# Supplementary material for: Time-Course RNA-Seq Analysis Reveals Transcriptional Changes in Rice Plants Triggered by Rice stripe virus Infection
Source: PLoS One. 2015 Aug 25;10(8):e0136736. doi: 10.1371/journal.pone.0136736 (PMC4549299; doi:10.1371/journal.pone.0136736)
Supplement: S2 Table — (XLSX) [file pone.0136736.s009.xlsx]

## Sheet: At 3 dpi
S2 Table. Number of reads, coverage, and expression ratios analyzed by RNA-Seq. Mock and RSV indicate mock-treated and RSV-infected samples, respectively. Samples were harvested at 3 dpi, 7 dpi. and 15 dpi. Each tab contains data from 3 dpi, 7 dpi, and 15 dpi, respectively.
		Mock at 3 dpi		RSV at 3 dpi		Normalized Data (RPKM)		Log2 Ratio	Blast Result
Locus	Length	Reads	Coverage	Reads	Coverage	Ⅰ.Mock at 3 dpi	Ⅱ. RSV at 3 dpi	Ⅱ/Ⅰ	Description
LOC_Os01g01010.1	3017	3983	130.27	3635	119.87	14.4661	13.0353	-0.150251	TBC domain containing protein, expressed
LOC_Os01g01010.2	2218	817	36.37	1047	46.98	4.03625	5.10715	0.339503	TBC domain containing protein, expressed
LOC_Os01g01019.1	1127	1	0.09	3	0.27	0.00972284	0.0287999	1.56661	expressed protein
LOC_Os01g01030.1	2464	184	7.14	209	8.28	0.818266	0.917696	0.165446	monocopper oxidase, putative, expressed
LOC_Os01g01040.4	1524	753	47.3	834	52.58	5.41411	5.92072	0.129047	expressed protein
LOC_Os01g01040.1	2508	1313	50.56	1605	62.47	5.7366	6.92374	0.271356	expressed protein
LOC_Os01g01040.3	2583	1419	53.54	1607	60.68	6.01971	6.73108	0.161145	expressed protein
LOC_Os01g01040.2	2482	1287	50.3	1565	61.21	5.68191	6.82191	0.2638	expressed protein
LOC_Os01g01050.2	1996	3075	150.44	2864	141.44	16.8811	15.5241	-0.120906	R3H domain containing protein, expressed
LOC_Os01g01050.1	2039	2976	143.09	2791	135.09	15.9931	14.8093	-0.110943	R3H domain containing protein, expressed
LOC_Os01g01060.1	920	3921	412.14	3488	369.37	46.701	41.0187	-0.187172	40S ribosomal protein S5, putative, expressed
LOC_Os01g01070.3	1369	203	14.71	185	13.54	1.62484	1.46205	-0.152305	expressed protein
LOC_Os01g01070.1	1568	390	24.76	387	24.43	2.72543	2.67029	-0.0294913	expressed protein
LOC_Os01g01070.2	1562	428	27.09	356	22.67	3.00248	2.46582	-0.284084	expressed protein
LOC_Os01g01080.2	1976	1795	90	2117	105.88	9.95393	11.5912	0.219687	decarboxylase, putative, expressed
LOC_Os01g01080.1	1955	2032	102.72	2299	116.34	11.3892	12.7229	0.159755	decarboxylase, putative, expressed
LOC_Os01g01080.3	2042	1791	86.46	2128	103.57	9.61075	11.2748	0.230382	decarboxylase, putative, expressed
LOC_Os01g01090.1	2409	7	0.26	5	0.2	0.0318404	0.0224557	-0.503778	retrotransposon protein, putative, unclassified, expressed
LOC_Os01g01100.1	4017	1	0.02	12	0.3	0.00272782	0.0323201	3.56661	retrotransposon protein, putative, Ty3-gypsy subclass, expressed
LOC_Os01g01110.1	891	4	0.45	0	0	0.0491926	0		expressed protein
LOC_Os01g01115.1	2433	231	9.17	283	11.5	1.04037	1.25845	0.274558	pentatricopeptide, putative, expressed
LOC_Os01g01120.1	1206	7447	598.09	10113	818.08	67.663	90.7248	0.423129	enolase-phosphatase E1, putative, expressed
LOC_Os01g01130.1	2002	1953	95.89	2592	127.92	10.6895	14.0076	0.390023	snurportin-1, putative, expressed
LOC_Os01g01140.1	393	0	0	0	0	0	0		expressed protein
LOC_Os01g01150.2	4638	2940	62.18	2910	61.62	6.94598	6.78821	-0.0331477	RNA recognition motif, putative, expressed
LOC_Os01g01150.1	3756	2901	75.64	2942	76.9	8.46329	8.47442	0.00189621	RNA recognition motif, putative, expressed
LOC_Os01g01150.3	4603	2785	59.28	2911	61.94	6.62982	6.84218	0.0454868	RNA recognition motif, putative, expressed
LOC_Os01g01160.1	1090	305	27.33	238	21.15	3.06613	2.36235	-0.376198	heat shock protein DnaJ, putative, expressed
LOC_Os01g01170.1	2334	67	2.81	44	1.83	0.314551	0.20396	-0.625008	expressed protein
LOC_Os01g01180.1	219	0	0	0	0	0	0		expressed protein
LOC_Os01g01190.1	1869	4	0.2	0	0	0.0234514	0		phosphoesterase family protein, putative, expressed
LOC_Os01g01200.1	2373	1	0.04	1	0.04	0.00461763	0.00455927	-0.0183507	retrotransposon protein, putative, unclassified, expressed
LOC_Os01g01210.1	639	0	0	2	0.32	0	0.0338628		retrotransposon protein, putative, unclassified
LOC_Os01g01230.1	663	0	0	0	0	0	0		transposon protein, putative, unclassified
LOC_Os01g01240.1	4689	5	0.1	1	0.02	0.0116844	0.00230735	-2.34028	retrotransposon protein, putative, Ty3-gypsy subclass
LOC_Os01g01250.1	2499	4	0.16	0	0	0.0175392	0		transposon protein, putative, unclassified, expressed
LOC_Os01g01260.1	6084	1	0.01	1	0.02	0.00180106	0.0017783	-0.0183507	transposon protein, putative, unclassified, expressed
LOC_Os01g01270.1	3840	4	0.09	0	0	0.0114142	0		retrotransposon protein, putative, unclassified, expressed
LOC_Os01g01280.1	1226	7616	601.22	5164	407.04	68.0697	45.571	-0.578895	expressed protein
LOC_Os01g01290.1	1556	510	32.09	130	8.23	3.59152	0.903914	-1.99034	histone-like transcription factor and archaeal histone, putative, expressed
LOC_Os01g01295.1	1793	1624	86.53	2362	126.63	9.92483	14.2526	0.522107	expressed protein
LOC_Os01g01302.1	1155	6431	545.37	8301	707.97	61.0118	77.7574	0.349891	shikimate kinase, putative, expressed
LOC_Os01g01307.1	979	1943	192.22	3414	338.65	21.7474	37.7289	0.794826	translocon-associated protein beta domain containing protein, expressed
LOC_Os01g01307.2	835	847	98.13	1593	186.03	11.1151	20.6406	0.892962	translocon-associated protein beta domain containing protein, expressed
LOC_Os01g01312.1	4165	1762	41.63	2141	51.1	4.63562	5.56154	0.26272	retrotransposon protein, putative, Ty1-copia subclass, expressed
LOC_Os01g01320.1	2808	182	6.44	112	3.95	0.710218	0.431533	-0.71879	retrotransposon protein, putative, Ty1-copia subclass, expressed
LOC_Os01g01330.1	1223	559	40.65	311	22.63	5.00844	2.75123	-0.864284	retrotransposon protein, putative, Ty1-copia subclass, expressed
LOC_Os01g01340.2	1731	303694	17123.2	223906	12598.2	1922.46	1399.46	-0.458076	light-induced protein 1-like, putative, expressed
LOC_Os01g01340.1	1645	438169	25917.1	331817	19586	2918.72	2182.36	-0.41945	light-induced protein 1-like, putative, expressed
LOC_Os01g01350.1	1151	647	54.97	760	64.7	6.15951	7.14383	0.213883	SNF7 domain containing protein, putative, expressed
LOC_Os01g01350.2	1574	618	38.49	903	56.29	4.3023	6.20692	0.528768	SNF7 domain containing protein, putative, expressed
LOC_Os01g01360.1	2503	357	13.46	518	19.38	1.56288	2.23904	0.518677	peptide transporter PTR2, putative, expressed
LOC_Os01g01369.1	1545	1564	97.35	2678	167.99	11.0924	18.7532	0.757565	3-beta-hydroxysteroid-Delta-isomerase, putative, expressed
LOC_Os01g01380.1	3482	734	20.91	669	19.21	2.30985	2.07869	-0.152125	expressed protein
LOC_Os01g01390.1	2142	1393	63.07	1699	77.3	7.12605	8.58158	0.26814	expressed protein
LOC_Os01g01390.2	2175	1333	59.36	1651	74.31	6.71565	8.21261	0.290313	expressed protein
LOC_Os01g01390.4	2261	1331	56.89	1750	75.69	6.45052	8.37395	0.376494	expressed protein
LOC_Os01g01390.5	1054	92	8.67	135	12.73	0.956455	1.38575	0.534903	expressed protein
LOC_Os01g01390.3	2182	1330	59.29	1695	75.67	6.67904	8.40443	0.331508	expressed protein
LOC_Os01g01400.1	2735	91	3.27	133	4.84	0.364587	0.526123	0.529137	expressed protein
LOC_Os01g01410.1	2489	574	22.62	1073	42.43	2.52699	4.6641	0.884177	TKL_IRAK_C-LEC.1 - TKL_IRAK_C-LEC has homology to C-type lectin receptors, expressed
LOC_Os01g01410.2	2486	549	21.57	1078	42.69	2.41985	4.69149	0.955128	TKL_IRAK_C-LEC.1 - TKL_IRAK_C-LEC has homology to C-type lectin receptors, expressed
LOC_Os01g01420.1	1657	3596	210.21	5021	294.25	23.7801	32.7839	0.463231	expressed protein
LOC_Os01g01420.3	1653	2662	156.27	3426	201.83	17.6463	22.4237	0.345664	expressed protein
LOC_Os01g01420.2	1913	3431	176.68	3202	166.08	19.6527	18.1092	-0.118007	expressed protein
LOC_Os01g01430.1	1425	17	1.16	54	3.7	0.130723	0.409989	1.64907	No apical meristem protein, putative, expressed
LOC_Os01g01440.1	381	0	0	0	0	0	0		expressed protein
LOC_Os01g01450.2	1492	3877	250.19	5290	341.84	28.4737	38.3601	0.429976	stress responsive protein, putative, expressed
LOC_Os01g01450.1	1634	2899	169.3	4413	257.95	19.4408	29.2196	0.587854	stress responsive protein, putative, expressed
LOC_Os01g01460.1	312	0	0	0	0	0	0		retrotransposon protein, putative, Ty3-gypsy subclass
LOC_Os01g01470.1	1558	0	0	0	0	0	0		no apical meristem protein, putative, expressed
LOC_Os01g01484.4	1906	1716	89.48	1358	71.08	9.86533	7.7085	-0.355917	light-mediated development protein DET1, putative, expressed
LOC_Os01g01484.1	2241	2083	91.67	1783	78.93	10.1851	8.60801	-0.242707	light-mediated development protein DET1, putative, expressed
LOC_Os01g01484.2	2238	2152	94.88	1710	75.77	10.5366	8.26664	-0.350032	light-mediated development protein DET1, putative, expressed
LOC_Os01g01484.5	2301	1828	78.35	1382	59.51	8.70516	6.49807	-0.421859	light-mediated development protein DET1, putative, expressed
LOC_Os01g01500.1	303	0	0	0	0	0	0		expressed protein
LOC_Os01g01510.2	2506	3436	135.56	3190	126.51	15.0241	13.7722	-0.125524	sas10/Utp3 family protein, expressed
LOC_Os01g01510.1	2425	4883	199.24	4507	185.04	22.0644	20.108	-0.133951	sas10/Utp3 family protein, expressed
LOC_Os01g01520.1	1745	27	1.42	44	2.33	0.169545	0.272804	0.686193	transferase family protein, putative, expressed
LOC_Os01g01530.1	1350	1	0.07	0	0	0.00811677	0		transposon protein, putative, CACTA, En/Spm sub-class
LOC_Os01g01540.1	513	0	0	0	0	0	0		retrotransposon protein, putative, unclassified, expressed
LOC_Os01g01550.1	1329	7	0.52	6	0.44	0.0577152	0.0488449	-0.240743	transposon protein, putative, CACTA, En/Spm sub-class, expressed
LOC_Os01g01560.1	2240	58	2.53	38	1.65	0.283725	0.183539	-0.628404	transposon protein, putative, unclassified, expressed
LOC_Os01g01570.1	1950	2611	130.53	1902	95.12	14.672	10.5528	-0.475436	kinesin heavy chain, putative, expressed
LOC_Os01g01580.1	692	21	2.73	32	4.37	0.33253	0.500307	0.589332	expressed protein
LOC_Os01g01590.1	339	2	0.62	0	0	0.0646469	0		hypothetical protein
LOC_Os01g01600.1	1700	6	0.34	11	0.64	0.038674	0.0700063	0.856118	ethylene-responsive protein related, putative, expressed
LOC_Os01g01610.1	837	153	17.93	203	23.8	2.00301	2.624	0.389597	IscA-like iron-sulfur assembly protein, mitochondrial precursor, putative, expressed
LOC_Os01g01620.1	1609	7010	429.47	5729	353.3	47.7396	38.5226	-0.309482	kinase, pfkB family, putative, expressed
LOC_Os01g01640.1	1026	1126	104.8	2339	215.7	12.0256	24.6647	1.03633	Rer1 protein, putative, expressed
LOC_Os01g01650.1	1313	8	0.62	22	1.63	0.066764	0.18128	1.44108	isoflavone reductase homolog IRL, putative, expressed
LOC_Os01g01660.1	1207	47	3.68	92	7.17	0.426685	0.824658	0.950622	isoflavone reductase, putative, expressed
LOC_Os01g01670.2	1117	1547	134.47	1530	133.52	15.1759	14.8194	-0.0342923	expressed protein
LOC_Os01g01670.1	991	1637	160.26	1788	175.09	18.1006	19.5203	0.108942	expressed protein
LOC_Os01g01680.1	1023	293	26.65	235	21.66	3.13841	2.48534	-0.336591	expressed protein
LOC_Os01g01689.3	9026	2783	30.41	2290	25.24	3.37859	2.74494	-0.299644	phosphatidylinositol 3- and 4-kinase family protein, expressed
LOC_Os01g01689.1	8736	4339	49.2	2820	32.19	5.44245	3.49245	-0.640018	phosphatidylinositol 3- and 4-kinase family protein, expressed
LOC_Os01g01700.1	779	1537	191.55	2168	271.93	21.6199	30.1103	0.477897	anaphase-promoting complex subunit 11, putative, expressed
LOC_Os01g01710.1	1902	7478	387.69	8754	455.76	43.0816	49.7954	0.208939	1-deoxy-D-xylulose 5-phosphate reductoisomerase, chloroplast precursor, putative, expressed
LOC_Os01g01710.2	1801	3844	209.82	4555	248.48	23.3877	27.3633	0.226492	1-deoxy-D-xylulose 5-phosphate reductoisomerase, chloroplast precursor, putative, expressed
LOC_Os01g01720.1	1913	2233	114.24	2241	114.97	12.7906	12.6742	-0.0131913	pex14, putative, expressed
LOC_Os01g01720.2	1910	2199	113.13	2022	104.04	12.6156	11.4536	-0.139415	pex14, putative, expressed
LOC_Os01g01730.1	573	0	0	0	0	0	0		serine/arginine repetitive matrix protein 2, putative, expressed
LOC_Os01g01740.1	2068	965	45.59	1444	68.17	5.11321	7.55457	0.563119	protein kinase domain containing protein, expressed
LOC_Os01g01760.1	711	81	10.31	92	11.87	1.24834	1.39995	0.165361	expressed protein
LOC_Os01g01770.1	1005	13	1.14	11	0.99	0.141741	0.118419	-0.259359	ZOS1-01 - C2H2 zinc finger protein, expressed
LOC_Os01g01780.1	2084	170	8.04	188	8.9	0.893858	0.976008	0.126847	exostosin family protein, putative, expressed
LOC_Os01g01790.1	2404	6281	258.48	6999	289.07	28.6294	31.4988	0.137804	expressed protein
LOC_Os01g01790.2	2061	4246	203.71	5318	255.27	22.5746	27.9167	0.306429	expressed protein
LOC_Os01g01800.2	3133	2015	63.44	2244	70.71	7.04745	7.74918	0.136942	expressed protein
LOC_Os01g01800.1	3071	2264	72.89	2419	78.39	8.07819	8.52215	0.0771861	expressed protein
LOC_Os01g01810.1	318	11	2.67	8	2.25	0.379038	0.27218	-0.477782	expressed protein
LOC_Os01g01830.1	3274	2708	80.45	3301	98.08	9.06332	10.9084	0.267325	OsPOP1 - Putative Prolyl Oligopeptidase homologue, expressed
LOC_Os01g01840.1	1284	5259	390.64	2140	160.89	44.8803	18.0319	-1.31553	helix-loop-helix DNA-binding domain containing protein, expressed
LOC_Os01g01850.1	6084	13	0.21	4	0.07	0.0234138	0.00711318	-1.71879	transposon protein, putative, unclassified, expressed
LOC_Os01g01860.1	3144	11	0.35	6	0.16	0.0383378	0.0206472	-0.89282	transposon protein, putative, unclassified
LOC_Os01g01870.1	1347	2154	154.32	3673	264.54	17.5225	29.5017	0.75159	helix-loop-helix DNA-binding domain containing protein, expressed
LOC_Os01g01880.1	625	8	1.25	4	0.65	0.140258	0.0692426	-1.01835	expressed protein
LOC_Os01g01890.1	2374	90	3.32	99	3.81	0.415412	0.451178	0.119153	expressed protein
LOC_Os01g01900.1	3243	3	0.09	0	0	0.0101366	0		retrotransposon protein, putative, unclassified, expressed
LOC_Os01g01910.1	765	59	6.9	53	6.29	0.845099	0.749562	-0.173073	expressed protein
LOC_Os01g01920.1	2324	1719	72.66	1563	66.61	8.10507	7.27639	-0.155603	HD domain containing protein 2, putative, expressed
LOC_Os01g01920.2	2220	2010	88.96	1663	74.19	9.92111	8.10462	-0.291758	HD domain containing protein 2, putative, expressed
LOC_Os01g01925.1	579	10	1.74	13	2.22	0.189251	0.242917	0.360161	expressed protein
LOC_Os01g01930.1	726	5	0.55	3	0.38	0.0754659	0.0447072	-0.755316	expressed protein
LOC_Os01g01940.1	1243	53	3.95	136	10.45	0.467221	1.18375	1.34119	expressed protein
LOC_Os01g01950.1	663	1	0.14	4	0.54	0.0165274	0.0652739	1.98165	expressed protein
LOC_Os01g01960.1	4570	25164	545.42	28895	630.77	60.3366	68.4069	0.181108	transcriptional repressor, putative, expressed
LOC_Os01g01970.2	1089	2029	184.02	1351	123.4	20.416	13.4221	-0.605092	expressed protein
LOC_Os01g01970.1	1151	1537	132.86	1133	98.43	14.6324	10.65	-0.45832	expressed protein
LOC_Os01g01980.1	642	2	0.31	0	0	0.034136	0		expressed protein
LOC_Os01g01990.1	354	0	0	0	0	0	0		expressed protein
LOC_Os01g02000.1	2767	431	15.17	323	11.41	1.70681	1.26295	-0.434504	phosphate transporter 1, putative, expressed
LOC_Os01g02010.1	1408	63	4.2	72	4.86	0.490292	0.553252	0.174294	expressed protein
LOC_Os01g02020.1	2319	1171	49.81	1496	63.92	5.53316	6.97949	0.335018	acetyl-CoA acetyltransferase, cytosolic, putative, expressed
LOC_Os01g02020.3	2184	604	27.14	930	41.93	3.03041	4.60706	0.604331	acetyl-CoA acetyltransferase, cytosolic, putative, expressed
LOC_Os01g02040.1	3085	495	15.44	497	15.61	1.7582	1.74299	-0.0125334	retrotransposon protein, putative, unclassified, expressed
LOC_Os01g02040.2	2608	321	11.69	266	9.8	1.3487	1.10349	-0.289498	retrotransposon protein, putative, unclassified, expressed
LOC_Os01g02050.1	3492	22	0.58	40	1.13	0.0690344	0.123931	0.844146	phosphoenolpyruvate carboxylase, putative, expressed
LOC_Os01g02060.1	2088	7	0.3	7	0.31	0.0367354	0.0362711	-0.0183507	TOO MANY MOUTHS precursor, putative, expressed
LOC_Os01g02060.2	2007	4	0.18	7	0.35	0.0218389	0.037735	0.789004	TOO MANY MOUTHS precursor, putative, expressed
LOC_Os01g02070.1	483	3	0.52	5	0.98	0.0680599	0.111999	0.718615	invertase/pectin methylesterase inhibitor family protein, putative, expressed
LOC_Os01g02080.1	1234	2872	224.95	3051	236.35	25.5027	26.7498	0.0688757	peptidyl-prolyl cis-trans isomerase, putative, expressed
LOC_Os01g02090.2	2440	5244	207.28	6125	244.62	23.55	27.1587	0.205691	expressed protein
LOC_Os01g02090.1	2454	6390	252.33	6905	274.64	28.5327	30.4426	0.0934747	expressed protein
LOC_Os01g02100.4	2522	610	23.85	724	28.37	2.65034	3.10589	0.22883	transposon protein, putative, unclassified, expressed
LOC_Os01g02100.1	2574	553	20.98	739	27.95	2.35415	3.1062	0.399944	transposon protein, putative, unclassified, expressed
LOC_Os01g02100.3	2404	538	22.04	648	26.79	2.45225	2.91631	0.250037	transposon protein, putative, unclassified, expressed
LOC_Os01g02100.2	2406	544	22.31	639	26.31	2.47754	2.87342	0.213859	transposon protein, putative, unclassified, expressed
LOC_Os01g02110.1	1475	0	0	0	0	0	0		helix-loop-helix DNA-binding domain containing protein, expressed
LOC_Os01g02120.1	1055	0	0	0	0	0	0		osMFT2 MFT-Like2 homologous to Mother of FT and TFL1 gene; contains Pfam profile PF01161: Phosphatidylethanolamine-binding protein, expressed
LOC_Os01g02130.1	945	634	65.41	308	31.12	7.35148	3.52624	-1.0599	expressed protein
LOC_Os01g02139.1	527	9	1.53	29	4.89	0.187132	0.595361	1.66971	expressed protein
LOC_Os01g02150.1	1049	245	21.2	381	33.78	2.55922	3.92955	0.618659	sulfated surface glycoprotein 185 precursor, putative, expressed
LOC_Os01g02160.1	821	0	0	0	0	0	0		hydroxyproline-rich glycoprotein family protein, putative, expressed
LOC_Os01g02170.2	3681	359	9.21	355	9.15	1.06868	1.04341	-0.0345156	expressed protein
LOC_Os01g02170.1	3985	321	7.63	340	7.99	0.882661	0.923089	0.0646107	expressed protein
LOC_Os01g02180.1	2126	1006	46.8	1184	55.25	5.18504	6.02534	0.216688	expressed protein
LOC_Os01g02180.2	1610	995	61.12	1146	70.96	6.77196	7.70108	0.185488	expressed protein
LOC_Os01g02190.1	1045	9	0.78	14	1.3	0.0943721	0.144946	0.619079	aquaporin protein, putative, expressed
LOC_Os01g02200.1	1607	1281	77.15	1826	111.36	8.73475	12.2936	0.493066	armadillo/beta-catenin repeat family protein, putative, expressed
LOC_Os01g02210.1	1935	2	0.1	3	0.14	0.0113257	0.0167739	0.566612	retrotransposon protein, putative, Ty3-gypsy subclass
LOC_Os01g02220.1	2454	9	0.36	3	0.12	0.040187	0.0132263	-1.60331	retrotransposon protein, putative, Ty3-gypsy subclass, expressed
LOC_Os01g02230.1	2898	0	0	0	0	0	0		retrotransposon protein, putative, Ty3-gypsy subclass, expressed
LOC_Os01g02240.1	4758	2	0.04	1	0.02	0.00460599	0.00227389	-1.01835	transposon protein, putative, unclassified, expressed
LOC_Os01g02250.1	4035	3	0.08	0	0	0.00814695	0		RGA-1, putative, expressed
LOC_Os01g02260.1	1185	3	0.24	4	0.31	0.0277409	0.0365203	0.396687	retrotransposon protein, putative, Ty3-gypsy subclass, expressed
LOC_Os01g02270.1	3504	663	18.61	513	14.53	2.07332	1.58397	-0.388401	expressed protein
LOC_Os01g02280.1	5367	74	1.37	72	1.34	0.151084	0.145142	-0.0578791	Leucine Rich Repeat family protein, expressed
LOC_Os01g02290.1	2101	784	36.86	359	16.98	4.08891	1.84868	-1.14522	Ser/Thr receptor-like kinase, putative, expressed
LOC_Os01g02290.2	1985	704	35.23	322	16.22	3.88624	1.75505	-1.14687	Ser/Thr receptor-like kinase, putative, expressed
LOC_Os01g02300.1	2467	1277	51.16	545	21.99	5.67204	2.39012	-1.24678	receptor kinase ORK10, putative, expressed
LOC_Os01g02310.1	1884	366	18.87	212	11.09	2.12871	1.21744	-0.80613	expressed protein
LOC_Os01g02320.1	2816	346	12.16	416	14.56	1.34636	1.59828	0.247461	protein kinase domain containing protein, expressed
LOC_Os01g02334.1	632	78	11.88	47	7.38	1.35237	0.804589	-0.749164	expressed protein
LOC_Os01g02350.1	2646	350	13.07	441	16.58	1.44942	1.80319	0.315073	receptor-like kinase ARK1AS, putative, expressed
LOC_Os01g02360.1	2399	379	15.6	353	14.55	1.73112	1.59198	-0.12088	resistance-related receptor-like kinase, putative, expressed
LOC_Os01g02370.1	2192	699	31.41	653	29.64	3.49425	3.22304	-0.11656	receptor-like kinase ARK1AS, putative, expressed
LOC_Os01g02380.1	3615	33	0.91	9	0.24	0.100028	0.0269356	-1.89282	retrotransposon protein, putative, Ty3-gypsy subclass, expressed
LOC_Os01g02390.2	1930	477	24.4	503	26.01	2.70818	2.81971	0.0582184	protein kinase domain containing protein, expressed
LOC_Os01g02390.1	2258	1044	45.75	958	42.35	5.06633	4.59023	-0.142375	protein kinase domain containing protein, expressed
LOC_Os01g02400.3	3409	1500	43.8	1099	32.21	4.82149	3.4879	-0.467122	protein kinase domain containing protein, expressed
LOC_Os01g02400.1	2282	942	40.84	853	37.34	4.52327	4.04414	-0.161532	protein kinase domain containing protein, expressed
LOC_Os01g02400.2	2392	1106	45.84	802	33.51	5.06654	3.62749	-0.482028	protein kinase domain containing protein, expressed
LOC_Os01g02410.1	2136	4	0.16	0	0	0.0205199	0		protein kinase domain containing protein, expressed
LOC_Os01g02420.1	1743	111	6.25	123	7.02	0.697819	0.763486	0.129748	protein kinase domain containing protein, expressed
LOC_Os01g02430.1	2095	194	8.89	224	10.58	1.01469	1.1568	0.189091	TAK14, putative, expressed
LOC_Os01g02440.1	1686	9	0.53	5	0.29	0.0584928	0.0320853	-0.866348	Ser/Thr receptor-like kinase, putative, expressed
LOC_Os01g02450.1	380	7	1.86	4	1.06	0.201851	0.113886	-0.825706	retrotransposon protein, putative, unclassified, expressed
LOC_Os01g02460.1	915	11	1.15	14	1.54	0.131731	0.165539	0.329573	receptor kinase LRK10, putative, expressed
LOC_Os01g02470.1	486	18	3.09	29	5.36	0.405839	0.645587	0.669705	expressed protein
LOC_Os01g02480.1	414	0	0	0	0	0	0		retrotransposon protein, putative, unclassified
LOC_Os01g02490.1	1415	932	64.58	393	27.59	7.21733	3.00489	-1.26415	expressed protein
LOC_Os01g02490.2	772	89	11	63	7.9	1.26325	0.88291	-0.516804	expressed protein
LOC_Os01g02500.1	615	140	19.33	100	14.38	2.49442	1.75921	-0.503778	glutamyl-tRNA amidotransferase, putative, expressed
LOC_Os01g02510.1	794	98	11.95	80	9.85	1.35246	1.09009	-0.311132	retrotransposon protein, putative, unclassified, expressed
LOC_Os01g02520.1	2565	29	1.01	18	0.66	0.123888	0.0759239	-0.706407	retrotransposon protein, putative, unclassified, expressed
LOC_Os01g02530.1	5814	5	0.09	11	0.17	0.0094235	0.0204697	1.11915	retrotransposon protein, putative, unclassified, expressed
LOC_Os01g02540.1	3765	41	1.1	13	0.34	0.119326	0.037357	-1.67546	retrotransposon protein, putative, unclassified, expressed
LOC_Os01g02550.1	2202	129	5.59	162	7.28	0.641933	0.795959	0.310272	protein kinase domain containing protein, expressed
LOC_Os01g02560.1	2059	1198	57.46	629	30.46	6.37555	3.30512	-0.947847	Ser/Thr receptor-like kinase, putative, expressed
LOC_Os01g02570.1	2019	843	41	1009	49.58	4.57518	5.4069	0.240971	protein kinase domain containing protein, expressed
LOC_Os01g02580.1	1941	406	20.52	397	20.22	2.29202	2.21288	-0.0506915	protein kinase domain containing protein, expressed
LOC_Os01g02590.1	2487	782	30.77	944	37.63	3.44547	4.10667	0.253268	receptor-like kinase, putative, expressed
LOC_Os01g02600.1	1803	358	19.76	597	33.02	2.17573	3.58238	0.719421	Ser/Thr receptor-like kinase, putative, expressed
LOC_Os01g02610.1	2682	7	0.26	2	0.07	0.0285994	0.00806797	-1.82571	protein kinase domain containing protein, expressed
LOC_Os01g02629.1	1743	0	0	0	0	0	0		retrotransposon protein, putative, unclassified, expressed
LOC_Os01g02650.1	6084	0	0	0	0	0	0		retrotransposon protein, putative, unclassified, expressed
LOC_Os01g02660.1	3084	0	0	1	0.03	0	0.00350815		retrotransposon protein, putative, unclassified
LOC_Os01g02670.1	3312	2	0.04	3	0.09	0.00661694	0.00979995	0.566612	retrotransposon protein, putative, Ty1-copia subclass, expressed
LOC_Os01g02680.1	2282	8	0.35	6	0.26	0.0384142	0.0284465	-0.433388	protein kinase domain containing protein, expressed
LOC_Os01g02690.1	1926	48	2.45	38	1.97	0.273088	0.213462	-0.355386	resistance-related receptor-like kinase, putative, expressed
LOC_Os01g02700.1	2361	4267	177.88	5596	235.22	19.8036	25.6434	0.372823	protein kinase domain containing protein, expressed
LOC_Os01g02710.1	603	2081	338.92	2853	469.47	37.8157	51.1891	0.436852	LRk-type protein, putative, expressed
LOC_Os01g02720.1	2246	2350	103.68	2038	90.64	11.465	9.8172	-0.223857	elongation factor Tu, putative, expressed
LOC_Os01g02720.2	2572	2694	103.47	2087	80.7	11.4774	8.77899	-0.38667	elongation factor Tu, putative, expressed
LOC_Os01g02730.1	1878	145	7.57	161	8.54	0.846038	0.92752	0.132657	TAK14, putative, expressed
LOC_Os01g02740.1	8799	27	0.3	28	0.31	0.0336239	0.0344285	0.0341167	retrotransposon protein, putative, unclassified, expressed
LOC_Os01g02750.1	1390	565	40.22	457	32.73	4.45401	3.55709	-0.324407	protein kinase domain containing protein, expressed
LOC_Os01g02760.1	2139	411	19.05	568	26.35	2.10547	2.87297	0.448402	receptor-like kinase, putative, expressed
LOC_Os01g02770.1	1992	2779	137.33	2427	121.3	15.2868	13.1818	-0.213742	resistance-related receptor-like kinase, putative, expressed
LOC_Os01g02780.1	2373	623	26.03	547	22.97	2.87679	2.49392	-0.206042	TAK33, putative, expressed
LOC_Os01g02790.1	1464	117	7.74	75	5.09	0.875713	0.55426	-0.659897	protein kinase domain containing protein, expressed
LOC_Os01g02800.1	2267	113	4.89	189	8.32	0.546191	0.901994	0.723713	receptor-like kinase ARK1AS, putative, expressed
LOC_Os01g02810.1	1926	59	2.95	49	2.5	0.33567	0.275254	-0.286284	resistance-related receptor-like kinase, putative, expressed
LOC_Os01g02830.1	2360	188	7.85	401	16.86	0.872897	1.83834	1.07452	receptor-like kinase ARK1AS, putative, expressed
LOC_Os01g02840.1	1911	120	6.1	124	6.42	0.688078	0.702028	0.028955	resistance-related receptor-like kinase, putative, expressed
LOC_Os01g02850.1	174	15	7.79	17	9.35	0.944625	1.05704	0.162222	expressed protein
LOC_Os01g02860.1	3042	176	5.7	211	6.92	0.633973	0.750441	0.243317	expressed protein
LOC_Os01g02870.1	1503	269	17.62	479	31.25	1.96115	3.44802	0.814069	auxin-induced protein 5NG4, putative, expressed
LOC_Os01g02880.1	1531	920	58.89	1627	105.07	6.58461	11.4976	0.804158	fructose-bisphospate aldolase isozyme, putative, expressed
LOC_Os01g02884.1	2847	4458	154.93	4731	165.72	17.1581	17.9787	0.0673978	ATP-dependent RNA helicase DHX36, putative, expressed
LOC_Os01g02890.1	2918	168	5.71	66	2.27	0.630872	0.24471	-1.36627	phosphatidylserine synthase, putative, expressed
LOC_Os01g02900.2	2110	351	16.16	186	8.56	1.82281	0.953726	-0.934519	glycosyltransferase, putative, expressed
LOC_Os01g02900.1	2081	427	19.76	225	10.43	2.2484	1.16978	-0.942662	glycosyltransferase, putative, expressed
LOC_Os01g02910.1	2195	8	0.35	24	1.06	0.0399367	0.118296	1.56661	glycosyltransferase, putative, expressed
LOC_Os01g02920.1	2288	928	38.51	1621	67.86	4.44436	7.66514	0.786337	glycosyltransferase protein, putative, expressed
LOC_Os01g02930.1	1950	0	0	10	0.51	0	0.0554828		glycosyltransferase protein, putative, expressed
LOC_Os01g02940.1	2623	33	1.19	35	1.3	0.137858	0.144365	0.0665382	glycosyltransferase protein, putative, expressed
LOC_Os01g02940.3	2663	27	0.98	26	0.96	0.111099	0.105632	-0.0727985	glycosyltransferase protein, putative, expressed
LOC_Os01g02940.4	2715	39	1.37	38	1.34	0.157403	0.151428	-0.0558254	glycosyltransferase protein, putative, expressed
LOC_Os01g02940.6	2709	27	0.98	33	1.17	0.109212	0.131795	0.271156	glycosyltransferase protein, putative, expressed
LOC_Os01g02940.2	2650	32	1.17	45	1.63	0.132319	0.183721	0.473502	glycosyltransferase protein, putative, expressed
LOC_Os01g02950.1	1143	1	0.09	5	0.44	0.00958674	0.0473279	2.30358	expressed protein
LOC_Os01g02960.1	1861	9215	479.29	12372	649.85	54.2583	71.9261	0.406672	expressed protein
LOC_Os01g02970.1	780	2	0.21	0	0	0.0280965	0		retrotransposon protein, putative, unclassified, expressed
LOC_Os01g02980.1	1629	0	0	0	0	0	0		expressed protein
LOC_Os01g02990.1	384	0	0	0	0	0	0		expressed protein
LOC_Os01g03010.1	405	0	0	0	0	0	0		expressed protein
LOC_Os01g03020.1	3125	6166	195.53	5920	188.78	21.6207	20.4958	-0.0770885	tRNA synthetase class I, putative, expressed
LOC_Os01g03020.2	2652	2515	94.25	2606	98.08	10.3916	10.6315	0.0329279	tRNA synthetase class I, putative, expressed
LOC_Os01g03030.1	1452	610	41.62	562	38.46	4.60342	4.18758	-0.13659	alanyl-tRNA synthetase, putative, expressed
LOC_Os01g03030.2	1421	585	40.95	574	40.08	4.51106	4.3703	-0.0457366	alanyl-tRNA synthetase, putative, expressed
LOC_Os01g03040.1	1049	2588	235.81	3616	328.37	27.0337	37.2946	0.464206	expressed protein
LOC_Os01g03050.1	1494	1368	88.69	1676	108.75	10.0335	12.1371	0.274603	fruit protein PKIWI502, putative, expressed
LOC_Os01g03060.3	1368	3488	249.14	2938	211.89	27.9388	23.2359	-0.265916	splicing factor, putative, expressed
LOC_Os01g03060.1	1959	4564	228.36	3298	166.71	25.5287	18.2142	-0.487058	splicing factor, putative, expressed
LOC_Os01g03060.2	1332	3408	249.9	2786	207.2	28.0358	22.6292	-0.309081	splicing factor, putative, expressed
LOC_Os01g03070.1	3512	20044	565.4	15630	443.63	62.5385	48.1501	-0.377203	transposon protein, putative, unclassified, expressed
LOC_Os01g03070.2	3493	16808	476.38	13412	382.24	52.7272	41.5421	-0.343974	transposon protein, putative, unclassified, expressed
LOC_Os01g03080.1	1001	4	0.4	8	0.69	0.0437868	0.0864667	0.981649	expressed protein
LOC_Os01g03090.1	1388	1673	118.31	2312	164.51	13.2076	18.0215	0.448353	methyltransferase, putative, expressed
LOC_Os01g03090.2	1028	1309	125.7	1849	178.99	13.9529	19.4597	0.479929	methyltransferase, putative, expressed
LOC_Os01g03100.1	1808	221	12.12	335	18.3	1.3394	2.00465	0.581764	protein binding protein, putative, expressed
LOC_Os01g03100.2	1825	235	12.77	319	17.36	1.41098	1.89113	0.422545	protein binding protein, putative, expressed
LOC_Os01g03110.1	2056	4821	229.57	6577	316.19	25.694	34.6097	0.429746	expressed protein
LOC_Os01g03130.1	1117	89	7.71	87	7.57	0.87308	0.842673	-0.0511407	expressed protein
LOC_Os01g03144.1	3584	5584	153.7	6083	168.62	17.0724	18.363	0.105133	white-brown complex homolog protein 7, putative, expressed
LOC_Os01g03160.1	1900	1004	51.61	1191	61.48	5.79025	6.7819	0.228063	xylosyltransferase, putative, expressed
LOC_Os01g03160.2	1804	749	40.41	920	49.67	4.54949	5.51753	0.278317	xylosyltransferase, putative, expressed
LOC_Os01g03170.1	1956	2	0.1	0	0	0.0112041	0		seven in absentia protein family protein, expressed
LOC_Os01g03180.1	1568	113	6.75	164	9.89	0.789677	1.13159	0.519022	retrotransposon protein, putative, unclassified, expressed
LOC_Os01g03190.1	1394	0	0	0	0	0	0		expressed protein
LOC_Os01g03200.1	1126	13	1.17	18	1.61	0.126509	0.172953	0.451135	retrotransposon protein, putative, Ty1-copia subclass, expressed
LOC_Os01g03210.1	918	0	0	0	0	0	0		expressed protein
LOC_Os01g03220.1	345	0	0	0	0	0	0		expressed protein
LOC_Os01g03230.1	1554	0	0	0	0	0	0		retrotransposon protein, putative, unclassified, expressed
LOC_Os01g03240.1	501	6	1.18	4	0.76	0.131229	0.0863804	-0.603313	conserved hypothetical protein
LOC_Os01g03250.1	210	2	0.8	0	0	0.104359	0		hypothetical protein
LOC_Os01g03260.1	1824	53	2.78	83	4.4	0.318397	0.492319	0.628768	expressed protein
LOC_Os01g03270.1	870	0	0	0	0	0	0		expressed protein
LOC_Os01g03280.1	723	0	0	0	0	0	0		hypothetical protein
LOC_Os01g03290.1	879	586	62.99	864	93.61	7.3051	10.6345	0.54178	seven in absentia protein family domain containing protein, expressed
LOC_Os01g03300.1	1161	63	4.77	71	5.28	0.594601	0.661636	0.154116	seven in absentia protein family protein, expressed
LOC_Os01g03310.1	911	24876	2571.84	39782	4162.51	299.212	472.456	0.659011	BBTI1 - Bowman-Birk type bran trypsin inhibitor precursor, expressed
LOC_Os01g03320.1	959	42422	4274.08	77182	7837.2	484.719	870.744	0.845101	BBTI2 - Bowman-Birk type bran trypsin inhibitor precursor, expressed
LOC_Os01g03330.1	1863	3940	205.97	4458	231.09	23.174	25.8893	0.15985	BBTI3 - Bowman-Birk type bran trypsin inhibitor precursor, expressed
LOC_Os01g03340.1	1220	17339	1359.23	25668	2032.25	155.733	227.628	0.547599	BBTI4 - Bowman-Birk type bran trypsin inhibitor precursor, expressed
LOC_Os01g03350.1	288	0	0	0	0	0	0		expressed protein
LOC_Os01g03360.1	1174	378	31.49	749	62.49	3.5281	6.90251	0.968229	BBTI5 - Bowman-Birk type bran trypsin inhibitor precursor, expressed
LOC_Os01g03370.1	2895	0	0	0	0	0	0		senescence-induced receptor-like serine/threonine-protein kinase precursor, putative, expressed
LOC_Os01g03380.1	788	0	0	0	0	0	0		BBTI6 - Bowman-Birk type bran trypsin inhibitor precursor, putative, expressed
LOC_Os01g03390.1	996	804	74.44	2582	241.72	8.84533	28.0472	1.66487	BBTI7 - Bowman-Birk type bran trypsin inhibitor precursor, expressed
LOC_Os01g03400.1	387	0	0	0	0	0	0		E3 ubiquitin-protein ligase SINA-like 2, putative
LOC_Os01g03410.1	672	0	0	0	0	0	0		ubiquitin, putative, expressed
LOC_Os01g03420.1	1254	0	0	0	0	0	0		seven in absentia protein family protein, putative, expressed
LOC_Os01g03429.1	861	0	0	0	0	0	0		expressed protein
LOC_Os01g03440.1	963	5	0.48	2	0.2	0.0568933	0.0224697	-1.34028	transposon protein, putative, unclassified, expressed
LOC_Os01g03452.1	3684	4	0.1	1	0.03	0.0118976	0.00293679	-2.01835	transposon protein, putative, unclassified, expressed
LOC_Os01g03464.1	790	0	0	0	0	0	0		expressed protein
LOC_Os01g03480.1	285	38	12.63	9	2.95	1.46102	0.341657	-2.09635	expressed protein
LOC_Os01g03490.1	2429	101	4.05	105	4.21	0.455629	0.467687	0.0376833	heavy-metal-associated domain-containing protein, putative, expressed
LOC_Os01g03500.1	1258	979	76.83	731	57.4	8.52745	6.2868	-0.439788	expressed protein
LOC_Os01g03510.1	2301	526	22.46	978	42.09	2.50488	4.59849	0.876421	WD domain, G-beta repeat domain containing protein, expressed
LOC_Os01g03520.1	3960	5781	144.67	6575	165.28	15.9965	17.9636	0.167321	ubiquitin conjugating enzyme protein, putative, expressed
LOC_Os01g03530.2	2221	4	0.18	4	0.15	0.0197346	0.0194852	-0.0183507	multicopper oxidase domain containing protein, expressed
LOC_Os01g03530.1	2393	6	0.23	4	0.14	0.0274742	0.0180847	-0.603313	multicopper oxidase domain containing protein, expressed
LOC_Os01g03549.1	2304	814	32.64	1373	55.64	3.87132	6.44735	0.73588	multi-copper oxidase type I family protein, putative, expressed
LOC_Os01g03570.1	2278	679	29.17	686	29.77	3.26613	3.25809	-0.00355374	transcription factor X1, putative, expressed
LOC_Os01g03580.1	2985	7	0.24	3	0.1	0.0256963	0.0108735	-1.24074	transposon protein, putative, CACTA, En/Spm sub-class, expressed
LOC_Os01g03590.1	1782	0	0	1	0.06	0	0.00607135		transposon protein, putative, CACTA, En/Spm sub-class, expressed
LOC_Os01g03600.1	2673	0	0	0	0	0	0		retrotransposon protein, putative, Ty3-gypsy subclass, expressed
LOC_Os01g03610.1	3078	2	0.06	2	0.06	0.00711998	0.00702999	-0.0183507	retrotransposon protein, putative, unclassified, expressed
LOC_Os01g03620.1	1909	0	0	0	0	0	0		multicopper oxidase domain containing protein, expressed
LOC_Os01g03630.1	2040	0	0	0	0	0	0		multicopper oxidase domain containing protein, expressed
LOC_Os01g03640.1	2292	0	0	0	0	0	0		multicopper oxidase domain containing protein, expressed
LOC_Os01g03650.1	1739	4481	249.8	4983	278.1	28.2353	31.0016	0.134843	sufB/sufD domain containing protein, putative, expressed
LOC_Os01g03660.2	1783	506	27.8	521	28.62	3.10969	3.1614	0.0237952	MYB family transcription factor, putative, expressed
LOC_Os01g03660.3	1570	1444	90.28	1209	76.18	10.0782	8.33143	-0.274607	MYB family transcription factor, putative, expressed
LOC_Os01g03670.1	1246	0	0	4	0.24	0	0.0347324		dihydroflavonol-4-reductase, putative, expressed
LOC_Os01g03680.1	996	34	3.32	132	12.48	0.374056	1.43386	1.93858	BBTI8 - Bowman-Birk type bran trypsin inhibitor precursor, expressed
LOC_Os01g03690.1	3298	2393	70.18	1116	32.77	7.95077	3.66106	-1.11883	TKL_IRAK_DUF26-lg.1 - DUF26 kinases have homology to DUF26 containing loci, expressed
LOC_Os01g03710.1	1731	422	24.21	349	19.94	2.67136	2.18133	-0.292367	mannose-6-phosphate isomerase, putative, expressed
LOC_Os01g03720.1	1589	6	0.32	4	0.25	0.0413756	0.0272351	-0.603313	MYB family transcription factor, putative, expressed
LOC_Os01g03740.1	3175	1324	40.99	1740	53.72	4.56942	5.92923	0.375833	nuclease PA3, putative, expressed
LOC_Os01g03730.1	1304	1026	76.15	1623	121.52	8.62158	13.4659	0.643282	nuclease PA3, putative, expressed
LOC_Os01g03750.1	895	536	56.91	894	96.21	6.56234	10.8071	0.719691	expressed protein
LOC_Os01g03760.1	2504	5077	200.64	6589	261.9	22.2172	28.4694	0.357733	expressed protein
LOC_Os01g03760.2	2850	3923	135.9	5419	188.93	15.0831	20.5716	0.447719	expressed protein
LOC_Os01g03770.1	246	0	0	0	0	0	0		hypothetical protein
LOC_Os01g03780.1	5694	0	0	0	0	0	0		retrotransposon protein, putative, unclassified, expressed
LOC_Os01g03790.1	405	0	0	0	0	0	0		retrotransposon protein, putative, unclassified
LOC_Os01g03800.1	1764	0	0	0	0	0	0		transposon protein, putative, Mutator sub-class, expressed
LOC_Os01g03810.1	1025	152	14.39	264	25.39	1.62494	2.78659	0.778116	expressed protein
LOC_Os01g03820.1	3187	5022	155.24	6287	195.96	17.2668	21.343	0.305759	C2 domain containing protein, putative, expressed
LOC_Os01g03830.1	5214	18	0.33	18	0.34	0.0378285	0.0373503	-0.0183507	retrotransposon protein, putative, unclassified, expressed
LOC_Os01g03840.1	989	0	0	0	0	0	0		ZOS1-02 - C2H2 zinc finger protein, expressed
LOC_Os01g03860.1	930	1	0.11	4	0.43	0.0117824	0.046534	1.98165	retrotransposon protein, putative, unclassified, expressed
LOC_Os01g03870.1	2392	112	4.48	283	11.47	0.513067	1.28002	1.31895	expressed protein
LOC_Os01g03880.1	258	0	0	0	0	0	0		retrotransposon protein, putative, Ty3-gypsy subclass
LOC_Os01g03890.1	985	0	0	0	0	0	0		DUF260 domain containing protein, putative, expressed
LOC_Os01g03900.1	676	0	0	0	0	0	0		expressed protein
LOC_Os01g03914.2	2233	1539	67.3	2019	88.5	7.55209	9.78229	0.373297	cation efflux family protein, putative, expressed
LOC_Os01g03914.1	2241	1444	62.98	1755	76.66	7.06062	8.47283	0.26305	cation efflux family protein, putative, expressed
LOC_Os01g03914.3	2314	1250	52.66	1604	68.19	5.91921	7.49953	0.341395	cation efflux family protein, putative, expressed
LOC_Os01g03930.1	261	0	0	0	0	0	0		expressed protein
LOC_Os01g03940.1	1140	639	54.46	849	71.94	6.14205	8.05742	0.391598	expressed protein
LOC_Os01g03950.1	3485	706	18.85	970	26.63	2.21983	3.01136	0.439966	glycosyl hydrolase, family 31, putative, expressed
LOC_Os01g03960.1	360	0	0	2	0.42	0	0.0601064		expressed protein
LOC_Os01g03970.1	312	0	0	0	0	0	0		expressed protein
LOC_Os01g03980.1	1018	2538	243.59	2994	286.44	27.3188	31.8198	0.220031	expressed protein
LOC_Os01g03989.1	369	0	0	0	0	0	0		expressed protein
LOC_Os01g04000.1	393	0	0	0	0	0	0		hypothetical protein
LOC_Os01g04005.1	4441	2	0.04	0	0	0.00493476	0		expressed protein
LOC_Os01g04010.1	528	1593	267.05	2250	392.52	33.0597	46.1043	0.479828	expressed protein
LOC_Os01g04020.1	1958	14490	710.63	22526	1110.88	81.0911	124.47	0.618183	AP2 domain containing protein, expressed
LOC_Os01g04020.2	2132	12801	575.81	20444	925.3	65.7921	103.746	0.65707	AP2 domain containing protein, expressed
LOC_Os01g04030.1	916	1008	107.73	1238	132.62	12.0582	14.6224	0.278165	signal peptidase complex subunit 3, putative, expressed
LOC_Os01g04040.1	306	9	2.75	26	7.97	0.322284	0.919274	1.51216	BBTI11 - Bowman-Birk type bran trypsin inhibitor precursor, putative, expressed
LOC_Os01g04050.1	804	17230	2093.36	40382	4962.39	234.826	543.407	1.21044	BBTI12 - Bowman-Birk type bran trypsin inhibitor precursor, expressed
LOC_Os01g04070.1	3636	52	1.4	46	1.26	0.15671	0.136876	-0.195229	verticillium wilt disease resistance protein, putative, expressed
LOC_Os01g04080.1	1042	0	0	0	0	0	0		expressed protein
LOC_Os01g04090.1	1685	0	0	0	0	0	0		expressed protein
LOC_Os01g04100.1	1208	691	55.65	825	67.19	6.26799	7.38891	0.237358	expressed protein
LOC_Os01g04110.1	825	525	62.49	490	58.5	6.97305	6.42592	-0.117886	mediator of RNA polymerase II transcription subunit 22, putative, expressed
LOC_Os01g04120.1	1802	1796	97.77	882	48.35	10.9212	5.2955	-1.04429	ZOS1-03 - C2H2 zinc finger protein, expressed
LOC_Os01g04130.1	447	527	111.42	999	207.81	12.9187	24.1797	0.904331	peptidyl-tRNA hydrolase, mitochondrial precursor protein, putative, expressed
LOC_Os01g04140.1	2097	0	0	0	0	0	0		transposon protein, putative, CACTA, En/Spm sub-class, expressed
LOC_Os01g04150.1	2829	0	0	2	0.07	0	0.00764874		transposon protein, putative, CACTA, En/Spm sub-class, expressed
LOC_Os01g04160.1	3091	176	5.66	90	2.9	0.623923	0.315019	-0.985929	expressed protein
LOC_Os01g04170.1	1025	0	0	0	0	0	0		expressed protein
LOC_Os01g04180.1	885	1	0.06	0	0	0.0123815	0		retrotransposon protein, putative, unclassified, expressed
LOC_Os01g04190.3	2339	533	22.46	811	34.02	2.49698	3.75132	0.587216	transporter family protein, putative, expressed
LOC_Os01g04190.4	2414	502	20.23	732	29.6	2.27868	3.2807	0.525806	transporter family protein, putative, expressed
LOC_Os01g04190.1	2317	515	21.76	811	34.46	2.43556	3.78694	0.636779	transporter family protein, putative, expressed
LOC_Os01g04190.2	2295	470	20.09	756	32.21	2.24405	3.56396	0.667375	transporter family protein, putative, expressed
LOC_Os01g04200.2	2423	260	10.6	214	8.82	1.17581	0.95555	-0.299252	metallo-beta-lactamase family protein, putative, expressed
LOC_Os01g04200.1	2002	189	9.37	195	9.68	1.03446	1.05381	0.0267371	metallo-beta-lactamase family protein, putative, expressed
LOC_Os01g04200.3	2665	222	8.24	186	6.98	0.912794	0.755108	-0.273608	metallo-beta-lactamase family protein, putative, expressed
LOC_Os01g04200.4	2188	136	6.19	153	6.98	0.681097	0.756549	0.151574	metallo-beta-lactamase family protein, putative, expressed
LOC_Os01g04210.1	1236	0	0	7	0.55	0	0.0612735		DNA binding protein, putative, expressed
LOC_Os01g04220.1	1215	0	0	0	0	0	0		DNA binding protein, putative, expressed
LOC_Os01g04230.1	2384	0	0	0	0	0	0		inactive receptor kinase At2g26730 precursor, putative, expressed
LOC_Os01g04250.1	2991	181	5.94	154	5.02	0.663101	0.557054	-0.25141	expressed protein
LOC_Os01g04260.1	1289	5161	385.89	4804	361.45	43.8731	40.3221	-0.121765	fatty acid hydroxylase, putative, expressed
LOC_Os01g04270.1	240	0	0	0	0	0	0		hypothetical protein
LOC_Os01g04280.1	1953	1569	78.33	983	49.26	8.80315	5.44558	-0.692933	calmodulin binding protein, putative, expressed
LOC_Os01g04290.1	1704	0	0	0	0	0	0		glycosyl hydrolase family 10 protein, putative, expressed
LOC_Os01g04300.1	2003	18	0.83	30	1.41	0.0984711	0.162044	0.718615	glycosyl hydrolase family 10 protein, putative, expressed
LOC_Os01g04310.1	300	0	0	0	0	0	0		transposon protein, putative, unclassified
LOC_Os01g04320.1	660	1	0.15	0	0	0.0166025	0		transposon protein, putative, unclassified, expressed
LOC_Os01g04324.1	1956	674	32.69	619	30.44	3.77579	3.42385	-0.14116	expressed protein
LOC_Os01g04330.1	911	10330	1051.02	5466	564.21	124.251	64.9149	-0.936634	OsCML16 - Calmodulin-related calcium sensor protein, expressed
LOC_Os01g04340.1	932	57	5.74	28	2.91	0.670156	0.325039	-1.04389	hsp20/alpha crystallin family protein, putative, expressed
LOC_Os01g04350.1	951	4904	457.71	10298	980.37	56.505	117.156	1.05198	hsp20/alpha crystallin family protein, putative, expressed
LOC_Os01g04360.1	789	13	1.51	9	1.09	0.180544	0.123412	-0.548865	hsp20/alpha crystallin family protein, putative, expressed
LOC_Os01g04370.1	851	52	5.89	23	2.67	0.669562	0.292409	-1.19523	hsp20/alpha crystallin family protein, putative, expressed
LOC_Os01g04380.1	844	38	4.37	21	2.45	0.493354	0.269197	-0.873961	hsp20/alpha crystallin family protein, putative, expressed
LOC_Os01g04390.1	778	30	3.64	29	3.6	0.422531	0.403284	-0.0672603	expressed protein
LOC_Os01g04409.1	2460	3613	144.95	2806	113.4	16.0935	12.3409	-0.383033	OsWAK1 - OsWAK receptor-like cytoplasmic kinase OsWAK-RLCK, expressed
LOC_Os01g04430.1	1011	37	3.44	35	3.33	0.401022	0.37455	-0.0985211	expressed protein
LOC_Os01g04440.1	1620	10	0.58	13	0.75	0.0676398	0.0868203	0.360161	expressed protein
LOC_Os01g04450.1	2362	513	20.64	374	15.06	2.37988	1.71311	-0.474271	OsWAK2 - OsWAK receptor-like cytoplasmic kinase OsWAK-RLCK, expressed
LOC_Os01g04460.1	1890	787	41.19	490	25.58	4.56279	2.80496	-0.701933	Ser/Thr protein kinase, putative, expressed
LOC_Os01g04470.1	924	17	1.78	17	1.71	0.201602	0.199054	-0.0183507	expressed protein
LOC_Os01g04480.1	1907	477	24.35	319	16.22	2.74085	1.80981	-0.598784	expressed protein
LOC_Os01g04490.1	1734	593	33.46	469	26.54	3.74734	2.92629	-0.356795	Ser/Thr protein kinase, putative, expressed
LOC_Os01g04500.1	543	36	6.09	19	3.31	0.726474	0.378571	-0.940348	expressed protein
LOC_Os01g04510.1	567	250	38.18	470	72.07	4.83141	8.96825	0.892382	expressed protein
LOC_Os01g04520.1	1881	1	0.05	4	0.21	0.00582544	0.0230072	1.98165	Ser/Thr protein kinase, putative, expressed
LOC_Os01g04530.1	753	787	101.33	907	118.07	11.4524	13.0318	0.186388	expressed protein
LOC_Os01g04540.1	2208	5660	253.45	1528	68.66	28.0889	7.48717	-1.90751	serine/threonine-protein kinase At1g18390 precursor, putative, expressed
LOC_Os01g04550.1	1737	961	54.53	753	43.29	6.06235	4.69017	-0.370237	expressed protein
LOC_Os01g04560.1	1026	2	0.15	3	0.27	0.0213599	0.0316349	0.566612	expressed protein
LOC_Os01g04570.2	2250	79	3.37	55	2.41	0.384735	0.264468	-0.540772	Ser/Thr protein kinase, putative, expressed
LOC_Os01g04570.1	2254	84	3.66	53	2.29	0.408359	0.254399	-0.682748	Ser/Thr protein kinase, putative, expressed
LOC_Os01g04580.1	2292	39	1.59	90	3.73	0.186452	0.424836	1.1881	Ser/Thr protein kinase, putative, expressed
LOC_Os01g04590.1	1481	920	60.09	1088	71.21	6.80691	7.94817	0.223622	expressed protein
LOC_Os01g04600.2	1659	112	6.71	72	4.3	0.739757	0.469547	-0.655781	expressed protein
LOC_Os01g04600.1	1223	78	6.28	68	5.56	0.698852	0.601555	-0.21629	expressed protein
LOC_Os01g04610.1	306	0	0	0	0	0	0		hypothetical protein
LOC_Os01g04620.2	1693	8	0.42	19	1.11	0.0517786	0.12142	1.22958	transposon protein, putative, unclassified, expressed
LOC_Os01g04620.3	1573	8	0.43	24	1.38	0.0557286	0.165073	1.56661	transposon protein, putative, unclassified, expressed
LOC_Os01g04620.1	1576	6	0.36	21	1.29	0.0417169	0.144164	1.789	transposon protein, putative, unclassified, expressed
LOC_Os01g04630.1	1746	21131	1193.38	22896	1298.11	132.615	141.876	0.0973838	muconate cycloisomerase, putative, expressed
LOC_Os01g04640.1	886	21	2.32	17	1.91	0.259718	0.207591	-0.323205	reticulon domain containing protein, putative, expressed
LOC_Os01g04650.1	3441	31764	867.05	33049	907.67	101.15	103.912	0.0388633	PB1 domain containing protein, expressed
LOC_Os01g04660.2	1703	2	0.12	1	0.06	0.0128686	0.00635299	-1.01835	lipid phosphatase protein, putative, expressed
LOC_Os01g04660.1	1577	0	0	3	0.19	0	0.0205818		lipid phosphatase protein, putative, expressed
LOC_Os01g04670.1	799	59	6.94	74	9.01	0.809138	1.00202	0.30846	expressed protein
LOC_Os01g04680.1	1260	0	0	0	0	0	0		retrotransposon protein, putative, unclassified, expressed
LOC_Os01g04690.1	204	0	0	0	0	0	0		expressed protein
LOC_Os01g04699.1	564	12	1.87	16	2.63	0.233141	0.306926	0.396687	expressed protein
LOC_Os01g04710.1	1986	4	0.19	16	0.75	0.0220698	0.0871633	1.98165	aspartic proteinase, putative, expressed
LOC_Os01g04720.2	3869	66	1.62	58	1.44	0.186923	0.162189	-0.204764	leucine-rich repeat protein-related, putative, expressed
LOC_Os01g04720.1	3149	95	2.94	89	2.77	0.330574	0.305781	-0.112473	leucine-rich repeat protein-related, putative, expressed
LOC_Os01g04730.1	705	1547	206.13	2209	297.52	24.0446	33.9	0.495569	ribosomal protein L24, putative, expressed
LOC_Os01g04740.1	381	0	0	0	0	0	0		hypothetical protein
LOC_Os01g04750.1	1669	26	1.48	20	1.08	0.1707	0.129648	-0.396862	B3 DNA binding domain containing protein, expressed
LOC_Os01g04760.1	249	0	0	0	0	0	0		hypothetical protein
LOC_Os01g04770.1	432	2	0.38	0	0	0.0507298	0		retrotransposon protein, putative, unclassified
LOC_Os01g04780.1	8220	1	0.01	0	0	0.00133305	0		retrotransposon protein, putative, unclassified, expressed
LOC_Os01g04790.1	1911	1	0.05	0	0	0.00573399	0		retrotransposon protein, putative, unclassified
LOC_Os01g04800.1	1597	506	30.45	1348	80.99	3.47187	9.13226	1.39526	B3 DNA binding domain containing protein, expressed
LOC_Os01g04814.3	1970	7568	378.82	7095	356.84	42.0952	38.9654	-0.11146	vacuolar protein sorting-associating protein 4B, putative, expressed
LOC_Os01g04814.4	1912	7515	387.86	7001	362.84	43.0684	39.6155	-0.120563	vacuolar protein sorting-associating protein 4B, putative, expressed
LOC_Os01g04814.1	1888	12140	630.94	10776	564.57	70.4586	61.7517	-0.190297	vacuolar protein sorting-associating protein 4B, putative, expressed
LOC_Os01g04830.1	378	0	0	0	0	0	0		expressed protein
LOC_Os01g04840.1	1347	0	0	0	0	0	0		vacuolar protein sorting-associating protein 4B, putative, expressed
LOC_Os01g04850.1	873	1	0.11	0	0	0.0125517	0		retrotransposon protein, putative, unclassified, expressed
LOC_Os01g04860.1	1772	4773	264.95	4319	241.19	29.5151	26.3702	-0.16255	DUF647 domain containing protein, putative, expressed
LOC_Os01g04870.1	2109	583	27.45	601	28.45	3.02907	3.08312	0.0255184	WD domain, G-beta repeat domain containing protein, expressed
LOC_Os01g04880.1	3280	3384	100.42	3940	118.35	11.3051	12.9962	0.201115	retrotransposon protein, putative, unclassified, expressed
LOC_Os01g04880.2	2549	1439	55.07	1844	71.01	6.18598	7.8268	0.339421	retrotransposon protein, putative, unclassified, expressed
LOC_Os01g04900.3	2854	2471	85.34	3142	109.62	9.48716	11.9109	0.328237	peptidase M50 family protein, putative, expressed
LOC_Os01g04900.2	2877	2619	89.79	2994	103.45	9.975	11.2591	0.174707	peptidase M50 family protein, putative, expressed
LOC_Os01g04900.1	2054	2694	129.53	3070	148.48	14.3719	16.1708	0.170138	peptidase M50 family protein, putative, expressed
LOC_Os01g04910.1	1057	294	26.19	317	28.7	3.04782	3.24472	0.0903159	TP53RK-binding protein, putative, expressed
LOC_Os01g04920.2	1853	99	5.15	136	7.22	0.585433	0.794066	0.439755	glycosyl transferase, group 1 domain containing protein, expressed
LOC_Os01g04920.3	981	11	1.12	30	2.96	0.122869	0.330861	1.42911	glycosyl transferase, group 1 domain containing protein, expressed
LOC_Os01g04920.1	1891	152	7.81	235	12.22	0.880784	1.34453	0.610239	glycosyl transferase, group 1 domain containing protein, expressed
LOC_Os01g04930.1	2451	1328	52.52	2568	102.82	5.93707	11.3356	0.933039	MYB family transcription factor, putative, expressed
LOC_Os01g04950.3	2472	2391	93.64	4460	175.11	10.5986	19.52	0.881079	peptide transporter PTR2, putative, expressed
LOC_Os01g04950.1	2778	2737	95.5	5451	191.5	10.7959	21.2294	0.975575	peptide transporter PTR2, putative, expressed
LOC_Os01g04950.4	3836	2756	70.3	4910	125.57	7.87259	13.8483	0.814796	peptide transporter PTR2, putative, expressed
LOC_Os01g04950.2	2283	2153	91.67	4281	182.85	10.3337	20.2877	0.973249	peptide transporter PTR2, putative, expressed
LOC_Os01g04960.1	4374	7	0.16	3	0.07	0.0175362	0.00742054	-1.24074	transposon protein, putative, unclassified, expressed
LOC_Os01g04970.1	171	0	0	0	0	0	0		hypothetical protein
LOC_Os01g04980.1	2274	3	0.13	0	0	0.014456	0		transposon protein, putative, unclassified
LOC_Os01g04990.1	1499	286	18.65	377	24.86	2.09065	2.72103	0.380199	mitochondrial carrier protein, putative, expressed
LOC_Os01g04990.2	1462	178	11.93	229	15.41	1.3341	1.69465	0.34512	mitochondrial carrier protein, putative, expressed
LOC_Os01g05000.1	654	0	0	0	0	0	0		expressed protein
LOC_Os01g05010.1	1184	960	79.6	1324	110.69	8.88458	12.0984	0.445446	mitochondrial glycoprotein, putative, expressed
LOC_Os01g05020.1	2016	0	0	0	0	0	0		expressed protein
LOC_Os01g05030.1	2646	15	0.56	11	0.4	0.0621182	0.0449776	-0.46581	transposon protein, putative, unclassified, expressed
LOC_Os01g05040.1	1434	0	0	0	0	0	0		expressed protein
LOC_Os01g05050.1	807	5	0.61	2	0.25	0.0678912	0.0268133	-1.34028	mitochondrial glycoprotein, putative, expressed
LOC_Os01g05060.1	1178	10370	861.49	14469	1212.51	96.4608	132.888	0.462199	mitochondrial glycoprotein, putative, expressed
LOC_Os01g05064.1	659	155	21.76	294	41.19	2.57729	4.82675	0.905197	expressed protein
LOC_Os01g05070.1	1519	520	33.2	767	49.3	3.75114	5.46299	0.542364	expressed protein
LOC_Os01g05070.2	1510	494	31.7	697	45.22	3.58482	4.994	0.478297	expressed protein
LOC_Os01g05080.1	999	2424	237.31	2737	269.45	26.5879	29.6417	0.156855	thylakoid lumenal protein, putative, expressed
LOC_Os01g05080.2	1382	1706	121.86	1962	140.07	13.5266	15.3597	0.183357	thylakoid lumenal protein, putative, expressed
LOC_Os01g05090.1	1070	1383	128.11	1632	151.96	14.163	16.5017	0.220489	expressed protein
LOC_Os01g05100.1	1827	157	8.32	150	8.12	0.941626	0.888272	-0.0841528	expressed protein
LOC_Os01g05105.1	4813	253	5.08	173	3.43	0.575999	0.388887	-0.566716	expressed protein
LOC_Os01g05120.1	846	4	0.44	7	0.79	0.0518092	0.0895202	0.789004	ubiquitin fusion degradation protein, putative, expressed
LOC_Os01g05130.1	1027	1405	134.46	1263	121.27	14.9907	13.3053	-0.172066	expressed protein
LOC_Os01g05140.1	657	169	25.24	177	25.89	2.81863	2.91475	0.0483754	expressed protein
LOC_Os01g05150.1	802	0	0	2	0.25	0	0.0269804		expressed protein
LOC_Os01g05160.1	504	0	0	0	0	0	0		expressed protein
LOC_Os01g05170.1	673	0	0	8	1.19	0	0.128608		expressed protein
LOC_Os01g05180.1	1122	470	41.42	528	46.9	4.5901	5.09136	0.149526	expressed protein
LOC_Os01g05200.1	2814	0	0	0	0	0	0		retrotransposon protein, putative, Ty1-copia subclass, expressed
LOC_Os01g05210.1	333	3	0.89	9	2.65	0.0987175	0.292409	1.56661	hypothetical protein
LOC_Os01g05220.1	504	6	0.99	6	1.02	0.130448	0.128799	-0.0183507	expressed protein
LOC_Os01g05240.1	222	40	16.87	5	2.23	1.97435	0.243675	-3.01835	retrotransposon protein, putative, unclassified
LOC_Os01g05250.1	369	24	6.03	42	10.51	0.712692	1.23145	0.789004	expressed protein
LOC_Os01g05260.1	522	170	31.04	99	18.18	3.56858	2.05191	-0.798385	expressed protein
LOC_Os01g05280.1	357	0	0	2	0.5	0	0.0606115		expressed protein
LOC_Os01g05289.1	955	436	45.08	601	62.22	5.00265	6.8087	0.444686	expressed protein
LOC_Os01g05300.1	159	0	0	0	0	0	0		hypothetical protein
LOC_Os01g05310.1	970	8	0.74	16	1.64	0.0903723	0.17846	0.981649	expressed protein
LOC_Os01g05320.1	4128	16	0.39	8	0.2	0.0424715	0.0209673	-1.01835	retrotransposon protein, putative, Ty1-copia subclass, expressed
LOC_Os01g05330.1	714	0	0	0	0	0	0		expressed protein
LOC_Os01g05340.1	837	0	0	2	0.24	0	0.0258522		expressed protein
LOC_Os01g05350.1	786	0	0	0	0	0	0		expressed protein
LOC_Os01g05360.1	381	0	0	0	0	0	0		expressed protein
LOC_Os01g05370.1	3255	0	0	0	0	0	0		retrotransposon protein, putative, unclassified, expressed
LOC_Os01g05380.1	541	9	1.63	9	1.53	0.18229	0.179986	-0.0183507	expressed protein
LOC_Os01g05390.1	240	0	0	0	0	0	0		hypothetical protein
LOC_Os01g05400.1	555	0	0	0	0	0	0		expressed protein
LOC_Os01g05410.1	402	0	0	0	0	0	0		expressed protein
LOC_Os01g05420.1	2221	7578	336.24	9433	421.01	37.3872	45.9509	0.297549	IWS1 C-terminus family protein, putative, expressed
LOC_Os01g05430.1	1294	77	5.94	72	5.61	0.652039	0.601993	-0.115212	OsRhmbd1 - Putative Rhomboid homologue, expressed
LOC_Os01g05440.1	1236	109	8.65	62	5.03	0.96633	0.542708	-0.832339	XH domain containing protein, expressed
LOC_Os01g05450.1	501	20	3.91	7	1.27	0.437431	0.151166	-1.53292	expressed protein
LOC_Os01g05460.1	600	197	32.52	77	12.83	3.59776	1.38846	-1.37362	expressed protein
LOC_Os01g05470.1	2567	7720	297.39	6268	241.54	32.954	26.4178	-0.318946	transcription factor X1, putative, expressed
LOC_Os01g05480.3	2227	9	0.36	2	0.08	0.0442833	0.00971634	-2.18828	expressed protein
LOC_Os01g05480.2	1796	3	0.14	3	0.16	0.0183034	0.0180721	-0.0183507	expressed protein
LOC_Os01g05480.1	1870	5	0.27	0	0	0.0292985	0		expressed protein
LOC_Os01g05490.2	1552	12153	772.33	18115	1159.56	85.8043	126.282	0.557522	triosephosphate isomerase, cytosolic, putative, expressed
LOC_Os01g05490.1	1423	14691	1002.65	22187	1525.07	113.126	168.689	0.576431	triosephosphate isomerase, cytosolic, putative, expressed
LOC_Os01g05500.1	6560	8974	135.73	9988	152.01	14.9899	16.4728	0.136094	zinc finger protein, putative, expressed
LOC_Os01g05500.2	6649	9082	135.65	10218	153.52	14.9673	16.6266	0.15168	zinc finger protein, putative, expressed
LOC_Os01g05510.4	2286	378	16.33	367	16.01	1.81189	1.73693	-0.0609569	expressed protein
LOC_Os01g05510.5	2219	341	15.22	350	15.64	1.68389	1.70649	0.0192324	expressed protein
LOC_Os01g05510.1	1853	237	12.69	258	13.8	1.40149	1.50639	0.104133	expressed protein
LOC_Os01g05510.3	1920	278	14.38	225	11.59	1.58658	1.26787	-0.323511	expressed protein
LOC_Os01g05510.2	1735	164	9.28	172	9.89	1.03577	1.07256	0.050362	expressed protein
LOC_Os01g05520.1	677	0	0	0	0	0	0		expressed protein
LOC_Os01g05530.1	2597	6727	257.07	6778	260.48	28.3836	28.2373	-0.00745436	expressed protein
LOC_Os01g05540.1	1603	3097	188.39	4007	245.74	21.1702	27.0445	0.3533	expressed protein
LOC_Os01g05550.1	456	1	0.16	0	0	0.0240299	0		expressed protein
LOC_Os01g05560.1	1553	1242	77.88	1859	116.84	8.76329	12.9509	0.563511	expressed protein
LOC_Os01g05570.1	480	0	0	0	0	0	0		expressed protein
LOC_Os01g05580.1	534	76	13.33	41	7.61	1.55952	0.830684	-0.908726	Exo70 exocyst complex subunit family, putative, expressed
LOC_Os01g05585.1	195	8	3.75	3	1.31	0.449544	0.166448	-1.43339	metallothionein, putative, expressed
LOC_Os01g05590.1	1221	4	0.32	0	0	0.0358973	0		retrotransposon protein, putative, unclassified, expressed
LOC_Os01g05600.1	2973	130	4.23	82	2.77	0.479144	0.298409	-0.683167	NBS-LRR disease resistance protein, putative, expressed
LOC_Os01g05610.1	974	1058	104.11	2003	198.23	11.9027	22.2492	0.902472	Core histone H2A/H2B/H3/H4 domain containing protein, putative, expressed
LOC_Os01g05620.1	2970	142	4.72	180	6.08	0.523901	0.655706	0.323755	NBS-LRR disease resistance protein, putative, expressed
LOC_Os01g05630.1	972	1530	150.81	2515	249.61	17.2481	27.994	0.698676	Core histone H2A/H2B/H3/H4 domain containing protein, putative, expressed
LOC_Os01g05640.1	3307	179	5.3	205	6.13	0.593111	0.670676	0.177314	receptor-like protein kinase 5 precursor, putative, expressed
LOC_Os01g05650.1	757	9224	1168.78	12049	1545.3	133.518	172.206	0.367098	metallothionein, putative, expressed
LOC_Os01g05660.1	2993	1038	34.58	1047	34.97	3.80021	3.78471	-0.00589575	expressed protein
LOC_Os01g05660.3	2913	998	33.98	1143	39.2	3.75411	4.24521	0.177363	expressed protein
LOC_Os01g05660.2	2863	1016	35.15	1040	36.27	3.88857	3.93011	0.0153324	expressed protein
LOC_Os01g05670.1	1443	4946	336.27	6765	462.61	37.5582	50.7218	0.433477	3-oxo-5-alpha-steroid 4-dehydrogenase, putative, expressed
LOC_Os01g05680.1	642	397	60.94	377	58.16	6.77599	6.3533	-0.0929252	geranylgeranyl transferase type-1 subunit beta, putative, expressed
LOC_Os01g05694.1	555	749	133.95	934	168	14.7879	18.2074	0.300106	expressed protein
LOC_Os01g05710.1	784	8	1	12	1.54	0.111813	0.165599	0.566612	expressed protein
LOC_Os01g05720.1	705	0	0	0	0	0	0		expressed protein
LOC_Os01g05730.1	1215	73	5.95	54	4.43	0.658361	0.480851	-0.453288	retrotransposon protein, putative, unclassified, expressed
LOC_Os01g05744.1	1264	51	4	20	1.58	0.44212	0.171189	-1.36885	expressed protein
LOC_Os01g05760.1	231	0	0	1	0.44	0	0.0468361		PAS2, putative, expressed
LOC_Os01g05770.1	1368	0	0	1	0.07	0	0.00790874		expressed protein
LOC_Os01g05780.1	579	22	3.64	17	2.74	0.416353	0.317661	-0.39032	expressed protein
LOC_Os01g05790.1	2553	6451	249.99	7444	290.18	27.6881	31.5463	0.188204	SLT1 protein, putative, expressed
LOC_Os01g05800.2	2440	38379	1555.8	33372	1359.68	172.354	147.974	-0.22003	inner membrane protein, putative, expressed
LOC_Os01g05800.1	2443	31984	1291.95	28411	1153.84	143.459	125.822	-0.189252	inner membrane protein, putative, expressed
LOC_Os01g05810.1	2470	2586	98.58	3031	116.71	11.4723	13.2765	0.210721	gamma-glutamyltranspeptidase 1 precursor, putative, expressed
LOC_Os01g05820.1	1692	2	0.12	8	0.4	0.0129523	0.0511544	1.98165	gamma-glutamyltranspeptidase 1 precursor, putative, expressed
LOC_Os01g05830.1	1841	1397	75.03	1108	59.96	8.31495	6.51147	-0.352725	expressed protein
LOC_Os01g05840.2	1415	219	15.22	169	11.91	1.69592	1.29218	-0.392258	oxidoreductase, short chain dehydrogenase/reductase family domain containing family, expressed
LOC_Os01g05840.1	1481	249	16.56	155	10.38	1.84231	1.13232	-0.702228	oxidoreductase, short chain dehydrogenase/reductase family domain containing family, expressed
LOC_Os01g05850.1	465	0	0	0	0	0	0		expressed protein
LOC_Os01g05860.1	2362	338	14.18	243	10.13	1.56803	1.11306	-0.494418	PPR repeat domain containing protein, putative, expressed
LOC_Os01g05870.1	4485	334	7.39	369	8.15	0.816021	0.890137	0.125422	receptor kinase, putative, expressed
LOC_Os01g05880.1	1227	1	0.07	0	0	0.00893044	0		OsFBX1 - F-box domain containing protein, expressed
LOC_Os01g05890.1	1248	21	1.64	10	0.73	0.184383	0.0866919	-1.08874	OsFBX2 - F-box domain containing protein, expressed
LOC_Os01g05900.1	734	807	106.75	1509	201.7	12.0474	22.2426	0.884601	Core histone H2A/H2B/H3/H4 domain containing protein, putative, expressed
LOC_Os01g05940.1	4233	212	4.95	173	4.06	0.548788	0.442172	-0.311643	receptor kinase, putative, expressed
LOC_Os01g05960.1	3430	214	6.13	149	4.33	0.683655	0.469986	-0.540649	receptor kinase, putative, expressed
LOC_Os01g05970.1	767	1467	177.15	2645	325	20.9581	37.3098	0.832048	OsFBO1 - F-box and other domain containing protein, expressed
LOC_Os01g05980.1	3129	11	0.34	27	0.86	0.0385216	0.093358	1.27711	receptor kinase, putative, expressed
LOC_Os01g06000.1	3226	480	14.63	521	15.83	1.6304	1.7473	0.0998982	PPR repeat containing protein, expressed
LOC_Os01g06010.1	879	2173	226.72	3462	370.11	27.0887	42.6119	0.653567	Core histone H2A/H2B/H3/H4 domain containing protein, putative, expressed
LOC_Os01g06020.1	1494	9022	600.07	7122	476.05	66.1713	51.5756	-0.359516	aspartyl-tRNA synthetase, putative, expressed
LOC_Os01g06030.1	732	0	0	0	0	0	0		expressed protein
LOC_Os01g06040.1	927	0	0	0	0	0	0		expressed protein
LOC_Os01g06050.2	1630	540	31.89	657	38.83	3.63014	4.36085	0.264583	expressed protein
LOC_Os01g06050.1	1788	451	24.57	573	31.59	2.76393	3.46721	0.327057	expressed protein
LOC_Os01g06060.1	1211	0	0	0	0	0	0		gibberellin receptor GID1L2, putative, expressed
LOC_Os01g06070.1	759	0	0	0	0	0	0		expressed protein
LOC_Os01g06080.1	423	0	0	0	0	0	0		expressed protein
LOC_Os01g06090.1	765	0	0	0	0	0	0		expressed protein
LOC_Os01g06100.1	2427	0	0	0	0	0	0		transposon protein, putative, unclassified, expressed
LOC_Os01g06110.1	3102	0	0	0	0	0	0		transposon protein, putative, unclassified, expressed
LOC_Os01g06120.1	780	0	0	0	0	0	0		expressed protein
LOC_Os01g06130.1	1066	0	0	0	0	0	0		expressed protein
LOC_Os01g06130.2	993	0	0	0	0	0	0		expressed protein
LOC_Os01g06140.1	1359	15	1.09	10	0.74	0.120945	0.0796111	-0.603313	expressed protein
LOC_Os01g06150.1	1041	10	0.93	17	1.61	0.105261	0.176682	0.747184	expressed protein
LOC_Os01g06160.1	2991	11	0.34	23	0.75	0.0402989	0.0831964	1.04578	retrotransposon protein, putative, Ty3-gypsy subclass, expressed
LOC_Os01g06170.1	2688	0	0	0	0	0	0		retrotransposon protein, putative, unclassified, expressed
LOC_Os01g06180.1	2451	0	0	1	0.03	0	0.00441418		retrotransposon protein, putative, unclassified, expressed
LOC_Os01g06200.1	2331	13	0.51	7	0.29	0.0611109	0.0324899	-0.911436	retrotransposon protein, putative, unclassified, expressed
LOC_Os01g06210.1	945	0	0	0	0	0	0		gibberellin receptor GID1L2, putative, expressed
LOC_Os01g06220.1	1378	0	0	8	0.5	0	0.0628107		gibberellin receptor GID1L2, putative, expressed
LOC_Os01g06230.1	276	0	0	0	0	0	0		OsSAUR1 - Auxin-responsive SAUR gene family member, expressed
LOC_Os01g06240.1	2496	2	0.08	2	0.08	0.00878016	0.00866919	-0.0183507	protein kinase, putative, expressed
LOC_Os01g06250.1	1023	0	0	0	0	0	0		dirigent, putative, expressed
LOC_Os01g06260.1	399	0	0	0	0	0	0		expressed protein
LOC_Os01g06270.1	1903	2944	152.89	2933	153.56	16.9518	16.675	-0.0237513	expressed protein
LOC_Os01g06270.2	1800	2290	125.76	2003	110.61	13.9406	12.0393	-0.211536	expressed protein
LOC_Os01g06280.2	3315	944	27.05	930	27.04	3.12037	3.03524	-0.0399069	TKL_IRAK_CrRLK1L-1.4 - The CrRLK1L-1 subfamily has homology to the CrRLK1L homolog, expressed
LOC_Os01g06280.1	3911	997	23.97	1145	27.98	2.79335	3.16746	0.181331	TKL_IRAK_CrRLK1L-1.4 - The CrRLK1L-1 subfamily has homology to the CrRLK1L homolog, expressed
LOC_Os01g06290.2	2351	1583	64.15	1838	75.37	7.37812	8.45836	0.197125	splicing factor, arginine/serine-rich, putative, expressed
LOC_Os01g06290.3	2417	1501	58.89	1818	72.12	6.80489	8.13786	0.258077	splicing factor, arginine/serine-rich, putative, expressed
LOC_Os01g06290.4	2672	1297	46.66	1522	55.38	5.31889	6.1627	0.212439	splicing factor, arginine/serine-rich, putative, expressed
LOC_Os01g06290.1	1332	1332	95.39	1779	128.67	10.9576	14.4499	0.399122	splicing factor, arginine/serine-rich, putative, expressed
LOC_Os01g06300.1	4458	38	0.83	13	0.27	0.093403	0.0315498	-1.56584	transposon protein, putative, unclassified, expressed
LOC_Os01g06310.1	752	22	2.68	92	11.64	0.320569	1.32362	2.04578	glycine-rich cell wall structural protein precursor, putative, expressed
LOC_Os01g06320.1	1383	2	0.15	0	0	0.0158462	0		MYB family transcription factor, putative, expressed
LOC_Os01g06330.1	1287	0	0	1	0.08	0	0.00840649		retrotransposon protein, putative, unclassified, expressed
LOC_Os01g06340.1	860	4	0.45	12	1.31	0.0509658	0.150965	1.56661	expressed protein
LOC_Os01g06350.1	573	0	0	0	0	0	0		expressed protein
LOC_Os01g06360.1	2361	34	1.38	27	1.11	0.157798	0.123726	-0.350926	transposon protein, putative, unclassified, expressed
LOC_Os01g06370.1	561	0	0	0	0	0	0		expressed protein
LOC_Os01g06380.1	1176	0	0	0	0	0	0		expressed protein
LOC_Os01g06390.1	570	0	0	0	0	0	0		expressed protein
LOC_Os01g06400.1	1531	0	0	1	0.07	0	0.00706672		expressed protein
LOC_Os01g06410.1	561	0	0	0	0	0	0		expressed protein
LOC_Os01g06420.1	633	0	0	0	0	0	0		expressed protein
LOC_Os01g06430.1	819	0	0	0	0	0	0		expressed protein
LOC_Os01g06440.1	1469	2	0.14	7	0.43	0.0149185	0.0515548	1.789	expressed protein
LOC_Os01g06450.1	1650	39	2.31	27	1.64	0.258999	0.177041	-0.548865	glycosyltransferase family 43 protein, putative, expressed
LOC_Os01g06454.1	779	727	91.15	594	73.32	10.2262	8.24978	-0.309843	heat shock protein DnaJ, putative, expressed
LOC_Os01g06460.1	1231	2841	225.61	3854	307.53	25.2889	33.8725	0.421607	uncharacterized Cys-rich domain containing protein, putative, expressed
LOC_Os01g06470.1	1515	1529	99.85	1881	123.65	11.0589	13.4329	0.280561	expressed protein
LOC_Os01g06490.1	1765	1084	60.63	1074	60.26	6.72979	6.58344	-0.0317215	OsSCP1 - Putative Serine Carboxypeptidase homologue, expressed
LOC_Os01g06490.2	1672	644	37.88	561	32.95	4.22053	3.63011	-0.217411	OsSCP1 - Putative Serine Carboxypeptidase homologue, expressed
LOC_Os01g06500.2	961	150	15.11	147	14.98	1.71035	1.65496	-0.0474971	PHLOEM 2-LIKE A5, putative, expressed
LOC_Os01g06500.1	964	185	18.88	174	17.69	2.10287	1.95283	-0.106789	PHLOEM 2-LIKE A5, putative, expressed
LOC_Os01g06510.1	2153	2858	130.77	2398	110.35	14.5457	12.0503	-0.271525	arginyl-tRNA synthetase, putative, expressed
LOC_Os01g06520.1	3921	748	18.89	557	14.11	2.09036	1.53692	-0.443712	verticillium wilt disease resistance protein, putative, expressed
LOC_Os01g06530.1	2805	2	0.07	3	0.1	0.00781294	0.0115713	0.566612	retrotransposon protein, putative, unclassified, expressed
LOC_Os01g06540.1	453	3	0.63	7	1.42	0.0725672	0.167183	1.20404	PHD finger protein, putative, expressed
LOC_Os01g06550.1	3225	6820	207.83	9514	290.79	23.1724	31.9173	0.46193	NF-X1-type zinc finger protein, putative, expressed
LOC_Os01g06560.2	1743	38	2.08	31	1.67	0.238893	0.192423	-0.312082	transcription factor HBP-1b, putative, expressed
LOC_Os01g06560.1	1666	31	1.75	27	1.59	0.203894	0.17534	-0.21766	transcription factor HBP-1b, putative, expressed
LOC_Os01g06570.1	252	0	0	0	0	0	0		expressed protein
LOC_Os01g06580.1	1182	63	5.12	102	8.43	0.584037	0.933632	0.676795	fasciclin domain containing protein, expressed
LOC_Os01g06590.1	2875	2984	102.14	2394	82.71	11.3731	9.00906	-0.336175	zinc finger, C3HC4 type domain containing protein, expressed
LOC_Os01g06590.2	2727	2950	106.86	2269	82.71	11.8537	9.00207	-0.397009	zinc finger, C3HC4 type domain containing protein, expressed
LOC_Os01g06590.3	2536	2119	82.2	1715	67.09	9.15586	7.31658	-0.323526	zinc finger, C3HC4 type domain containing protein, expressed
LOC_Os01g06600.1	2001	2165	105.44	2493	122.54	11.8557	13.4793	0.185165	glutaryl-CoA dehydrogenase, mitochondrial precursor, putative, expressed
LOC_Os01g06600.2	2127	2121	97.11	2343	108.44	10.9267	11.9179	0.125262	glutaryl-CoA dehydrogenase, mitochondrial precursor, putative, expressed
LOC_Os01g06610.1	741	7	0.81	2	0.26	0.103514	0.0292015	-1.82571	retrotransposon protein, putative, Ty3-gypsy subclass, expressed
LOC_Os01g06620.1	1182	76	6.28	16	1.27	0.704553	0.146452	-2.26628	expressed protein
LOC_Os01g06630.1	863	0	0	0	0	0	0		small hydrophilic plant seed protein, putative, expressed
LOC_Os01g06640.3	1610	28	1.6	55	3.32	0.190568	0.369598	0.955654	basic helix-loop-helix, putative, expressed
LOC_Os01g06640.1	1217	23	1.77	46	3.76	0.207088	0.408941	0.981649	basic helix-loop-helix, putative, expressed
LOC_Os01g06640.2	1224	23	1.84	23	1.86	0.205903	0.203301	-0.0183507	basic helix-loop-helix, putative, expressed
LOC_Os01g06650.1	912	0	0	0	0	0	0		retrotransposon protein, putative, unclassified, expressed
LOC_Os01g06660.1	2311	258	10.87	464	19.75	1.22331	2.17226	0.828403	thiamine pyrophosphate enzyme, C-terminal TPP binding domain containing protein, expressed
LOC_Os01g06670.1	3212	31	0.96	24	0.75	0.105756	0.0808405	-0.387585	hcr2-5D, putative, expressed
LOC_Os01g06680.1	2881	1386	46.99	1291	44.11	5.27154	4.84815	-0.120789	retrotransposon protein, putative, unclassified, expressed
LOC_Os01g06690.1	1563	0	0	0	0	0	0		retrotransposon protein, putative, unclassified, expressed
LOC_Os01g06700.1	6213	0	0	0	0	0	0		retrotransposon protein, putative, unclassified, expressed
LOC_Os01g06710.1	2382	0	0	0	0	0	0		retrotransposon protein, putative, unclassified, expressed
LOC_Os01g06720.1	2721	0	0	0	0	0	0		disease resistance protein SlVe2 precursor, putative, expressed
LOC_Os01g06730.1	3397	17	0.49	31	0.88	0.0548366	0.0987323	0.848383	verticillium wilt disease resistance protein, putative, expressed
LOC_Os01g06740.1	1574	1837	109.88	2972	178.82	12.7886	20.4285	0.675732	ribosome inactivating protein, putative, expressed
LOC_Os01g06750.1	1485	54	3.48	55	3.56	0.39846	0.400709	0.00812147	verticillium wilt disease resistance protein precursor, putative, expressed
LOC_Os01g06760.1	2223	0	0	0	0	0	0		verticillium wilt disease resistance protein Ve2, putative, expressed
LOC_Os01g06770.1	5400	2	0.03	0	0	0.00405839	0		retrotransposon protein, putative, Ty3-gypsy subclass, expressed
LOC_Os01g06780.1	234	0	0	0	0	0	0		retrotransposon protein, putative, Ty3-gypsy subclass
LOC_Os01g06790.1	2982	548	18.26	441	14.8	2.01368	1.60002	-0.331748	disease resistance protein, putative, expressed
LOC_Os01g06800.1	699	0	0	0	0	0	0		expressed protein
LOC_Os01g06810.1	3987	0	0	2	0.05	0	0.00542721		retrotransposon protein, putative, Ty1-copia subclass, expressed
LOC_Os01g06820.1	1005	3	0.3	1	0.1	0.0327094	0.0107653	-1.60331	hcr2-0B, putative, expressed
LOC_Os01g06836.1	1563	23126	1463.87	13168	837.86	162.128	91.1494	-0.83083	disease resistance protein SlVe2 precursor, putative, expressed
LOC_Os01g06852.1	1950	35	1.79	15	0.77	0.196676	0.0832242	-1.24074	transposon protein, putative, unclassified, expressed
LOC_Os01g06870.1	1521	19543	1262.22	18196	1184.48	140.792	129.431	-0.121381	resistance protein SlVe1 precursor, putative, expressed
LOC_Os01g06876.1	1080	22931	2112.14	15308	1415.13	232.657	153.351	-0.601364	Cf-2, putative, expressed
LOC_Os01g06882.1	950	3097	314.75	3173	325.16	35.7219	36.136	0.0166254	expressed protein
LOC_Os01g06890.1	2289	27	1.18	47	2.05	0.129251	0.222149	0.781351	leucine-rich repeat family protein, putative, expressed
LOC_Os01g06900.1	3093	483	15.37	557	17.74	1.71114	1.94836	0.187303	verticillium wilt disease resistance protein Ve2, putative, expressed
LOC_Os01g06910.1	171	5	2.83	3	1.65	0.320399	0.18981	-0.755316	expressed protein
LOC_Os01g06920.1	3382	118	3.45	125	3.68	0.382319	0.39988	0.0647905	resistance protein SlVe1 precursor, putative, expressed
LOC_Os01g06940.1	519	0	0	0	0	0	0		POEI33 - Pollen Ole e I allergen and extensin family protein precursor, expressed
LOC_Os01g06950.1	465	0	0	0	0	0	0		expressed protein
LOC_Os01g06960.1	622	1	0.16	3	0.46	0.0176168	0.0521824	1.56661	POEI34 - Pollen Ole e I allergen and extensin family protein precursor, putative, expressed
LOC_Os01g06970.1	195	0	0	0	0	0	0		hypothetical protein
LOC_Os01g06980.1	525	0	0	2	0.37	0	0.0412158		POEI35 - Pollen Ole e I allergen and extensin family protein precursor, putative, expressed
LOC_Os01g06990.1	561	0	0	0	0	0	0		POEI36 - Pollen Ole e I allergen and extensin family protein precursor, putative, expressed
LOC_Os01g07000.1	528	0	0	0	0	0	0		POEI37 - Pollen Ole e I allergen and extensin family protein precursor, putative, expressed
LOC_Os01g07010.1	570	0	0	0	0	0	0		POEI38 - Pollen Ole e I allergen and extensin family protein precursor, putative, expressed
LOC_Os01g07020.1	576	0	0	0	0	0	0		POEI39 - Pollen Ole e I allergen and extensin family protein precursor, putative, expressed
LOC_Os01g07030.1	812	0	0	0	0	0	0		POEI40 - Pollen Ole e I allergen and extensin family protein precursor, expressed
LOC_Os01g07040.1	608	0	0	0	0	0	0		POEI41 - Pollen Ole e I allergen and extensin family protein precursor, expressed
LOC_Os01g07050.1	558	0	0	0	0	0	0		POEI42 - Pollen Ole e I allergen and extensin family protein precursor, expressed
LOC_Os01g07060.1	585	0	0	0	0	0	0		POEI43 - Pollen Ole e I allergen and extensin family protein precursor, putative, expressed
LOC_Os01g07070.3	2371	1125	46.59	839	34.93	5.19922	3.82845	-0.441533	transposon protein, putative, CACTA, En/Spm sub-class, expressed
LOC_Os01g07070.4	1918	1034	52.94	822	42.48	5.9073	4.63678	-0.349377	transposon protein, putative, CACTA, En/Spm sub-class, expressed
LOC_Os01g07070.1	1803	1068	58.48	916	50.27	6.49072	5.49658	-0.239843	transposon protein, putative, CACTA, En/Spm sub-class, expressed
LOC_Os01g07070.2	2027	1021	49.71	782	38.19	5.51937	4.17394	-0.403093	transposon protein, putative, CACTA, En/Spm sub-class, expressed
LOC_Os01g07080.1	2179	2036	91.2	1434	64.53	10.2385	7.12008	-0.524043	DEAD-box ATP-dependent RNA helicase, putative, expressed
LOC_Os01g07080.2	1628	321	19.38	373	22.71	2.16057	2.47883	0.198252	DEAD-box ATP-dependent RNA helicase, putative, expressed
LOC_Os01g07090.1	1399	10886	766.39	10019	708.05	85.2644	77.4818	-0.138086	5-azacytidine resistance protein azr1, putative, expressed
LOC_Os01g07100.1	987	1342	133.7	1291	130.32	14.8988	14.1515	-0.0742464	expressed protein
LOC_Os01g07110.1	4550	388	8.44	405	8.89	0.93441	0.963023	0.0435145	BRCA2 repeat family protein, expressed
LOC_Os01g07120.2	3716	3425	89.87	3163	82.78	10.0996	9.20909	-0.133161	AP2 domain containing protein, expressed
LOC_Os01g07120.1	1157	1924	163.83	1642	141.08	18.2217	15.3544	-0.247005	AP2 domain containing protein, expressed
LOC_Os01g07130.1	1710	296	16.98	217	12.68	1.89676	1.37296	-0.466253	expressed protein
LOC_Os01g07140.1	2615	349	13.15	328	12.45	1.46242	1.35705	-0.107882	kelch repeat-containing protein, putative, expressed
LOC_Os01g07140.2	2764	405	14.44	400	14.3	1.60559	1.56572	-0.0362727	kelch repeat-containing protein, putative, expressed
LOC_Os01g07150.1	613	118	15.96	147	20.76	2.1093	2.59448	0.298679	expressed protein
LOC_Os01g07160.1	1332	0	0	0	0	0	0		OsFBX3 - F-box domain containing protein, expressed
LOC_Os01g07170.1	1659	2421	144.43	1570	93.93	15.9906	10.2387	-0.643189	HORMA domain containing protein, putative, expressed
LOC_Os01g07180.1	975	0	0	0	0	0	0		expressed protein
LOC_Os01g07190.1	549	0	0	0	0	0	0		expressed protein
LOC_Os01g07200.1	1499	2118	138.38	2891	189.96	15.4825	20.866	0.430515	staphylococcal nuclease homologue, putative, expressed
LOC_Os01g07212.1	1665	202	12.1	194	11.42	1.3294	1.26061	-0.0766494	staphylococcal nuclease homologue, putative, expressed
LOC_Os01g07240.1	1328	18	1.22	4	0.28	0.148522	0.0325878	-2.18828	expressed protein
LOC_Os01g07250.1	1721	5816	335.57	6463	375.76	37.0306	40.63	0.133826	saposin-like type B, region 1 family protein, putative, expressed
LOC_Os01g07260.1	2166	1730	79.45	1676	77.22	8.75195	8.3716	-0.0641006	expressed protein
LOC_Os01g07270.1	375	72	16.78	46	11.11	2.10387	1.32715	-0.664714	transposon protein, putative, unclassified, expressed
LOC_Os01g07280.1	2952	164	5.51	114	3.81	0.608758	0.417813	-0.543013	disease resistance protein, putative, expressed
LOC_Os01g07300.1	1308	236	17.28	278	20.16	1.97707	2.29948	0.217947	uncharacterized 50.6 kDa protein in the 5region of gyrA and gyrB, putative, expressed
LOC_Os01g07300.2	1294	361	26.55	468	34.34	3.05696	3.91295	0.356159	uncharacterized 50.6 kDa protein in the 5region of gyrA and gyrB, putative, expressed
LOC_Os01g07310.1	1738	1652	94.23	2560	146.71	10.4154	15.9361	0.613579	transporter-related, putative, expressed
LOC_Os01g07310.3	1992	1316	65.63	1819	90.89	7.23909	9.87953	0.448635	transporter-related, putative, expressed
LOC_Os01g07310.4	1418	468	32.62	875	61.09	3.61649	6.67613	0.884424	transporter-related, putative, expressed
LOC_Os01g07310.2	1980	1233	61.8	2048	103.1	6.82362	11.1907	0.713692	transporter-related, putative, expressed
LOC_Os01g07320.1	615	7	1.08	9	1.39	0.124721	0.158329	0.344219	expressed protein
LOC_Os01g07330.3	3787	83	2.17	113	2.96	0.24016	0.322832	0.426789	expressed protein
LOC_Os01g07330.4	3687	67	1.79	89	2.39	0.199122	0.261162	0.391293	expressed protein
LOC_Os01g07330.1	3684	95	2.57	103	2.76	0.282567	0.30249	0.0982942	expressed protein
LOC_Os01g07330.2	3767	88	2.33	118	3.08	0.255979	0.338906	0.404861	expressed protein
LOC_Os01g07340.1	1887	18	0.87	41	1.96	0.104524	0.235074	1.16928	pentatricopeptide, putative, expressed
LOC_Os01g07350.1	3084	287	9.23	268	8.57	1.01973	0.940186	-0.117168	transposon protein, putative, unclassified, expressed
LOC_Os01g07360.1	2224	11	0.5	29	1.31	0.054197	0.141077	1.3802	KIP1, putative, expressed
LOC_Os01g07360.3	1949	8	0.39	21	1.08	0.0449775	0.116574	1.37397	KIP1, putative, expressed
LOC_Os01g07360.2	2030	24	1.16	24	1.17	0.129549	0.127911	-0.0183507	KIP1, putative, expressed
LOC_Os01g07360.4	1840	7	0.36	22	1.19	0.0416867	0.129359	1.63373	KIP1, putative, expressed
LOC_Os01g07364.1	444	4	0.91	0	0	0.0987175	0		expressed protein
LOC_Os01g07370.2	2288	3627	156.2	3693	160.25	17.3704	17.4629	0.00766577	KIP1, putative, expressed
LOC_Os01g07370.1	2267	3809	165.75	3941	172.29	18.411	18.8082	0.0307987	KIP1, putative, expressed
LOC_Os01g07376.1	976	291	29.43	558	56.78	3.26708	6.18554	0.920895	thioredoxin, putative, expressed
LOC_Os01g07382.1	1511	2401	155.42	2479	161.51	17.4119	17.7503	0.0277721	expressed protein
LOC_Os01g07390.1	1986	4974	246.35	5983	296.86	27.4438	32.5936	0.248112	zinc finger, C3HC4 type family protein, expressed
LOC_Os01g07400.2	2156	1273	57.63	1437	65.65	6.46989	7.21109	0.156477	WD40-like domain containing protein, putative, expressed
LOC_Os01g07400.1	2011	1244	60.7	1477	72.4	6.77837	7.94624	0.229333	WD40-like domain containing protein, putative, expressed
LOC_Os01g07410.1	2184	393	17.85	656	29.9	1.97177	3.24971	0.720816	growth regulator related protein, putative, expressed
LOC_Os01g07420.1	1519	27	1.76	41	2.56	0.194771	0.292024	0.584314	hydrolase, alpha/beta fold family protein, putative, expressed
LOC_Os01g07430.1	732	0	0	0	0	0	0		myb-like DNA-binding domain containing protein, putative, expressed
LOC_Os01g07450.1	783	0	0	0	0	0	0		MYB family transcription factor, putative, expressed
LOC_Os01g07460.1	279	0	0	0	0	0	0		conserved hypothetical protein
LOC_Os01g07470.1	255	0	0	0	0	0	0		hypothetical protein
LOC_Os01g07480.2	1288	18	1.36	2	0.16	0.153135	0.0167999	-3.18828	DUF260 domain containing protein, putative, expressed
LOC_Os01g07480.1	1331	22	1.6	4	0.28	0.181118	0.0325143	-2.47778	DUF260 domain containing protein, putative, expressed
LOC_Os01g07490.1	5812	6306	107.56	6443	110.54	11.889	11.9938	0.0126567	RST1, putative, expressed
LOC_Os01g07500.1	2047	1079	49.87	2215	103.47	5.77592	11.7071	1.01926	alliin lyase precursor, putative, expressed
LOC_Os01g07510.1	231	0	0	0	0	0	0		conserved hypothetical protein
LOC_Os01g07520.1	2249	17231	725.73	14256	609.64	83.9534	68.5806	-0.291788	proline-rich family protein, putative, expressed
LOC_Os01g07530.1	2937	1790	57.45	1673	54.19	6.67831	6.1629	-0.115873	uncharacterized glycosyltransferase, putative, expressed
LOC_Os01g07540.1	1561	702	44.04	734	46.55	4.92778	5.08729	0.0459583	G-patch domain containing protein, expressed
LOC_Os01g07550.1	408	30	7.3	30	7.36	0.805709	0.795526	-0.0183507	hypothetical protein
LOC_Os01g07560.1	4026	2	0.03	1	0.01	0.00544344	0.00268732	-1.01835	receptor-like protein kinase 2 precursor, putative, expressed
LOC_Os01g07570.1	1963	4	0.19	7	0.36	0.0223284	0.0385808	0.789004	carboxyl-terminal proteinase, putative, expressed
LOC_Os01g07590.1	1377	1145	81.69	1415	101.56	9.11148	11.1177	0.287104	universal stress protein domain containing protein, putative, expressed
LOC_Os01g07600.1	2320	80	3.37	73	3.11	0.37785	0.34043	-0.150454	expressed protein
LOC_Os01g07610.1	1913	195	10.03	228	11.77	1.11696	1.28948	0.207209	PPR repeat domain containing protein, putative, expressed
LOC_Os01g07620.1	1005	4	0.35	7	0.68	0.0436125	0.0753573	0.789004	expressed protein
LOC_Os01g07630.1	2514	372	14.51	488	19.19	1.62142	2.10014	0.373228	BRASSINOSTEROID INSENSITIVE 1-associated receptor kinase 1 precursor, putative, expressed
LOC_Os01g07640.1	1608	10	0.57	3	0.14	0.0681446	0.020185	-1.75532	ankyrin, putative, expressed
LOC_Os01g07650.1	222	0	0	0	0	0	0		expressed protein
LOC_Os01g07660.1	1697	0	0	0	0	0	0		expressed protein
LOC_Os01g07670.1	801	0	0	0	0	0	0		expressed protein
LOC_Os01g07680.1	447	0	0	0	0	0	0		expressed protein
LOC_Os01g07700.1	1676	339	19.92	281	16.59	2.21637	1.81395	-0.289066	expressed protein
LOC_Os01g07700.3	1757	296	16.61	209	11.79	1.84602	1.28697	-0.520445	expressed protein
LOC_Os01g07700.2	1673	320	18.74	266	15.71	2.0959	1.7202	-0.284996	expressed protein
LOC_Os01g07710.1	1173	0	0	0	0	0	0		expressed protein
LOC_Os01g07720.4	1665	1218	72.29	1513	90.15	8.01586	9.83146	0.294547	dolichyl-P-Man Man-PP-dolichyl mannosyltransferase, putative, expressed
LOC_Os01g07720.2	2121	1099	51.07	971	45.54	5.67772	4.95304	-0.196999	dolichyl-P-Man Man-PP-dolichyl mannosyltransferase, putative, expressed
LOC_Os01g07730.1	1652	1209	71.26	1406	83.42	8.01925	9.20807	0.199432	phosphate/phosphoenolpyruvate translocator-related protein, putative, expressed
LOC_Os01g07740.3	2769	387	13.77	535	19.08	1.53146	2.09037	0.448855	DEAD-box ATP-dependent RNA helicase 14, putative, expressed
LOC_Os01g07740.1	2922	352	11.8	493	16.77	1.32002	1.82541	0.467661	DEAD-box ATP-dependent RNA helicase 14, putative, expressed
LOC_Os01g07740.2	2898	380	12.96	491	16.83	1.43682	1.83306	0.351373	DEAD-box ATP-dependent RNA helicase 14, putative, expressed
LOC_Os01g07750.1	1077	686	61.8	956	86.88	6.97952	9.60363	0.460451	expressed protein
LOC_Os01g07760.1	3780	20200	523.89	25926	676.07	58.5567	74.2056	0.341694	phospholipase D, putative, expressed
LOC_Os01g07760.2	3272	19048	571.84	23352	705.92	63.7901	77.2154	0.275556	phospholipase D, putative, expressed
LOC_Os01g07770.1	960	300	30.82	364	37.69	3.42426	4.10226	0.260625	peroxidase precursor, putative, expressed
LOC_Os01g07780.1	1000	662	60.45	989	87.87	7.25396	10.7001	0.560789	embryo-specific 3, putative, expressed
LOC_Os01g07790.1	1374	21	1.47	13	0.96	0.167475	0.102365	-0.710228	polygalacturonase, putative, expressed
LOC_Os01g07800.2	3466	535	15.21	445	12.74	1.69139	1.38907	-0.284084	thiol-disulphide oxidoreductase DCC, putative, expressed
LOC_Os01g07800.1	3652	358	9.65	290	7.92	1.07416	0.859133	-0.322257	thiol-disulphide oxidoreductase DCC, putative, expressed
LOC_Os01g07810.1	866	863	97.26	875	99.71	10.9197	10.9316	0.00157171	protein of unknown function domain containing protein, expressed
LOC_Os01g07810.2	751	161	19.91	206	26.1	2.34911	2.9677	0.337233	protein of unknown function domain containing protein, expressed
LOC_Os01g07810.3	1573	253	15.57	215	13.3	1.76242	1.47878	-0.253151	protein of unknown function domain containing protein, expressed
LOC_Os01g07820.1	3220	8	0.24	2	0.06	0.027224	0.00671997	-2.01835	transposon protein, putative, CACTA, En/Spm sub-class, expressed
LOC_Os01g07830.1	3153	24	0.74	10	0.31	0.0834074	0.0343138	-1.28139	transposon protein, putative, CACTA, En/Spm sub-class, expressed
LOC_Os01g07840.1	5826	24	0.38	3	0.05	0.0451396	0.00557114	-3.01835	transposon protein, putative, CACTA, En/Spm sub-class, expressed
LOC_Os01g07850.1	1021	0	0	1	0.06	0	0.0105966		glyoxalase family protein, putative, expressed
LOC_Os01g07860.1	2475	0	0	0	0	0	0		retrotransposon protein, putative, unclassified, expressed
LOC_Os01g07870.1	5471	6619	119.26	5232	95.09	13.2569	10.3465	-0.357601	ABC transporter family protein, putative, expressed
LOC_Os01g07880.1	753	86	10.05	109	12.81	1.25147	1.56612	0.323569	transcription factor HY5, putative, expressed
LOC_Os01g07890.1	729	363	47.51	311	41.09	5.45628	4.61558	-0.241406	expressed protein
LOC_Os01g07900.1	716	48	6.61	39	5.15	0.734591	0.589311	-0.317911	expressed protein
LOC_Os01g07910.1	1421	284	19.66	508	35.02	2.18999	3.86779	0.820587	NADH-cytochrome b5 reductase, putative, expressed
LOC_Os01g07920.1	1189	132	10.97	154	12.8	1.21649	1.4013	0.204042	prolyl 4-hydroxylase, putative, expressed
LOC_Os01g07920.2	1190	165	13.78	198	16.56	1.51934	1.80016	0.244684	prolyl 4-hydroxylase, putative, expressed
LOC_Os01g07930.1	1212	0	0	0	0	0	0		zinc finger C-x8-C-x5-C-x3-H type family protein, expressed
LOC_Os01g07940.1	2543	193	7.16	219	8.07	0.831626	0.931732	0.163979	AGC_PVPK_like_kin82y.3 - ACG kinases include homologs to PKA, PKG and PKC, expressed
LOC_Os01g07950.1	1026	1177	113.31	1486	143.75	12.5703	15.6698	0.317969	OsGrx_S15.2 - glutaredoxin subgroup II, expressed
LOC_Os01g07960.2	1811	914	49.38	1093	59.48	5.53025	6.52972	0.239677	acyl-protein thioesterase, putative, expressed
LOC_Os01g07960.3	1421	861	59.46	1100	76.19	6.63936	8.37513	0.335068	acyl-protein thioesterase, putative, expressed
LOC_Os01g07960.1	1450	1027	68.61	1288	86.88	7.76104	9.61039	0.308346	acyl-protein thioesterase, putative, expressed
LOC_Os01g07970.1	1015	490	46.11	524	48.59	5.2899	5.58545	0.0784343	expressed protein
LOC_Os01g07980.1	846	56	6.56	52	6.11	0.725329	0.665007	-0.125266	ankyrin, putative, expressed
LOC_Os01g07990.1	4284	68	1.57	21	0.49	0.173931	0.053035	-1.7135	retrotransposon protein, putative, unclassified, expressed
LOC_Os01g08000.2	1322	273	20.11	220	16.35	2.26281	1.80046	-0.329748	fibronectin type 3 and ankyrin repeat domains 1 protein, putative, expressed
LOC_Os01g08010.2	1948	94	4.61	116	5.85	0.528757	0.644261	0.285041	expressed protein
LOC_Os01g08010.1	1947	205	10.37	176	8.95	1.15373	0.978002	-0.238399	expressed protein
LOC_Os01g08020.1	2430	664	26.82	638	26.11	2.99419	2.84058	-0.0759776	boron transporter protein, putative, expressed
LOC_Os01g08050.1	453	0	0	1	0.13	0	0.0238833		hypothetical protein
LOC_Os01g08060.1	1281	21	1.64	6	0.47	0.179634	0.0506752	-1.82571	transposon protein, putative, CACTA, En/Spm sub-class, expressed
LOC_Os01g08070.1	1524	2	0.12	0	0	0.0143801	0		transposon protein, putative, CACTA, En/Spm sub-class, expressed
LOC_Os01g08090.1	1833	430	22.71	684	36.61	2.57053	4.03726	0.651309	flavonol-3-O-glycoside-7-O-glucosyltransferase 1, putative, expressed
LOC_Os01g08100.1	1506	120	7.8	118	7.72	0.873119	0.847716	-0.0425983	flavonol-3-O-glycoside-7-O-glucosyltransferase 1, putative, expressed
LOC_Os01g08110.1	2022	203	9.93	200	9.76	1.1001	1.07014	-0.0398305	flavonol-3-O-glycoside-7-O-glucosyltransferase 1, putative, expressed
LOC_Os01g08120.1	1998	81	4.05	130	6.42	0.444229	0.703949	0.664167	pentatricopeptide, putative, expressed
LOC_Os01g08130.1	1024	10	0.88	24	2.11	0.107008	0.253574	1.24468	phototropic-responsive NPH3 family protein, putative, expressed
LOC_Os01g08140.1	594	32	4.85	25	3.94	0.590311	0.455351	-0.374495	phototropic-responsive NPH3 family protein, putative, expressed
LOC_Os01g08150.1	2809	3	0.11	6	0.2	0.0117027	0.0231096	0.981649	expressed protein
LOC_Os01g08160.1	2084	400	17.87	457	20.78	2.10319	2.37253	0.173843	MYB family transcription factor, putative, expressed
LOC_Os01g08170.1	3604	0	0	4	0.1	0	0.0120079		expressed protein
LOC_Os01g08180.1	486	0	0	0	0	0	0		BRASSINAZOLE-RESISTANT 2, putative, expressed
LOC_Os01g08190.2	3670	33	0.88	18	0.49	0.0985292	0.0530639	-0.89282	transcriptional corepressor LEUNIG, putative, expressed
LOC_Os01g08190.5	1979	17	0.86	16	0.8	0.0941283	0.0874716	-0.105814	transcriptional corepressor LEUNIG, putative, expressed
LOC_Os01g08190.1	3147	42	1.33	21	0.66	0.146241	0.0721964	-1.01835	transcriptional corepressor LEUNIG, putative, expressed
LOC_Os01g08190.3	3503	26	0.73	15	0.43	0.0813299	0.0463281	-0.8119	transcriptional corepressor LEUNIG, putative, expressed
LOC_Os01g08200.1	2944	4159	139.77	4839	163.43	15.4799	17.7832	0.200122	ubiquitin carboxyl-terminal hydrolase 14, putative, expressed
LOC_Os01g08220.1	1181	2	0.15	0	0	0.0185566	0		gibberellin 3-beta-dioxygenase 2-2, putative, expressed
LOC_Os01g08240.1	297	0	0	0	0	0	0		hypothetical protein
LOC_Os01g08250.1	4989	3	0.05	0	0	0.00658908	0		retrotransposon protein, putative, unclassified, expressed
LOC_Os01g08260.1	2179	16	0.71	18	0.84	0.08046	0.0893734	0.151574	pleiotropic drug resistance protein 4, putative, expressed
LOC_Os01g08260.2	1522	1	0.06	4	0.27	0.0071995	0.028434	1.98165	pleiotropic drug resistance protein 4, putative, expressed
LOC_Os01g08270.1	1880	2424	125.63	2557	133.86	14.1284	14.7152	0.0587117	aminotransferase, classes I and II, domain containing protein, expressed
LOC_Os01g08270.4	2998	6080	200.47	4589	151.85	22.2223	16.5607	-0.424242	aminotransferase, classes I and II, domain containing protein, expressed
LOC_Os01g08280.2	2125	423	19.3	416	19.18	2.18122	2.11801	-0.0424249	expressed protein
LOC_Os01g08280.1	1667	453	26.35	374	21.95	2.97769	2.42733	-0.294824	expressed protein
LOC_Os01g08290.1	1708	497	28.41	691	39.66	3.1885	4.37707	0.457089	transmembrane protein, putative, expressed
LOC_Os01g08300.1	162	22	13.48	18	10.99	1.48808	1.20213	-0.307857	expressed protein
LOC_Os01g08310.1	905	333	35.89	268	28.89	4.03193	3.2039	-0.33164	serine/threonine protein phosphatase 2A 59 kDa regulatory subunit Bgamma isoform, putative, expressed
LOC_Os01g08320.1	1358	969	69.23	1718	121.75	7.81882	13.6873	0.807811	OsIAA1 - Auxin-responsive Aux/IAA gene family member, expressed
LOC_Os01g08330.1	1365	44	2.8	31	1.92	0.353213	0.24571	-0.523586	aspartic proteinase nepenthesin-1 precursor, putative, expressed
LOC_Os01g08340.1	2156	505	23	657	30.27	2.56661	3.29693	0.361259	zinc finger family protein, putative, expressed
LOC_Os01g08350.1	351	0	0	2	0.58	0	0.0616476		ATP synthase subunit alpha, mitochondrial, putative, expressed
LOC_Os01g08360.1	357	0	0	0	0	0	0		hypothetical protein
LOC_Os01g08370.1	1714	347	20.18	452	26.25	2.21838	2.85312	0.363036	symbiosis-related disease resistance protein, putative, expressed
LOC_Os01g08380.1	1748	2	0.11	14	0.8	0.0125374	0.0866522	2.789	transferase family protein, putative, expressed
LOC_Os01g08390.1	324	0	0	0	0	0	0		hypothetical protein
LOC_Os01g08400.1	1695	7203	419.96	5273	308.86	46.5651	33.6574	-0.468325	syntaxin, putative, expressed
LOC_Os01g08410.1	1721	11579	660.32	11173	640.14	73.7238	70.2396	-0.0698448	early fruit mRNA, putative, expressed
LOC_Os01g08420.1	3391	3339	96.53	3413	99.4	10.7896	10.8893	0.0132736	EMB2410, putative, expressed
LOC_Os01g08430.1	5189	6689	126.47	7386	141.38	14.1252	15.3999	0.124652	expressed protein
LOC_Os01g08440.1	1817	779	38.28	1806	90.02	4.69786	10.7537	1.19475	UDP-glucoronosyl and UDP-glucosyl transferase domain containing protein, expressed
LOC_Os01g08450.1	759	5377	701.21	7450	975.85	77.6275	106.196	0.452088	ras-related protein, putative, expressed
LOC_Os01g08460.1	1362	698	48.28	447	31.05	5.61559	3.55078	-0.661303	TMS membrane protein/tumour differentially expressed protein, putative, expressed
LOC_Os01g08464.1	912	2	0.21	1	0.1	0.0240299	0.0118631	-1.01835	expressed protein
LOC_Os01g08470.1	2276	4	0.14	6	0.27	0.0192577	0.0285215	0.566612	retrotransposon protein, putative, unclassified, expressed
LOC_Os01g08480.1	3963	21	0.53	14	0.36	0.0580647	0.0382206	-0.603313	retrotransposon protein, putative, Ty1-copia subclass, expressed
LOC_Os01g08490.1	873	1	0.12	0	0	0.0125517	0		conserved hypothetical protein
LOC_Os01g08500.1	1287	2816	215.72	1269	98.26	23.9757	10.6678	-1.16831	transposon protein, putative, Pong sub-class, expressed
LOC_Os01g08510.1	2717	6873	251.21	6617	243.39	27.7188	26.349	-0.0731134	MAR-binding filament-like protein 1, putative, expressed
LOC_Os01g08520.1	1648	6	0.35	35	2.11	0.0398943	0.229776	2.52597	DUF581 domain containing protein, expressed
LOC_Os01g08530.1	1461	0	0	0	0	0	0		retrotransposon protein, putative, unclassified, expressed
LOC_Os01g08540.1	4059	861	20.78	934	22.82	2.32435	2.48955	0.0990586	DNA mismatch repair protein MSH6-2, putative, expressed
LOC_Os01g08550.1	1968	455	22.69	415	20.9	2.5334	2.28148	-0.151106	aminoacyl-tRNA synthetase, putative, expressed
LOC_Os01g08560.2	3184	7433	227.07	9521	294.31	25.5805	32.3521	0.338818	DnaK family protein, putative, expressed
LOC_Os01g08560.1	3188	7576	231.41	9560	295.48	26.0399	32.4439	0.317224	DnaK family protein, putative, expressed
LOC_Os01g08570.1	1488	1	0.04	0	0	0.00736401	0		2-oxoglutarate and iron-dependent oxygenase domain-containing protein2, putative, expressed
LOC_Os01g08580.1	1941	3837	193.67	3280	166.61	21.6613	18.2827	-0.244634	frigida, putative, expressed
LOC_Os01g08590.1	243	0	0	0	0	0	0		expressed protein
LOC_Os01g08600.1	816	199	23.99	197	23.73	2.67227	2.61198	-0.0329235	expressed protein
LOC_Os01g08610.1	2502	71	2.8	28	1.12	0.310948	0.121078	-1.36074	hAT dimerisation domain-containing protein, putative, expressed
LOC_Os01g08620.1	312	0	0	0	0	0	0		expressed protein
LOC_Os01g08630.1	1488	39	2.61	47	3.08	0.287196	0.341734	0.250836	expressed protein
LOC_Os01g08640.1	252	0	0	0	0	0	0		transposon protein, putative, unclassified
LOC_Os01g08650.1	1755	228	12.46	349	19.2	1.42356	2.1515	0.595842	expressed protein
LOC_Os01g08650.2	1725	205	11.45	270	15.12	1.30221	1.69343	0.378985	expressed protein
LOC_Os01g08660.1	1188	1816	148.96	2545	208.62	16.7501	23.1774	0.468551	aquaporin protein, putative, expressed
LOC_Os01g08670.1	807	12	1.29	40	4.47	0.162939	0.536265	1.71861	expressed protein
LOC_Os01g08680.2	1899	279	14.35	378	19.7	1.60989	2.15357	0.41977	myb/SANT domain protein, putative, expressed
LOC_Os01g08680.1	2043	296	14.14	387	18.7	1.5876	2.04944	0.368386	myb/SANT domain protein, putative, expressed
LOC_Os01g08690.1	1335	565	41.59	332	24.68	4.63751	2.69061	-0.785418	holocarboxylase synthetase, putative, expressed
LOC_Os01g08700.1	4491	31580	693.41	33690	744.99	77.0524	81.1617	0.0749585	GIGANTEA, putative, expressed
LOC_Os01g08700.4	4371	28318	638.83	29652	673.98	70.9903	73.395	0.0480593	GIGANTEA, putative, expressed
LOC_Os01g08700.3	4359	30681	693.84	31548	718.89	77.1258	78.3029	0.0218523	GIGANTEA, putative, expressed
LOC_Os01g08700.8	4691	42795	900.18	40479	857.38	99.9643	93.3593	-0.0986193	GIGANTEA, putative, expressed
LOC_Os01g08700.2	4502	30022	657.73	32063	707.28	73.0721	77.0534	0.0765386	GIGANTEA, putative, expressed
LOC_Os01g08700.5	4352	28815	652.74	29937	683.09	72.5516	74.4239	0.0367589	GIGANTEA, putative, expressed
LOC_Os01g08700.6	4435	30170	671.24	31968	716.36	74.5416	77.9857	0.065163	GIGANTEA, putative, expressed
LOC_Os01g08710.1	1458	2	0.09	2	0.1	0.0150311	0.0148411	-0.0183507	WRKY102, expressed
LOC_Os01g08710.2	1241	16	1.12	12	0.9	0.141275	0.104617	-0.433388	WRKY102, expressed
LOC_Os01g08720.1	3192	9	0.27	3	0.09	0.0308956	0.0101684	-1.60331	transposon protein, putative, CACTA, En/Spm sub-class, expressed
LOC_Os01g08730.1	3114	0	0	0	0	0	0		transposon protein, putative, CACTA, En/Spm sub-class, expressed
LOC_Os01g08740.1	240	1	0.37	1	0.39	0.0456569	0.0450798	-0.0183507	expressed protein
LOC_Os01g08750.1	10065	2057	20.31	2584	25.59	2.23943	2.77761	0.310714	expressed protein
LOC_Os01g08750.3	2706	1082	39.21	1007	36.96	4.38144	4.0262	-0.121988	expressed protein
LOC_Os01g08750.2	9417	2036	21.4	2596	27.44	2.36909	2.98253	0.332202	expressed protein
LOC_Os01g08760.1	1053	185	17.11	236	21.91	1.92513	2.4248	0.332911	choline/ethanolamine kinase, putative, expressed
LOC_Os01g08770.1	2190	3319	149.48	3288	148.85	16.6066	16.2435	-0.0318891	WD domain, G-beta repeat domain containing protein, expressed
LOC_Os01g08780.1	2340	174	7.22	272	11.24	0.814799	1.25761	0.626169	endonuclease/exonuclease/phosphatase family domain containing protein, expressed
LOC_Os01g08790.1	717	0	0	0	0	0	0		histone-like transcription factor and archaeal histone, putative, expressed
LOC_Os01g08800.1	1766	0	0	0	0	0	0		cytochrome P450, putative, expressed
LOC_Os01g08810.1	1790	42	2.28	75	4.03	0.257107	0.453316	0.818151	cytochrome P450, putative, expressed
LOC_Os01g08814.3	1123	157	13.7	243	21.29	1.53192	2.3411	0.611841	expressed protein
LOC_Os01g08814.2	1118	135	11.54	258	22.6	1.32315	2.49673	0.916061	expressed protein
LOC_Os01g08814.1	1123	145	12.56	256	22.34	1.41483	2.46634	0.80174	expressed protein
LOC_Os01g08820.1	2030	2	0.08	2	0.06	0.0107957	0.0106593	-0.0183507	PHD-finger domain containing protein, putative, expressed
LOC_Os01g08830.1	1787	1874	103.64	2288	127.44	11.4911	13.8524	0.269615	OsFBDUF1 - F-box and DUF domain containing protein, expressed
LOC_Os01g08830.2	1798	1754	96.35	1999	110.77	10.6895	12.0286	0.170279	OsFBDUF1 - F-box and DUF domain containing protein, expressed
LOC_Os01g08840.1	468	0	0	0	0	0	0		expressed protein
LOC_Os01g08850.1	1792	952	52.68	866	48.08	5.82125	5.22845	-0.154945	expressed protein
LOC_Os01g08860.2	746	158	20.54	214	27.67	2.32079	3.10362	0.419335	hsp20/alpha crystallin family protein, putative, expressed
LOC_Os01g08860.1	845	291	32.86	352	38.53	3.77358	4.50691	0.256206	hsp20/alpha crystallin family protein, putative, expressed
LOC_Os01g08870.1	288	157	53.12	180	61.38	5.97344	6.76197	0.178882	expressed protein
LOC_Os01g08880.1	669	155	22.09	177	25.39	2.53877	2.86247	0.17313	expressed protein
LOC_Os01g08890.1	2771	28883	1031.42	15492	556.97	114.215	60.4873	-0.917048	expressed protein
LOC_Os01g08930.1	2164	3979	180.7	4979	226.56	20.1481	24.893	0.305099	DEAD-box ATP-dependent RNA helicase, putative, expressed
LOC_Os01g08940.1	426	0	0	0	0	0	0		expressed protein
LOC_Os01g08950.1	1291	145	10.9	181	13.74	1.23072	1.51686	0.301586	expressed protein
LOC_Os01g08960.1	1114	621	54.9	876	77.21	6.10835	8.5077	0.477987	phosducin-like protein 3, putative, expressed
LOC_Os01g08970.2	2592	6712	256.1	6427	246.42	28.3749	26.8266	-0.080948	SSRP1-like FACT complex subunit, putative, expressed
LOC_Os01g08970.1	2537	7040	274.28	6945	272.03	30.4067	29.6173	-0.0379515	SSRP1-like FACT complex subunit, putative, expressed
LOC_Os01g08980.1	592	0	0	2	0.34	0	0.0365512		expressed protein
LOC_Os01g08990.1	861	19	2.1	36	4.19	0.241806	0.452369	0.903647	expressed protein
LOC_Os01g09000.1	2858	27244	941.92	26183	910.33	104.454	99.1175	-0.0756589	glutaminyl-tRNA synthetase, putative, expressed
LOC_Os01g09010.1	1873	12239	625.16	15822	814.64	71.602	91.3938	0.352096	transferase family protein, putative, expressed
LOC_Os01g09020.1	2642	2469	92	2863	107.22	10.2401	11.7242	0.19525	WD domain, G-beta repeat domain containing protein, expressed
LOC_Os01g09030.1	3033	542	17.74	507	16.69	1.95814	1.80854	-0.114658	2-aminoethanethiol dioxygenase, putative, expressed
LOC_Os01g09050.1	3321	18	0.53	20	0.6	0.059391	0.065156	0.133652	retrotransposon protein, putative, Ty1-copia subclass, expressed
LOC_Os01g09060.1	945	28	2.93	27	2.87	0.324671	0.309119	-0.0708182	retrotransposon protein, putative, Ty1-copia subclass
LOC_Os01g09080.1	1882	22	1.07	8	0.36	0.128092	0.04599	-1.47778	WRKY107, expressed
LOC_Os01g09090.1	435	2	0.46	0	0	0.05038	0		expressed protein
LOC_Os01g09100.1	962	34	3.3	72	6.96	0.387276	0.809749	1.06411	WRKY10, expressed
LOC_Os01g09110.1	252	4	1.33	0	0	0.173931	0		retrotransposon protein, putative, unclassified
LOC_Os01g09120.2	1776	1137	62.46	1140	62.82	7.01511	6.94472	-0.0145492	Twin LOV 1, putative, expressed
LOC_Os01g09120.1	1763	1252	69.2	1116	62.07	7.78161	6.84865	-0.184248	Twin LOV 1, putative, expressed
LOC_Os01g09130.1	750	0	0	0	0	0	0		expressed protein
LOC_Os01g09140.1	453	0	0	0	0	0	0		expressed protein
LOC_Os01g09150.1	753	5	0.55	1	0.13	0.0727599	0.0143681	-2.34028	expressed protein
LOC_Os01g09160.1	3144	1	0.03	0	0	0.00348526	0		transposon protein, putative, unclassified, expressed
LOC_Os01g09170.1	6084	0	0	3	0.05	0	0.00533489		transposon protein, putative, unclassified, expressed
LOC_Os01g09180.1	156	0	0	0	0	0	0		transposon protein, putative, unclassified
LOC_Os01g09190.1	946	39	3.94	13	1.3	0.451742	0.148678	-1.60331	expressed protein
LOC_Os01g09200.1	2378	8010	333.46	8558	358.54	36.9095	38.9362	0.0771207	AGC_AGC_other_NDRh_TRCd.1 - ACG kinases include homologs to PKA, PKG and PKC, expressed
LOC_Os01g09206.1	810	9	1.11	10	1.24	0.121752	0.13357	0.133652	retrotransposon protein, putative, Ty1-copia subclass
LOC_Os01g09212.1	636	74	11.29	122	18.68	1.27495	2.07537	0.702933	retrotransposon protein, putative, Ty1-copia subclass, expressed
LOC_Os01g09220.1	1834	3292	169.33	2715	141.27	19.6688	16.0164	-0.296363	transposon protein, putative, CACTA, En/Spm sub-class, expressed
LOC_Os01g09230.1	1440	64	4.36	73	4.82	0.487006	0.548471	0.171474	expressed protein
LOC_Os01g09240.1	651	0	0	0	0	0	0		retrotransposon protein, putative, LINE subclass
LOC_Os01g09246.1	5076	8493	164.52	10577	206.2	18.334	22.5442	0.298234	glycine-rich protein, putative, expressed
LOC_Os01g09252.1	2205	1802	78.59	1919	84.54	8.95496	9.41585	0.072405	WD domain, G-beta repeat domain containing protein, expressed
LOC_Os01g09260.1	1599	0	0	0	0	0	0		cytokinin dehydrogenase precursor, putative, expressed
LOC_Os01g09270.1	228	5	2.08	4	1.64	0.240299	0.18981	-0.340279	expressed protein
LOC_Os01g09280.1	1694	2910	170.06	3654	214.78	18.8233	23.3372	0.310107	myb-related transcription activator, putative, expressed
LOC_Os01g09290.1	579	2	0.32	2	0.35	0.0378502	0.0373718	-0.0183507	transposon protein, putative, unclassified, expressed
LOC_Os01g09300.3	1540	210	13.36	374	23.96	1.49422	2.62751	0.814298	oxidoreductase, putative, expressed
LOC_Os01g09300.1	1636	163	9.71	394	23.81	1.09175	2.60559	1.25497	oxidoreductase, putative, expressed
LOC_Os01g09300.2	1555	270	16.97	447	28.32	1.90261	3.11007	0.708965	oxidoreductase, putative, expressed
LOC_Os01g09305.1	774	534	68.27	441	57.02	7.55993	6.1644	-0.294412	EMB1895, putative, expressed
LOC_Os01g09310.1	3253	557	16.54	466	14.04	1.87624	1.54987	-0.275698	EMB1895, putative, expressed
LOC_Os01g09320.1	2744	14601	524.42	14178	513.37	58.3063	55.9016	-0.0607639	NADP-dependent malic enzyme, chloroplast precursor, putative, expressed
LOC_Os01g09330.1	753	0	0	0	0	0	0		expressed protein
LOC_Os01g09340.1	1641	27	1.52	48	2.81	0.18029	0.316465	0.811724	expressed protein
LOC_Os01g09350.1	264	0	0	0	0	0	0		hypothetical protein
LOC_Os01g09360.1	735	0	0	5	0.65	0	0.0735997		expressed protein
LOC_Os01g09370.1	1455	2087	141.39	1493	101.83	15.7173	11.1017	-0.501567	ankyrin repeat domain-containing protein 28, putative, expressed
LOC_Os01g09384.1	3020	709	23.31	567	18.64	2.57251	2.03128	-0.340788	ankyrin repeat domain containing protein, putative, expressed
LOC_Os01g09400.1	765	0	0	0	0	0	0		retrotransposon protein, putative, Ty3-gypsy subclass, expressed
LOC_Os01g09410.1	1580	771	48.31	666	42.09	5.34705	4.56048	-0.229559	expressed protein
LOC_Os01g09420.1	1890	3037	152.19	3993	202.64	17.6076	22.8576	0.376475	expressed protein
LOC_Os01g09430.1	1182	19072	1564.36	15414	1277.03	176.806	141.088	-0.325566	expressed protein
LOC_Os01g09440.1	516	3	0.51	4	0.71	0.0637072	0.0838694	0.396687	expressed protein
LOC_Os01g09450.1	1780	470	25.96	348	19.14	2.89331	2.1152	-0.451924	OsIAA2 - Auxin-responsive Aux/IAA gene family member, expressed
LOC_Os01g09450.2	1852	384	20.27	318	16.82	2.272	1.85772	-0.29043	OsIAA2 - Auxin-responsive Aux/IAA gene family member, expressed
LOC_Os01g09460.1	1919	29	1.52	28	1.46	0.165592	0.157861	-0.0689768	hexokinase, putative, expressed
LOC_Os01g09470.1	1835	2	0.09	0	0	0.0119429	0		IQ calmodulin-binding motif family protein, expressed
LOC_Os01g09480.1	291	0	0	0	0	0	0		hypothetical protein
LOC_Os01g09490.1	3768	7	0.18	7	0.19	0.0203566	0.0200993	-0.0183507	transposon protein, putative, unclassified, expressed
LOC_Os01g09500.1	627	9	1.42	22	3.49	0.157287	0.379619	1.27116	expressed protein
LOC_Os01g09510.1	877	1439	158.3	1590	175.33	17.9795	19.6151	0.125609	60S acidic ribosomal protein, putative, expressed
LOC_Os01g09510.4	886	1208	131.01	1293	141.64	14.94	15.7891	0.0797511	60S acidic ribosomal protein, putative, expressed
LOC_Os01g09520.1	6042	1	0.02	0	0	0.00181358	0		transposon protein, putative, unclassified, expressed
LOC_Os01g09530.1	3144	1	0.03	0	0	0.00348526	0		transposon protein, putative, unclassified, expressed
LOC_Os01g09540.1	1368	8370	579.47	10644	742.32	67.0435	84.1806	0.32839	HAD superfamily phosphatase, putative, expressed
LOC_Os01g09550.1	2479	190	7.37	393	15.41	0.839836	1.71518	1.03018	no apical meristem protein, putative, expressed
LOC_Os01g09550.4	5715	152	2.58	213	3.67	0.291437	0.403233	0.468431	no apical meristem protein, putative, expressed
LOC_Os01g09550.2	2439	190	7.54	377	14.95	0.853609	1.67233	0.970214	no apical meristem protein, putative, expressed
LOC_Os01g09550.3	3017	151	4.89	267	8.61	0.548427	0.957479	0.80394	no apical meristem protein, putative, expressed
LOC_Os01g09560.1	2012	8625	424.92	9387	465.4	46.973	50.4768	0.103789	mitochondrial-processing peptidase subunit alpha, mitochondrial precursor, putative, expressed
LOC_Os01g09570.1	2280	4386	184.89	4251	180.56	21.079	20.172	-0.0634543	6-phosphofructokinase, putative, expressed
LOC_Os01g09580.2	1376	0	0	2	0.13	0	0.0157255		CAMK_CAMK_like_Aur_like.1 - CAMK includes calcium/calmodulin depedent protein kinases, expressed
LOC_Os01g09580.1	1651	0	0	0	0	0	0		CAMK_CAMK_like_Aur_like.1 - CAMK includes calcium/calmodulin depedent protein kinases, expressed
LOC_Os01g09590.1	1165	161	12.81	379	30.88	1.51432	3.51971	1.21679	myb-like DNA-binding domain containing protein, putative, expressed
LOC_Os01g09600.1	5670	1	0.01	0	0	0.00193257	0		retrotransposon protein, putative, Ty3-gypsy subclass, expressed
LOC_Os01g09610.1	2547	0	0	0	0	0	0		retrotransposon protein, putative, Ty3-gypsy subclass, expressed
LOC_Os01g09620.1	2080	833	38.01	798	36.74	4.38833	4.15081	-0.0802785	zinc finger/CCCH transcription factor, putative, expressed
LOC_Os01g09620.2	1907	444	21.79	489	24.39	2.55123	2.77429	0.120924	zinc finger/CCCH transcription factor, putative, expressed
LOC_Os01g09640.1	1769	908	49.92	1451	80.96	5.62439	8.87427	0.657933	Myb transcription factor, putative, expressed
LOC_Os01g09650.1	495	0	0	0	0	0	0		expressed protein
LOC_Os01g09660.1	774	2	0.22	12	1.38	0.0283143	0.167739	2.56661	expressed protein
LOC_Os01g09665.1	1275	104	8.1	64	4.94	0.8938	0.543079	-0.71879	expressed protein
LOC_Os01g09670.1	1520	189	12.08	295	19.01	1.3625	2.09977	0.623978	pollen-specific protein SF21, putative, expressed
LOC_Os01g09680.1	498	0	0	0	0	0	0		expressed protein
LOC_Os01g09690.1	408	0	0	0	0	0	0		hypothetical protein
LOC_Os01g09700.1	1910	8	0.41	48	2.36	0.0458959	0.271895	2.56661	aminotransferase, classes I and II, domain containing protein, expressed
LOC_Os01g09710.1	369	0	0	0	0	0	0		expressed protein
LOC_Os01g09720.1	648	0	0	0	0	0	0		dof zinc finger domain containing protein, putative, expressed
LOC_Os01g09730.1	1851	116	6.17	125	6.67	0.686703	0.730629	0.0894525	expressed protein
LOC_Os01g09730.2	1519	2	0.12	2	0.12	0.0144274	0.0142451	-0.0183507	expressed protein
LOC_Os01g09740.1	1753	458	25.55	416	23.34	2.86286	2.56747	-0.157115	F-box/LRR-repeat protein, putative, expressed
LOC_Os01g09750.1	2338	1041	44.12	1018	43.22	4.87892	4.71082	-0.0505833	RNA methyltransferase protein, putative, expressed
LOC_Os01g09750.2	1819	675	36.59	674	36.87	4.0662	4.00885	-0.0204897	RNA methyltransferase protein, putative, expressed
LOC_Os01g09760.1	3314	1354	40.44	1892	56.92	4.47696	6.17677	0.464334	DIRP family protein, putative, expressed
LOC_Os01g09770.1	2078	2101	98.76	1469	69.43	11.0789	7.64838	-0.534593	expressed protein
LOC_Os01g09790.1	1843	201	10.71	203	10.86	1.19506	1.19169	-0.00406652	IQ calmodulin-binding motif domain containing protein, expressed
LOC_Os01g09800.1	2330	8662	366.18	8660	368.72	40.7361	40.2119	-0.0186839	BTBA1 - Bric-a-Brac,Tramtrack, Broad Complex BTB domain with Ankyrin repeat region, expressed
LOC_Os01g09810.1	474	7	1.34	11	2.2	0.161822	0.251077	0.633726	uncharacterized UPF0114 domain containing protein, expressed
LOC_Os01g09830.1	727	92	11.94	156	20.75	1.38666	2.32158	0.74349	OsGrx_A2 - glutaredoxin subgroup III, expressed
LOC_Os01g09850.1	2684	168	5.87	306	10.67	0.685873	1.23348	0.84672	ZOS1-04 - C2H2 zinc finger protein, expressed
LOC_Os01g09850.2	2340	110	4.41	291	11.61	0.515103	1.34546	1.38516	ZOS1-04 - C2H2 zinc finger protein, expressed
LOC_Os01g09850.3	2711	197	6.83	281	9.82	0.796258	1.12142	0.494024	ZOS1-04 - C2H2 zinc finger protein, expressed
LOC_Os01g09860.1	4360	213	4.77	216	4.87	0.535316	0.535995	0.00182714	retrotransposon protein, putative, unclassified, expressed
LOC_Os01g09870.1	519	11	1.81	11	1.98	0.232243	0.229308	-0.0183507	expressed protein
LOC_Os01g09880.1	1448	36	2.27	42	2.68	0.272428	0.313815	0.204042	harpin-induced protein 1 domain containing protein, expressed
LOC_Os01g09890.1	1102	2536	224.52	2984	266.43	25.2165	29.2961	0.216342	translation initiation factor SUI1, putative, expressed
LOC_Os01g09900.1	1539	0	0	0	0	0	0		helix-loop-helix DNA-binding domain containing protein, expressed
LOC_Os01g09930.1	1239	0	0	5	0.39	0	0.0436608		helix-loop-helix DNA-binding domain containing protein, expressed
LOC_Os01g09940.1	204	0	0	0	0	0	0		expressed protein
LOC_Os01g09950.1	153	0	0	0	0	0	0		expressed protein
LOC_Os01g09960.1	3579	2	0.06	0	0	0.0061233	0		transposon protein, putative, unclassified, expressed
LOC_Os01g09970.1	174	0	0	0	0	0	0		expressed protein
LOC_Os01g09980.1	756	0	0	2	0.26	0	0.0286221		expressed protein
LOC_Os01g09990.2	1793	2	0.08	2	0.11	0.0122227	0.0120682	-0.0183507	helix-loop-helix DNA-binding domain containing protein, expressed
LOC_Os01g09990.1	1799	6	0.32	1	0.06	0.0365458	0.00601398	-2.60331	helix-loop-helix DNA-binding domain containing protein, expressed
LOC_Os01g10000.1	393	0	0	0	0	0	0		expressed protein
LOC_Os01g10010.1	1122	131	11.2	246	21.27	1.27937	2.37211	0.890741	prenylated rab acceptor, putative, expressed
LOC_Os01g10010.2	874	31	3.15	59	6.37	0.388658	0.730354	0.910096	prenylated rab acceptor, putative, expressed
LOC_Os01g10020.1	1857	772	39.6	1066	54.55	4.55536	6.21067	0.447184	ectonucleotide pyrophosphatase/phosphodiesterase family member 1, putative, expressed
LOC_Os01g10030.1	2923	234	7.72	166	5.58	0.877211	0.61443	-0.513676	expressed protein
LOC_Os01g10040.1	1473	162	10.38	200	13.15	1.20512	1.469	0.285655	cytochrome P450, putative, expressed
LOC_Os01g10040.2	1346	133	9.37	180	12.78	1.08274	1.44684	0.41822	cytochrome P450, putative, expressed
LOC_Os01g10050.2	2225	950	41.98	1013	45.05	4.67855	4.92575	0.074284	DEAD-box ATP-dependent RNA helicase, putative, expressed
LOC_Os01g10050.1	2110	1087	50.71	1115	52.43	5.64501	5.71723	0.018341	DEAD-box ATP-dependent RNA helicase, putative, expressed
LOC_Os01g10060.1	318	5	1.41	6	1.8	0.17229	0.204135	0.244684	expressed protein
LOC_Os01g10070.1	501	104	17.75	127	22.11	2.27464	2.74258	0.269894	expressed protein
LOC_Os01g10080.2	1183	2168	179.47	1856	154.5	20.0813	16.9741	-0.242519	expressed protein
LOC_Os01g10090.1	1710	14	0.74	18	0.97	0.0897117	0.113886	0.344219	pentatricopeptide, putative, expressed
LOC_Os01g10100.2	1364	316	22.47	293	20.8	2.53857	2.32405	-0.127375	expressed protein
LOC_Os01g10100.1	1135	425	35.83	448	38.18	4.10308	4.27047	0.0576851	expressed protein
LOC_Os01g10110.1	2586	86	3.23	407	15.32	0.364407	1.70278	2.22427	cytokinin dehydrogenase precursor, putative, expressed
LOC_Os01g10120.1	324	0	0	0	0	0	0		retrotransposon protein, putative, Ty3-gypsy subclass
LOC_Os01g10130.1	1709	127	7.38	104	6.03	0.81429	0.658392	-0.306596	RNA-dependent RNA polymerase, putative, expressed
LOC_Os01g10140.3	1923	84	4.32	126	6.54	0.478649	0.708899	0.566612	RNA-dependent RNA polymerase, putative, expressed
LOC_Os01g10140.2	2135	135	6.24	158	7.36	0.692872	0.800668	0.208614	RNA-dependent RNA polymerase, putative, expressed
LOC_Os01g10150.2	2462	11277	453.49	8997	363.3	50.1906	39.5369	-0.344218	CK1_CaseinKinase_1a.1 - CK1 includes the casein kinase 1 kinases, expressed
LOC_Os01g10150.1	2466	13951	559.12	10207	411.87	61.9911	44.7815	-0.46916	CK1_CaseinKinase_1a.1 - CK1 includes the casein kinase 1 kinases, expressed
LOC_Os01g10160.1	627	1	0.14	0	0	0.0174763	0		latency associated nuclear antigen, putative, expressed
LOC_Os01g10170.1	228	0	0	0	0	0	0		expressed protein
LOC_Os01g10180.1	1244	0	0	0	0	0	0		avr9/Cf-9 rapidly elicited protein 146, putative, expressed
LOC_Os01g10195.1	1238	7	0.53	12	0.91	0.0619576	0.104871	0.759257	expressed protein
LOC_Os01g10200.1	174	0	0	0	0	0	0		hypothetical protein
LOC_Os01g10210.1	1213	654	52.38	994	79.34	5.90791	8.86582	0.585604	lachrymatory factor synthase, putative, expressed
LOC_Os01g10230.1	893	1	0.11	0	0	0.0122706	0		lachrymatory factor synthase, putative, expressed
LOC_Os01g10240.1	948	0	0	0	0	0	0		urate anion exchanger, putative, expressed
LOC_Os01g10250.3	2310	579	24.77	454	19.6	2.74653	2.12636	-0.369222	hydrolase, alpha/beta fold family domain containing protein, expressed
LOC_Os01g10250.1	1590	510	31.71	504	31.6	3.51472	3.42947	-0.0354243	hydrolase, alpha/beta fold family domain containing protein, expressed
LOC_Os01g10250.2	2646	574	21.46	551	20.65	2.37706	2.25297	-0.0773492	hydrolase, alpha/beta fold family domain containing protein, expressed
LOC_Os01g10260.1	615	24	3.61	30	4.57	0.427615	0.527763	0.303577	expressed protein
LOC_Os01g10270.1	729	0	0	0	0	0	0		expressed protein
LOC_Os01g10280.1	2349	1235	51.9	1051	44.52	5.76104	4.84075	-0.251099	phosphoribosylaminoimidazole carboxylase, chloroplast precursor, putative, expressed
LOC_Os01g10280.3	2696	930	34.03	776	28.59	3.7799	3.11412	-0.279525	phosphoribosylaminoimidazole carboxylase, chloroplast precursor, putative, expressed
LOC_Os01g10280.2	2167	1207	55.17	883	40.62	6.10331	4.40854	-0.469291	phosphoribosylaminoimidazole carboxylase, chloroplast precursor, putative, expressed
LOC_Os01g10280.4	2691	711	26.12	675	24.91	2.89516	2.71383	-0.0933128	phosphoribosylaminoimidazole carboxylase, chloroplast precursor, putative, expressed
LOC_Os01g10290.1	1421	2235	154.37	2239	155.68	17.2346	17.0472	-0.015771	autophagy-related protein 3, putative, expressed
LOC_Os01g10290.2	1528	2372	152.84	2887	187.12	17.0102	20.4417	0.265116	autophagy-related protein 3, putative, expressed
LOC_Os01g10300.1	1120	97	8.42	92	8.01	0.94901	0.888716	-0.0947016	expressed protein
LOC_Os01g10310.1	513	0	0	0	0	0	0		expressed protein
LOC_Os01g10320.1	2158	51	2.3	40	1.84	0.258962	0.20054	-0.368848	class III HD-Zip protein 8, putative, expressed
LOC_Os01g10340.1	1171	659	55.48	728	62.06	6.1666	6.72617	0.125309	expressed protein
LOC_Os01g10350.1	1482	761	50.2	961	63.38	5.6267	7.01566	0.318289	MPPN domain containing protein, expressed
LOC_Os01g10370.1	1138	0	0	0	0	0	0		AP2 domain containing protein, expressed
LOC_Os01g10380.1	3012	6	0.2	5	0.17	0.021828	0.0179601	-0.281385	transposon protein, putative, CACTA, En/Spm sub-class, expressed
LOC_Os01g10390.1	2511	4	0.16	5	0.18	0.0174554	0.0215435	0.303577	transposon protein, putative, CACTA, En/Spm sub-class, expressed
LOC_Os01g10400.2	715	279231	37446.1	345158	47013.8	4279.32	5222.82	0.287447	expressed protein
LOC_Os01g10400.1	1220	222717	17827	355697	28721.4	2000.37	3154.38	0.657086	expressed protein
LOC_Os01g10410.1	310	12	2.9	11	2.87	0.424167	0.383905	-0.143882	transposon protein, putative, unclassified
LOC_Os01g10420.1	738	58	7.43	45	5.79	0.86117	0.659704	-0.384479	expressed protein
LOC_Os01g10430.1	2859	923	31.75	1098	38.12	3.53757	4.1551	0.232125	protein kinase family protein, putative, expressed
LOC_Os01g10430.2	2426	912	37	1027	42.12	4.11928	4.58008	0.15298	protein kinase family protein, putative, expressed
LOC_Os01g10440.1	2372	428	16.2	344	13.07	1.97718	1.56905	-0.333553	xylosyltransferase, putative, expressed
LOC_Os01g10450.2	2579	1407	53.84	2252	86.63	5.97806	9.44735	0.660234	protein kinase domain containing protein, expressed
LOC_Os01g10450.1	2591	1294	49.02	2251	86.35	5.47248	9.39942	0.780378	protein kinase domain containing protein, expressed
LOC_Os01g10460.1	768	0	0	5	0.52	0	0.0704372		expressed protein
LOC_Os01g10470.1	892	7	0.7	3	0.29	0.0859905	0.0363873	-1.24074	RALFL17 - Rapid ALkalinization Factor RALF family protein precursor, expressed
LOC_Os01g10480.1	765	0	0	0	0	0	0		plastocyanin-like domain containing protein, putative, expressed
LOC_Os01g10490.1	1216	0	0	1	0.07	0	0.00889733		keratin, type I cytoskeletal 9, putative, expressed
LOC_Os01g10504.2	1434	6	0.42	17	1.17	0.0458479	0.12826	1.48415	OsMADS3 - MADS-box family gene with MIKCc type-box, expressed
LOC_Os01g10504.1	1187	6	0.48	4	0.32	0.0553883	0.0364588	-0.603313	OsMADS3 - MADS-box family gene with MIKCc type-box, expressed
LOC_Os01g10504.3	1188	3	0.26	4	0.34	0.0276708	0.0364281	0.396687	OsMADS3 - MADS-box family gene with MIKCc type-box, expressed
LOC_Os01g10520.1	2772	167	5.95	205	7.36	0.660147	0.800117	0.277425	expressed protein
LOC_Os01g10530.1	2431	920	37.28	1024	41.92	4.14687	4.55731	0.136159	expressed protein
LOC_Os01g10530.2	3160	1326	41.54	1399	43.88	4.59805	4.78987	0.0589644	expressed protein
LOC_Os01g10530.3	2158	715	32.72	914	41.88	3.63055	4.58235	0.3359	expressed protein
LOC_Os01g10550.1	222	0	0	0	0	0	0		DEFL35 - Defensin and Defensin-like DEFL family, expressed
LOC_Os01g10560.1	534	0	0	2	0.31	0	0.0405212		transposon protein, putative, unclassified
LOC_Os01g10580.1	1526	16003	978.12	16999	1038.6	114.912	120.521	0.0687568	B-box zinc finger family protein, putative, expressed
LOC_Os01g10590.1	510	2	0.31	5	0.98	0.0429712	0.10607	1.30358	osFTL8 FT-Like8 homologous to Flowering Locus T gene; contains Pfam profile PF01161: Phosphatidylethanolamine-binding protein, expressed
LOC_Os01g10600.1	1110	204	17.13	244	20.66	2.01384	2.37826	0.239961	aquaporin protein, putative, expressed
LOC_Os01g10610.1	1539	4650	294.35	5806	370.95	33.1079	40.8161	0.301963	BES1/BZR1 homolog protein, putative, expressed
LOC_Os01g10630.1	1641	191	11.47	191	11.52	1.27539	1.25927	-0.0183507	expressed protein
LOC_Os01g10630.2	1961	252	12.66	175	8.75	1.40812	0.965503	-0.54442	expressed protein
LOC_Os01g10640.1	808	297	36.16	196	23.73	4.02775	2.62445	-0.61796	expressed protein
LOC_Os01g10650.1	186	0	0	0	0	0	0		hypothetical protein
LOC_Os01g10660.1	327	1	0.3	0	0	0.0335096	0		expressed protein
LOC_Os01g10670.1	312	0	0	0	0	0	0		expressed protein
LOC_Os01g10680.2	1905	156	7.38	211	10.46	0.897319	1.19834	0.417346	GIL1, putative, expressed
LOC_Os01g10680.1	2212	159	6.73	211	9.02	0.787643	1.03203	0.389865	GIL1, putative, expressed
LOC_Os01g10690.1	2229	637	28.08	574	25.4	3.13146	2.78609	-0.168593	POLD3 - Putative DNA polymerase delta complex subunit, expressed
LOC_Os01g10700.1	2253	0	0	0	0	0	0		D-mannose binding lectin family protein, expressed
LOC_Os01g10710.1	2538	3	0.12	0	0	0.0129523	0		receptor-like protein kinase, putative, expressed
LOC_Os01g10720.1	3402	3	0.09	0	0	0.00966283	0		retrotransposon protein, putative, unclassified, expressed
LOC_Os01g10740.1	402	0	0	0	0	0	0		expressed protein
LOC_Os01g10750.1	369	0	0	0	0	0	0		expressed protein
LOC_Os01g10760.1	333	0	0	0	0	0	0		expressed protein
LOC_Os01g10770.1	753	1	0.1	2	0.22	0.014552	0.0287361	0.981649	expressed protein
LOC_Os01g10780.1	417	0	0	0	0	0	0		expressed protein
LOC_Os01g10790.1	1691	1087	63.7	1212	71.45	7.04374	7.75447	0.138687	WD domain, G-beta repeat domain containing protein, expressed
LOC_Os01g10800.1	3308	2482	73.68	3055	91.17	8.22155	9.99169	0.281319	pentatricopeptide, putative, expressed
LOC_Os01g10810.1	851	221	25.69	151	17.63	2.84564	1.91973	-0.567849	rho termination factor, N-terminal domain containing protein, expressed
LOC_Os01g10820.1	549	942	167.89	1403	251.77	18.8016	27.6489	0.556365	ribosomal protein L5, putative, expressed
LOC_Os01g10830.1	893	29	3.03	40	4.09	0.355847	0.48462	0.445596	carnitine racemase like protein, putative, expressed
LOC_Os01g10840.1	1846	4905	261.55	5800	310.65	29.1155	33.993	0.223449	CGMC_GSK.2 - CGMC includes CDA, MAPK, GSK3, and CLKC kinases, expressed
LOC_Os01g10850.1	1668	0	0	0	0	0	0		peroxidase precursor, putative, expressed
LOC_Os01g10860.1	1111	96	7.85	110	9.09	0.946835	1.0712	0.178046	expressed protein
LOC_Os01g10870.1	1536	0	0	1	0.07	0	0.00704372		CAMK_KIN1/SNF1/Nim1_like.7 - CAMK includes calcium/calmodulin depedent protein kinases, expressed
LOC_Os01g10880.1	198	24	9.48	34	14.81	1.3282	1.85783	0.48415	expressed protein
LOC_Os01g10890.1	2061	1387	66.49	678	32.74	7.37421	3.55914	-1.05096	CAMK_KIN1/SNF1/Nim1_like.8 - CAMK includes calcium/calmodulin depedent protein kinases, expressed
LOC_Os01g10900.2	2420	16	0.66	8	0.33	0.0724472	0.0357658	-1.01835	MRH1, putative, expressed
LOC_Os01g10900.1	2835	17	0.59	11	0.39	0.0657072	0.0419791	-0.646382	MRH1, putative, expressed
LOC_Os01g10910.1	1923	1	0.05	6	0.32	0.0056982	0.0337571	2.56661	transposon protein, putative, unclassified, expressed
LOC_Os01g10920.1	1851	6	0.31	4	0.21	0.0355191	0.0233801	-0.603313	peptide-N4-asparagine amidase A, putative, expressed
LOC_Os01g10930.1	2280	16	0.68	83	3.49	0.0768958	0.393855	2.35669	peptide-N4-asparagine amidase A, putative, expressed
LOC_Os01g10940.1	495	0	0	1	0.13	0	0.0218569		S-adenosylmethionine synthetase 2, putative, expressed
LOC_Os01g10950.1	2424	1860	70.09	3415	130.94	8.40809	15.2423	0.858232	peptide-N4-asparagine amidase A, putative, expressed
LOC_Os01g10960.1	1839	64	3.08	133	6.37	0.381343	0.782462	1.03693	peptide-N4-asparagine amidase A, putative, expressed
LOC_Os01g10970.1	1119	4	0.36	2	0.18	0.0391694	0.0193372	-1.01835	auxin-induced protein 5NG4, putative, expressed
LOC_Os01g10980.1	1155	10	0.82	11	0.91	0.0948714	0.10304	0.119153	auxin-induced protein 5NG4, putative, expressed
LOC_Os01g10990.1	1559	269	16.46	740	45.92	1.8907	5.13545	1.44157	integral membrane protein DUF6 containing protein, expressed
LOC_Os01g11000.1	879	0	0	1	0.11	0	0.0123085		transposon protein, putative, unclassified, expressed
LOC_Os01g11010.1	2064	8	0.32	17	0.77	0.0424715	0.0891112	1.06911	peptide-N4-asparagine amidase A, putative, expressed
LOC_Os01g11020.1	567	10	1.28	20	2.75	0.193257	0.381628	0.981649	expressed protein
LOC_Os01g11040.1	4673	10265	217.26	9451	200.88	24.0702	21.8814	-0.137545	SCAR-like protein 2, putative, expressed
LOC_Os01g11054.1	3535	4821	129.1	6013	162.97	14.9439	18.4033	0.300402	phosphoenolpyruvate carboxylase, putative, expressed
LOC_Os01g11054.3	2397	1296	50.61	1553	61.5	5.92453	7.00965	0.242641	phosphoenolpyruvate carboxylase, putative, expressed
LOC_Os01g11054.2	3007	3274	103.72	2955	94.32	11.9306	10.6321	-0.166247	phosphoenolpyruvate carboxylase, putative, expressed
LOC_Os01g11054.4	2177	1200	51.48	1403	60.8	6.04004	6.97256	0.20713	phosphoenolpyruvate carboxylase, putative, expressed
LOC_Os01g11070.1	2270	3982	173.1	4651	203.68	19.2217	22.1673	0.205697	Alg9-like mannosyltransferase protein, putative, expressed
LOC_Os01g11080.1	1050	3	0.23	0	0	0.0313076	0		transposable element protein, putative, containing Pfam profile: PF03732, Retrotrans_gag, expressed
LOC_Os01g11110.2	1339	872	64.26	910	67.52	7.13597	7.35282	0.0431877	14-3-3 protein, putative, expressed
LOC_Os01g11120.1	1557	1502	93.28	1675	104.88	10.5706	11.6391	0.138926	CID11, putative, expressed
LOC_Os01g11130.1	3034	22	0.73	41	1.34	0.0794556	0.146205	0.87977	RNA recognition motif containing protein, putative, expressed
LOC_Os01g11140.1	3663	0	0	0	0	0	0		retrotransposon protein, putative, unclassified, expressed
LOC_Os01g11150.1	1336	67	4.57	52	3.61	0.549523	0.421105	-0.384	gibberellin 2-beta-dioxygenase, putative, expressed
LOC_Os01g11160.1	2199	2078	88.2	4028	171.96	10.3547	19.8179	0.936517	amino acid permease family protein, putative, expressed
LOC_Os01g11170.1	426	0	0	0	0	0	0		expressed protein
LOC_Os01g11190.1	357	9	1.79	19	3.82	0.276243	0.575809	1.05965	expressed protein
LOC_Os01g11200.1	828	0	0	0	0	0	0		transforming protein myb, putative, expressed
LOC_Os01g11210.1	1007	0	0	3	0.3	0	0.0322318		expressed protein
LOC_Os01g11220.1	1661	0	0	0	0	0	0		hydrolase, acting on carbon-nitrogen, putative, expressed
LOC_Os01g11230.2	990	319	30.6	506	48.44	3.5308	5.52979	0.64723	SOUL heme-binding protein, putative, expressed
LOC_Os01g11230.1	1055	539	47.76	716	63.49	5.59827	7.34266	0.391324	SOUL heme-binding protein, putative, expressed
LOC_Os01g11240.1	1159	5197	433.57	9451	795.13	49.1345	88.2241	0.844437	DUF538 domain containing protein, putative, expressed
LOC_Os01g11250.1	2252	1904	84.16	1335	59.26	9.26437	6.41366	-0.530544	potassium channel KAT1, putative, expressed
LOC_Os01g11260.1	1784	201	10.93	199	11.03	1.23458	1.20684	-0.0327778	phospho-N-acetylmuramoyl-pentapeptide-transferase, putative, expressed
LOC_Os01g11270.1	1809	10	0.53	10	0.55	0.0605729	0.0598074	-0.0183507	cytochrome P450, putative, expressed
LOC_Os01g11280.1	1648	0	0	0	0	0	0		cytochrome P450, putative, expressed
LOC_Os01g11300.1	1670	0	0	0	0	0	0		cytochrome P450, putative, expressed
LOC_Os01g11310.1	456	0	0	0	0	0	0		transposon protein, putative, Pong sub-class, expressed
LOC_Os01g11320.1	624	1	0.1	0	0	0.0175603	0		transposon protein, putative, Pong sub-class
LOC_Os01g11330.1	1764	3	0.16	2	0.09	0.0186355	0.0122666	-0.603313	retrotransposon protein, putative, unclassified, expressed
LOC_Os01g11340.1	2024	118	5.48	176	8.18	0.638835	0.940796	0.558438	cytochrome P450, putative, expressed
LOC_Os01g11350.1	1483	11	0.72	13	0.79	0.0812772	0.0948408	0.222657	bZIP transcription factor domain containing protein, expressed
LOC_Os01g11360.1	483	0	0	0	0	0	0		expressed protein
LOC_Os01g11370.1	2611	5861	222.12	4639	176.49	24.597	19.2225	-0.355684	ATP-dependent RNA helicase, putative, expressed
LOC_Os01g11390.1	408	0	0	1	0.25	0	0.0265175		expressed protein
LOC_Os01g11400.1	244	10	3.94	19	7.58	0.449084	0.842475	0.907649	hypothetical protein
LOC_Os01g11414.1	2076	5139	239.27	4958	230.87	27.1249	25.8388	-0.0700801	sodium/calcium exchanger protein, putative, expressed
LOC_Os01g11414.2	1648	3916	233.98	3086	185.79	26.0377	20.2596	-0.361993	sodium/calcium exchanger protein, putative, expressed
LOC_Os01g11430.1	1867	21	1.03	17	0.85	0.123252	0.0985139	-0.323205	expressed protein
LOC_Os01g11450.1	2673	21	0.77	6	0.21	0.086087	0.0242854	-1.82571	retrotransposon protein, putative, Ty1-copia subclass, expressed
LOC_Os01g11460.1	1465	3	0.18	14	0.86	0.0224389	0.103391	2.20404	zinc finger, C3HC4 type domain containing protein, expressed
LOC_Os01g11470.1	354	18	4.19	15	3.51	0.557168	0.458439	-0.281385	expressed protein
LOC_Os01g11480.1	501	0	0	0	0	0	0		zinc finger, C3HC4 type domain containing protein, expressed
LOC_Os01g11490.1	696	0	0	0	0	0	0		zinc finger, C3HC4 type domain containing protein, expressed
LOC_Os01g11500.1	702	0	0	0	0	0	0		zinc finger, C3HC4 type domain containing protein, expressed
LOC_Os01g11510.1	1815	0	0	0	0	0	0		OsMADS91 - MADS-box family gene with M-beta type-box, expressed
LOC_Os01g11520.1	1242	838	65.02	741	58.1	7.39332	6.4549	-0.195827	RING-H2 finger protein, putative, expressed
LOC_Os01g11550.1	2473	36	1.38	20	0.73	0.159513	0.0874982	-0.866348	TCP family transcription factor, putative, expressed
LOC_Os01g11570.1	1127	710	61.27	812	71.35	6.90322	7.79516	0.17531	GDSL-like lipase/acylhydrolase, putative, expressed
LOC_Os01g11580.2	1207	2451	200.09	1910	157.44	22.2512	17.1206	-0.378149	bromodomain containing protein, expressed
LOC_Os01g11580.1	1882	2547	132.15	2540	132.28	14.8295	14.6018	-0.0223212	bromodomain containing protein, expressed
LOC_Os01g11590.2	1774	6086	334.19	4664	256.57	37.592	28.4445	-0.402277	uncharacterized protein HI0077, putative, expressed
LOC_Os01g11600.1	234	54	21.24	51	20.53	2.52869	2.35802	-0.100813	expressed protein
LOC_Os01g11620.2	1545	2	0.13	14	0.86	0.0141847	0.0980376	2.789	GDSL-like lipase/acylhydrolase, putative, expressed
LOC_Os01g11620.1	1596	4	0.23	11	0.64	0.0274628	0.0745681	1.44108	GDSL-like lipase/acylhydrolase, putative, expressed
LOC_Os01g11640.1	237	0	0	0	0	0	0		expressed protein
LOC_Os01g11650.1	1701	458	25	1098	60.52	2.95038	6.98379	1.24311	GDSL-like lipase/acylhydrolase, putative, expressed
LOC_Os01g11650.2	2962	174	5.77	304	10.02	0.643697	1.11041	0.786633	GDSL-like lipase/acylhydrolase, putative, expressed
LOC_Os01g11660.1	1296	92	6.87	254	19.03	0.777858	2.12042	1.44677	GDSL-like lipase/acylhydrolase, putative, expressed
LOC_Os01g11670.1	1632	43	2.46	80	4.62	0.288712	0.53035	0.877313	OsSCP2 - Putative Serine Carboxypeptidase homologue, expressed
LOC_Os01g11680.1	1110	0	0	0	0	0	0		transposon protein, putative, unclassified, expressed
LOC_Os01g11690.1	261	0	0	4	1.37	0	0.165811		expressed protein
LOC_Os01g11700.2	1625	0	0	0	0	0	0		GDSL-like lipase/acylhydrolase, putative, expressed
LOC_Os01g11700.1	1542	0	0	0	0	0	0		GDSL-like lipase/acylhydrolase, putative, expressed
LOC_Os01g11704.1	162	0	0	0	0	0	0		hypothetical protein
LOC_Os01g11710.1	1858	0	0	0	0	0	0		GDSL-like lipase/acylhydrolase, putative, expressed
LOC_Os01g11720.1	972	6	0.62	0	0	0.0676398	0		transposable element protein, putative, containing Pfam profile: PF03004, Transposase_24, expressed
LOC_Os01g11730.1	1590	0	0	1	0.06	0	0.0068045		GDSL-like lipase/acylhydrolase, putative, expressed
LOC_Os01g11740.1	1727	0	0	0	0	0	0		GDSL-like lipase/acylhydrolase, putative, expressed
LOC_Os01g11750.1	1149	0	0	2	0.17	0	0.0188323		GDSL-like lipase/acylhydrolase, putative, expressed
LOC_Os01g11760.1	1382	0	0	0	0	0	0		GDSL-like lipase/acylhydrolase, putative, expressed
LOC_Os01g11770.1	480	0	0	0	0	0	0		expressed protein
LOC_Os01g11780.1	648	0	0	0	0	0	0		expressed protein
LOC_Os01g11790.1	1430	0	0	0	0	0	0		GDSL-like lipase/acylhydrolase, putative, expressed
LOC_Os01g11800.1	159	1	0.4	1	0.37	0.068916	0.068045	-0.0183507	retrotransposon protein, putative, unclassified, expressed
LOC_Os01g11810.1	1653	55	3.19	55	3.28	0.364592	0.359984	-0.0183507	powdery mildew resistant protein 5, putative, expressed
LOC_Os01g11810.2	1549	37	2.3	42	2.62	0.261738	0.293353	0.164513	powdery mildew resistant protein 5, putative, expressed
LOC_Os01g11820.1	1023	0	0	1	0.07	0	0.0105759		expressed protein
LOC_Os01g11830.1	1050	0	0	0	0	0	0		oryzain alpha chain precursor, putative, expressed
LOC_Os01g11840.1	1101	0	0	0	0	0	0		xylem cysteine proteinase 2 precursor, putative, expressed
LOC_Os01g11850.1	1384	0	0	4	0.28	0	0.0312692		expressed protein
LOC_Os01g11860.1	1502	0	0	4	0.24	0	0.0288126		DJ-1 family protein, putative, expressed
LOC_Os01g11870.1	501	1	0.18	6	1.11	0.0218715	0.129571	2.56661	expressed protein
LOC_Os01g11880.1	2158	893	40.51	1063	48.51	4.53437	5.32936	0.233059	DJ-1 family protein, putative, expressed
LOC_Os01g11900.1	6474	29176	446.71	29064	448.34	49.3822	48.5709	-0.0238996	hhH-GPD superfamily base excision DNA repair protein, expressed
LOC_Os01g11910.1	2154	197	8.83	432	19.45	1.00216	2.16986	1.11448	basic helix-loop-helix, putative, expressed
LOC_Os01g11920.1	7547	35	0.42	75	0.93	0.0508172	0.107518	1.08118	retrotransposon protein, putative, unclassified, expressed
LOC_Os01g11940.1	1240	2	0.1	2	0.16	0.0176736	0.0174502	-0.0183507	osFTL1 FT-Like1 homologous to Flowering Locus T gene; contains Pfam profile PF01161: Phosphatidylethanolamine-binding protein, expressed
LOC_Os01g11946.1	2905	7111	243.22	5702	195.33	26.8227	21.2361	-0.336935	ABC transporter, ATP-binding protein, putative, expressed
LOC_Os01g11946.2	2944	6453	217.62	5162	174.64	24.0182	18.9703	-0.340391	ABC transporter, ATP-binding protein, putative, expressed
LOC_Os01g11952.1	3659	4381	118.32	4049	109.71	13.1198	11.9723	-0.132045	histone-lysine N-methyltransferase ATX5, putative, expressed
LOC_Os01g11960.1	2047	597	28.47	593	28.56	3.19576	3.13422	-0.0280496	histone-lysine N-methyltransferase ATX5, putative, expressed
LOC_Os01g11960.2	1979	914	45.35	769	38.37	5.06078	4.20411	-0.267561	histone-lysine N-methyltransferase ATX5, putative, expressed
LOC_Os01g11970.1	984	387	34.76	608	55.41	4.30956	6.685	0.633387	expressed protein
LOC_Os01g11980.1	805	109	13.49	118	14.45	1.48371	1.58591	0.096108	SFT2, putative, expressed
LOC_Os01g11990.1	1397	40	2.71	41	2.81	0.313748	0.317527	0.0172732	expressed protein
LOC_Os01g12000.1	1229	4	0.33	11	0.79	0.0356636	0.0968354	1.44108	expressed protein
LOC_Os01g12010.1	243	0	0	0	0	0	0		hypothetical protein
LOC_Os01g12020.1	1969	0	0	0	0	0	0		LTPL18 - Protease inhibitor/seed storage/LTP family protein precursor, expressed
LOC_Os01g12030.1	1923	0	0	0	0	0	0		endoglucanase precursor, putative, expressed
LOC_Os01g12040.1	4746	5	0.11	4	0.09	0.0115441	0.00911854	-0.340279	transposon protein, putative, unclassified, expressed
LOC_Os01g12060.1	447	57	11.92	56	11.63	1.39728	1.35542	-0.0438858	expressed protein
LOC_Os01g12070.1	2353	8	0.3	2	0.09	0.0372551	0.00919605	-2.01835	endoglucanase precursor, putative, expressed
LOC_Os01g12080.1	1841	4589	246.77	3693	200.41	27.3138	21.7029	-0.331737	plant-specific domain TIGR01589 family protein, putative, expressed
LOC_Os01g12080.3	2132	3424	158.87	2794	130.58	17.598	14.1786	-0.311701	plant-specific domain TIGR01589 family protein, putative, expressed
LOC_Os01g12090.1	621	481	71.29	750	110.74	8.48732	13.0666	0.622503	ribosomal protein S6 family protein, putative, expressed
LOC_Os01g12100.1	483	522	104.4	651	129.53	11.8424	14.5823	0.300257	expressed protein
LOC_Os01g12110.1	927	0	0	0	0	0	0		expressed protein
LOC_Os01g12110.2	879	0	0	0	0	0	0		expressed protein
LOC_Os01g12120.1	213	0	0	0	0	0	0		expressed protein
LOC_Os01g12130.1	794	205	25.24	43	5.36	2.82912	0.585924	-2.27157	nodulin MtN3 family protein, putative, expressed
LOC_Os01g12140.1	366	0	0	0	0	0	0		expressed protein
LOC_Os01g12150.1	432	0	0	0	0	0	0		expressed protein
LOC_Os01g12160.1	1899	304	14.66	1126	54.76	1.75415	6.41515	1.87071	OsGH3.3 - Probable indole-3-acetic acid-amido synthetase, expressed
LOC_Os01g12160.2	2844	479	16.28	972	32.93	1.84554	3.69768	1.00258	OsGH3.3 - Probable indole-3-acetic acid-amido synthetase, expressed
LOC_Os01g12170.1	789	0	0	0	0	0	0		retrotransposon protein, putative, unclassified, expressed
LOC_Os01g12180.1	1905	1169	59.64	985	50.51	6.72414	5.59415	-0.26543	expressed protein
LOC_Os01g12190.1	734	397	51.02	146	19.14	5.92668	2.15204	-1.46152	expressed protein
LOC_Os01g12200.1	1218	8560	670.9	9492	749.08	77.0094	84.3148	0.130751	expressed protein
LOC_Os01g12210.1	1925	1832	93.93	259	13.44	10.4283	1.45567	-2.84075	aluminum-activated malate transporter, putative, expressed
LOC_Os01g12220.1	801	845	102.65	1136	139.79	11.5596	15.344	0.408589	uncharacterized protein family UPF0016 domain containing protein, expressed
LOC_Os01g12230.1	924	90	8.8	133	13.51	1.0673	1.5573	0.545079	peptidase C45, acyl-coenzyme A/6-aminopenicillanic acid acyl-transferase, putative, expressed
LOC_Os01g12240.1	384	0	0	0	0	0	0		hypothetical protein
LOC_Os01g12250.1	1479	11	0.71	1	0.07	0.081497	0.00731518	-3.47778	expressed protein
LOC_Os01g12260.1	1335	431	31.61	496	36.99	3.53764	4.0197	0.184302	vacuolar ATP synthase subunit E, putative, expressed
LOC_Os01g12270.1	264	1133	368.64	1754	554.91	47.0266	71.8818	0.61215	expressed protein
LOC_Os01g12280.1	2166	765	34.68	946	43.28	3.87008	4.72526	0.28803	hAT dimerisation domain-containing protein, putative, expressed
LOC_Os01g12290.1	2328	203	8.63	245	10.57	0.955499	1.13861	0.252951	S-locus lectin protein kinase family protein, putative, expressed
LOC_Os01g12304.1	1197	92	7.22	146	11.59	0.842192	1.31963	0.647912	esterase, putative, expressed
LOC_Os01g12310.1	396	0	0	0	0	0	0		histone deacetylase 19, putative, expressed
LOC_Os01g12320.3	820	81	9.64	65	7.89	1.0824	0.857616	-0.335833	GDSL-like lipase/acylhydrolase, putative, expressed
LOC_Os01g12320.1	1501	375	23.3	479	30.53	2.73759	3.45261	0.334784	GDSL-like lipase/acylhydrolase, putative, expressed
LOC_Os01g12320.2	1352	143	10.35	247	17.78	1.15898	1.97658	0.770145	GDSL-like lipase/acylhydrolase, putative, expressed
LOC_Os01g12330.1	2232	0	0	1	0.04	0	0.00484729		expressed protein
LOC_Os01g12340.1	6243	6002	94.63	4412	70.09	10.5346	7.64602	-0.462361	retrotransposon protein, putative, unclassified, expressed
LOC_Os01g12350.1	3117	62	1.79	69	2.1	0.217958	0.2395	0.135977	retrotransposon protein, putative, unclassified, expressed
LOC_Os01g12360.1	6084	24	0.37	50	0.8	0.0432254	0.0889148	1.04054	retrotransposon protein, putative, unclassified, expressed
LOC_Os01g12374.1	990	57	5.53	105	10.32	0.630895	1.14749	0.863005	expressed protein
LOC_Os01g12381.1	915	29	2.9	41	4.11	0.347292	0.484792	0.48122	GDSL-like lipase/acylhydrolase, putative, expressed
LOC_Os01g12390.1	2389	833	33.48	1193	47.67	3.82073	5.40278	0.499855	inactive receptor kinase At2g26730 precursor, putative, expressed
LOC_Os01g12400.2	2692	2044	75.2	2726	100.62	8.32	10.9558	0.39704	S-locus lectin protein kinase family protein, putative, expressed
LOC_Os01g12410.1	2289	21	0.91	71	3.11	0.100529	0.335587	1.73908	receptor-like protein kinase, putative, expressed
LOC_Os01g12420.1	2657	74	2.67	123	4.52	0.305181	0.500849	0.71471	receptor-like protein kinase, putative, expressed
LOC_Os01g12430.1	2690	211	7.72	296	10.9	0.859503	1.19051	0.470003	receptor-like protein kinase, putative, expressed
LOC_Os01g12440.1	1833	554	28.2	1212	62.21	3.3118	7.15374	1.11108	AP2 domain containing protein, expressed
LOC_Os01g12460.1	981	3	0.3	17	1.72	0.0335096	0.187488	2.48415	expressed protein
LOC_Os01g12464.1	756	30	3.86	35	4.36	0.434827	0.500887	0.204042	CHCH domain containing protein, expressed
LOC_Os01g12470.1	1411	479	33.38	527	37.27	3.71985	4.04089	0.119427	mitochondrial carrier protein, putative, expressed
LOC_Os01g12480.1	920	5686	608.36	4082	439.61	67.723	48.0041	-0.496489	expressed protein
LOC_Os01g12490.1	2211	198	8.77	230	10.32	0.981282	1.12547	0.197783	flavin monooxygenase, putative, expressed
LOC_Os01g12500.1	384	1	0.16	0	0	0.0285355	0		expressed protein
LOC_Os01g12510.1	213	0	0	0	0	0	0		expressed protein
LOC_Os01g12520.1	969	15	1.32	62	5.86	0.169623	0.692247	2.02895	mitochondrial carrier protein, putative, expressed
LOC_Os01g12530.3	2400	1339	54.77	1278	52.51	6.11345	5.7612	-0.0856189	smr domain containing protein, expressed
LOC_Os01g12530.1	2270	1800	77.41	1639	71.36	8.68888	7.81171	-0.153532	smr domain containing protein, expressed
LOC_Os01g12530.4	1658	658	38.71	713	42.13	4.34869	4.65263	0.0974637	smr domain containing protein, expressed
LOC_Os01g12530.5	3540	1642	45.74	1571	43.8	5.08261	4.80138	-0.0821217	smr domain containing protein, expressed
LOC_Os01g12530.2	2742	1254	45.03	1196	43.12	5.01126	4.71907	-0.0866707	smr domain containing protein, expressed
LOC_Os01g12530.6	1399	1476	104.15	1290	91.62	11.5607	9.9762	-0.212672	smr domain containing protein, expressed
LOC_Os01g12540.2	3336	640	18.95	734	21.78	2.10219	2.38047	0.179357	GTPase of unknown function domain containing protein, putative, expressed
LOC_Os01g12540.1	2348	1118	46.87	1045	44.16	5.21748	4.81517	-0.115768	GTPase of unknown function domain containing protein, putative, expressed
LOC_Os01g12550.1	2023	4079	200.21	2784	137.21	22.094	14.889	-0.569407	expressed protein
LOC_Os01g12560.1	1376	868	59.67	1014	70.78	6.91224	7.97283	0.20594	3-methyl-2-oxobutanoate hydroxymethyltransferase, putative, expressed
LOC_Os01g12570.1	1625	2	0.12	0	0	0.0134863	0		3-methyl-2-oxobutanoate hydroxymethyltransferase, putative, expressed
LOC_Os01g12580.1	1255	11	0.86	5	0.36	0.0960431	0.0431042	-1.15585	late embryogenesis abundant protein, putative, expressed
LOC_Os01g12590.1	6111	29	0.46	20	0.33	0.052	0.0354088	-0.554404	retrotransposon protein, putative, unclassified, expressed
LOC_Os01g12600.1	3376	141	3.95	114	3.29	0.45765	0.365339	-0.325012	retrotransposon protein, putative, unclassified, expressed
LOC_Os01g12610.1	390	28	6.58	9	2.07	0.786703	0.249673	-1.65578	expressed protein
LOC_Os01g12630.1	327	1	0.31	0	0	0.0335096	0		retrotransposon protein, putative, unclassified
LOC_Os01g12640.2	1639	0	0	3	0.18	0	0.0198032		expressed protein
LOC_Os01g12640.1	1634	4	0.22	1	0.06	0.0268241	0.00662127	-2.01835	expressed protein
LOC_Os01g12650.1	1301	362	27.4	561	42.68	3.04894	4.66529	0.61366	reticulon domain containing protein, putative, expressed
LOC_Os01g12660.1	2967	9	0.31	14	0.46	0.0332386	0.0510509	0.619079	AAA-type ATPase family protein, putative, expressed
LOC_Os01g12670.2	1930	419	21.43	366	18.82	2.37889	2.05171	-0.213457	expressed protein
LOC_Os01g12670.1	1915	416	21.47	334	17.33	2.38036	1.887	-0.335086	expressed protein
LOC_Os01g12670.5	1913	514	26.48	388	20.04	2.94419	2.19437	-0.424062	expressed protein
LOC_Os01g12670.4	2035	554	27	453	22.1	2.98306	2.40839	-0.308726	expressed protein
LOC_Os01g12680.4	2776	13	0.46	7	0.24	0.0513146	0.0272817	-0.911436	C4-dicarboxylate transporter/malic acid transport protein, expressed
LOC_Os01g12680.2	2953	13	0.44	7	0.23	0.0482389	0.0256465	-0.911436	C4-dicarboxylate transporter/malic acid transport protein, expressed
LOC_Os01g12680.1	2413	3	0.11	14	0.56	0.0136233	0.0627717	2.20404	C4-dicarboxylate transporter/malic acid transport protein, expressed
LOC_Os01g12680.3	2494	7	0.26	8	0.29	0.0307552	0.0347046	0.174294	C4-dicarboxylate transporter/malic acid transport protein, expressed
LOC_Os01g12690.1	1473	0	0	0	0	0	0		plant-specific domain TIGR01568 family protein, expressed
LOC_Os01g12700.1	1077	0	0	0	0	0	0		MYB family transcription factor, putative
LOC_Os01g12710.1	2154	34944	1598.93	30915	1422.18	177.764	155.28	-0.195088	oxidoreductase, short chain dehydrogenase/reductase family domain containing protein, expressed
LOC_Os01g12710.2	1872	31155	1648.51	26183	1394.68	182.364	151.324	-0.269184	oxidoreductase, short chain dehydrogenase/reductase family domain containing protein, expressed
LOC_Os01g12720.1	2306	2028	85.54	2124	90.62	9.63665	9.96525	0.0483754	protein kinase domain containing protein, expressed
LOC_Os01g12730.1	1282	1457	112.46	2046	158.72	12.4534	17.2668	0.471455	ras-related protein, putative, expressed
LOC_Os01g12730.2	1403	1290	90.54	1532	108.91	10.0751	11.8139	0.229694	ras-related protein, putative, expressed
LOC_Os01g12740.1	2005	508	23.8	657	30.83	2.7763	3.54523	0.352714	cytochrome P450, putative, expressed
LOC_Os01g12750.1	1890	365	17.65	595	29.03	2.11616	3.40603	0.686642	cytochrome P450, putative, expressed
LOC_Os01g12760.1	1735	399	21.36	600	31.66	2.51994	3.74149	0.570223	cytochrome P450, putative, expressed
LOC_Os01g12770.1	1850	362	18.68	466	24.22	2.14414	2.72526	0.34599	cytochrome P450, putative, expressed
LOC_Os01g12780.1	507	0	0	0	0	0	0		expressed protein
LOC_Os01g12790.1	3756	14	0.36	10	0.27	0.0408432	0.028805	-0.503778	receptor protein kinase, putative, expressed
LOC_Os01g12800.1	1044	195	18.31	214	19.94	2.04669	2.21772	0.115786	peroxisomal membrane protein, putative, expressed
LOC_Os01g12810.1	2491	123	4.73	117	4.58	0.541064	0.508166	-0.0905005	retrotransposon protein, putative, unclassified, expressed
LOC_Os01g12810.3	2568	170	6.41	156	5.98	0.725389	0.657238	-0.142339	retrotransposon protein, putative, unclassified, expressed
LOC_Os01g12810.5	2589	102	3.74	101	3.69	0.431703	0.422068	-0.0325646	retrotransposon protein, putative, unclassified, expressed
LOC_Os01g12810.4	2711	154	5.43	156	5.59	0.622456	0.62257	0.000264935	retrotransposon protein, putative, unclassified, expressed
LOC_Os01g12810.2	2703	135	4.8	123	4.45	0.547274	0.492325	-0.152652	retrotransposon protein, putative, unclassified, expressed
LOC_Os01g12820.1	1914	59	2.94	44	2.24	0.337775	0.248716	-0.441562	harpin-induced protein, putative, expressed
LOC_Os01g12830.1	1454	869	54.27	1285	81	6.54896	9.56163	0.54599	erythronate-4-phosphate dehydrogenase domain containing protein, expressed
LOC_Os01g12830.2	1411	562	36.91	912	59.84	4.36442	6.99296	0.680113	erythronate-4-phosphate dehydrogenase domain containing protein, expressed
LOC_Os01g12840.1	3118	2334	74.01	2356	75.31	8.20242	8.17509	-0.00481577	expressed protein
LOC_Os01g12850.1	288	0	0	0	0	0	0		hypothetical protein
LOC_Os01g12860.1	3786	275	7.17	272	7.14	0.79592	0.777287	-0.0341757	MYB family transcription factor, putative, expressed
LOC_Os01g12870.1	1944	6035	307.67	5973	305.85	34.0172	33.2422	-0.0332488	eukaryotic translation initiation factor 3 subunit E-interacting protein, putative, expressed
LOC_Os01g12880.1	2687	15608	568.83	20460	752.49	63.6498	82.3818	0.37217	VHS and GAT domain containing protein, expressed
LOC_Os01g12890.1	4300	494	11.41	693	16.05	1.25886	1.74364	0.469994	expressed protein
LOC_Os01g12900.3	1312	25	1.86	55	4.18	0.208797	0.453547	1.11915	ras-related protein, putative, expressed
LOC_Os01g12900.1	1160	59	4.95	76	6.46	0.557329	0.708841	0.346934	ras-related protein, putative, expressed
LOC_Os01g12900.2	969	2	0.21	14	1.43	0.0226164	0.156314	2.789	ras-related protein, putative, expressed
LOC_Os01g12910.1	795	56	6.56	89	10.7	0.771859	1.2112	0.650028	thioesterase family protein, putative, expressed
LOC_Os01g12920.1	725	510	66.9	596	78.88	7.70814	8.89409	0.206464	thioesterase family protein, putative, expressed
LOC_Os01g12930.1	4179	49	1.06	29	0.66	0.128482	0.075079	-0.77508	U-box domain containing protein, expressed
LOC_Os01g12940.1	912	0	0	0	0	0	0		phosphorylase domain containing protein, putative, expressed
LOC_Os01g12950.1	2973	254	8.45	166	5.6	0.936173	0.604096	-0.631996	ubiquitin-conjugating enzyme, putative, expressed
LOC_Os01g12950.3	2886	230	7.88	166	5.71	0.87327	0.622307	-0.488801	ubiquitin-conjugating enzyme, putative, expressed
LOC_Os01g12950.2	2152	202	9.29	147	6.72	1.02855	0.73904	-0.47689	ubiquitin-conjugating enzyme, putative, expressed
LOC_Os01g12950.4	2026	217	10.51	150	7.33	1.17365	0.801023	-0.551083	ubiquitin-conjugating enzyme, putative, expressed
LOC_Os01g12990.1	627	1	0.09	2	0.25	0.0174763	0.0345108	0.981649	expressed protein
LOC_Os01g13000.1	1861	222	11.78	357	18.84	1.30715	2.07546	0.667014	ethylene-responsive protein related, putative, expressed
LOC_Os01g13010.1	219	0	0	0	0	0	0		expressed protein
LOC_Os01g13020.1	726	0	0	0	0	0	0		expressed protein
LOC_Os01g13024.1	1024	41	3.62	33	3	0.438734	0.348664	-0.331509	expressed protein
LOC_Os01g13030.1	1253	1917	148.77	1868	144.08	16.7644	16.1294	-0.0557066	OsIAA3 - Auxin-responsive Aux/IAA gene family member, expressed
LOC_Os01g13030.2	1395	2987	209.75	2659	186.6	23.4627	20.6223	-0.186164	OsIAA3 - Auxin-responsive Aux/IAA gene family member, expressed
LOC_Os01g13040.1	886	2	0.21	2	0.2	0.0247351	0.0244225	-0.0183507	expressed protein
LOC_Os01g13050.1	477	1	0.14	0	0	0.022972	0		long cell-linked locus protein, putative, expressed
LOC_Os01g13060.2	3190	1844	56.54	1767	54.42	6.33414	5.99293	-0.0798874	CK1_CaseinKinase_1.1 - CK1 includes the casein kinase 1 kinases, expressed
LOC_Os01g13060.3	2501	1095	42.92	1128	44.61	4.79753	4.87965	0.0244855	CK1_CaseinKinase_1.1 - CK1 includes the casein kinase 1 kinases, expressed
LOC_Os01g13060.1	2507	1416	55.51	1430	56.52	6.18908	6.17127	-0.00415686	CK1_CaseinKinase_1.1 - CK1 includes the casein kinase 1 kinases, expressed
LOC_Os01g13070.1	1329	29	1.99	32	2.28	0.239106	0.260506	0.123668	expressed protein
LOC_Os01g13080.1	739	399	51.76	496	64.28	5.91624	7.26157	0.295601	60S acidic ribosomal protein, putative, expressed
LOC_Os01g13090.4	1396	167	11.83	213	15.23	1.31084	1.65077	0.332655	nucleic acid binding protein, putative, expressed
LOC_Os01g13090.2	1402	189	13.32	225	15.81	1.47717	1.73631	0.233188	nucleic acid binding protein, putative, expressed
LOC_Os01g13090.3	1387	176	12.58	233	16.68	1.39044	1.81749	0.386404	nucleic acid binding protein, putative, expressed
LOC_Os01g13090.1	1398	196	13.86	235	16.81	1.53627	1.81867	0.243456	nucleic acid binding protein, putative, expressed
LOC_Os01g13100.2	1892	969	50.54	1016	53.33	5.61203	5.80986	0.0499811	KH domain containing protein, putative, expressed
LOC_Os01g13100.1	1953	1676	84.87	1373	69.88	9.40349	7.60609	-0.306041	KH domain containing protein, putative, expressed
LOC_Os01g13100.3	1885	972	51.22	945	49.8	5.65031	5.42392	-0.0589927	KH domain containing protein, putative, expressed
LOC_Os01g13120.1	1217	602	46.41	1326	102.54	5.4203	11.7882	1.12089	aquaporin protein, putative, expressed
LOC_Os01g13130.1	1269	28	2.01	40	3.02	0.241776	0.341029	0.496222	aquaporin protein, putative, expressed
LOC_Os01g13140.1	1716	0	0	0	0	0	0		WD domain, G-beta repeat domain containing protein, expressed
LOC_Os01g13150.1	3469	5573	159.35	5322	153.21	17.6036	16.5983	-0.0848364	metallo-beta-lactamase family protein, putative, expressed
LOC_Os01g13160.1	2851	8134	279.76	7594	262.69	31.2625	28.8182	-0.117456	expressed protein
LOC_Os01g13170.1	1865	4628	243.91	4340	229.91	27.1914	25.177	-0.111045	ubiquitin-conjugating enzyme E2, putative, expressed
LOC_Os01g13180.1	1389	6	0.43	3	0.21	0.0473332	0.0233675	-1.01835	expressed protein
LOC_Os01g13190.1	1840	4407	236.49	4845	261.1	26.2448	28.4885	0.118349	histidinol dehydrogenase, chloroplast precursor, putative, expressed
LOC_Os01g13200.1	2015	3972	193.14	5439	266.62	21.5999	29.2037	0.435125	abscisic acid insensitive 8, putative, expressed
LOC_Os01g13210.1	1261	5421	421.38	6807	531.67	47.1066	58.4028	0.310109	salt stress root protein RS1, putative, expressed
LOC_Os01g13210.2	1417	3816	260.96	5037	348.47	29.5091	38.4588	0.382153	salt stress root protein RS1, putative, expressed
LOC_Os01g13229.1	2046	14	0.67	16	0.78	0.074979	0.0846072	0.174294	cyclin-A1, putative, expressed
LOC_Os01g13250.1	549	20	3.34	49	8.92	0.399186	0.965644	1.27443	sarcoma antigen NY-SAR-91, putative, expressed
LOC_Os01g13260.1	2104	181	8.49	194	9.21	0.942649	0.997583	0.0817162	cyclin-A1, putative, expressed
LOC_Os01g13270.2	1968	10	0.5	7	0.36	0.0556791	0.0384827	-0.532924	AGC_PVPK_like_kin82y.4 - ACG kinases include homologs to PKA, PKG and PKC, expressed
LOC_Os01g13270.1	2066	5	0.24	5	0.24	0.026519	0.0261838	-0.0183507	AGC_PVPK_like_kin82y.4 - ACG kinases include homologs to PKA, PKG and PKC, expressed
LOC_Os01g13280.1	1721	41	2.37	79	4.6	0.261048	0.496637	0.927878	ubiquitin conjugating enzyme protein, putative, expressed
LOC_Os01g13285.1	410	108	25.66	78	18.81	2.8864	2.05828	-0.487836	expressed protein
LOC_Os01g13300.1	2222	931	41.27	1123	50.63	4.59116	5.468	0.252154	B3 DNA binding domain containing protein, expressed
LOC_Os01g13310.1	1266	2	0.16	0	0	0.0173107	0		DNA topoisomerase 2, putative, expressed
LOC_Os01g13320.1	2017	173	7.81	297	13.72	0.939848	1.5931	0.76134	pectinesterase, putative, expressed
LOC_Os01g13330.1	351	0	0	0	0	0	0		expressed protein
LOC_Os01g13350.1	2643	852	31.51	792	29.37	3.53232	3.24206	-0.123704	25.3 kDa vesicle transport protein, putative, expressed
LOC_Os01g13350.2	2645	684	25	655	24.02	2.83366	2.67922	-0.0808522	25.3 kDa vesicle transport protein, putative, expressed
LOC_Os01g13340.1	996	43	4.29	60	5.91	0.473071	0.651756	0.462275	harpin-induced protein 1 domain containing protein, expressed
LOC_Os01g13360.1	2042	0	0	2	0.1	0	0.0105966		phosphatidylinositol 3- and 4-kinase family protein, putative, expressed
LOC_Os01g13360.2	2666	0	0	0	0	0	0		phosphatidylinositol 3- and 4-kinase family protein, putative, expressed
LOC_Os01g13370.1	1783	1062	58.24	820	45.45	6.52665	4.97572	-0.391439	seven in absentia protein family domain containing protein, expressed
LOC_Os01g13380.1	435	0	0	0	0	0	0		hypothetical protein
LOC_Os01g13390.1	1082	1008	86.22	750	65.35	10.2082	7.49941	-0.444884	expressed protein
LOC_Os01g13404.1	1706	353	20.43	382	22.39	2.26732	2.42258	0.0955537	ATP binding protein, putative, expressed
LOC_Os01g13404.2	1837	222	11.93	239	12.97	1.32422	1.40761	0.0881002	ATP binding protein, putative, expressed
LOC_Os01g13404.3	2246	373	16.35	329	14.51	1.81977	1.58482	-0.199439	ATP binding protein, putative, expressed
LOC_Os01g13420.1	1042	602	55.44	1022	95.08	6.33062	10.6115	0.745209	SOUL heme-binding protein, putative, expressed
LOC_Os01g13430.1	3668	1793	47.69	2889	77.23	5.35634	8.52141	0.669844	importin-alpha re-exporter, putative, expressed
LOC_Os01g13440.1	824	2	0.15	1	0.07	0.0265962	0.01313	-1.01835	pollen allergen Cyn d 23, putative, expressed
LOC_Os01g13450.1	717	0	0	0	0	0	0		expressed protein
LOC_Os01g13460.1	2633	5095	189.24	5315	199.1	21.2036	21.8396	0.0426368	helix-loop-helix DNA-binding domain containing protein, expressed
LOC_Os01g13470.1	2712	5417	197.29	7166	262.75	21.887	28.5878	0.385323	KH domain containing protein, putative, expressed
LOC_Os01g13480.1	1532	632	38.86	687	42.28	4.52039	4.85167	0.102035	glutaredoxin, putative, expressed
LOC_Os01g13490.1	1216	91	7.1	85	6.77	0.820021	0.756273	-0.116754	expressed protein
LOC_Os01g13500.1	288	0	0	0	0	0	0		expressed protein
LOC_Os01g13510.1	240	0	0	0	0	0	0		expressed protein
LOC_Os01g13520.1	2823	234	7.87	275	9.28	0.908285	1.05394	0.214572	auxin response factor 1, putative, expressed
LOC_Os01g13520.2	2423	202	8.19	229	9.35	0.913514	1.02253	0.162642	auxin response factor 1, putative, expressed
LOC_Os01g13530.1	1738	63	3.53	71	4.06	0.397199	0.441979	0.154116	ABIL2, putative, expressed
LOC_Os01g13540.1	3360	11579	337.72	10147	298.23	37.7615	32.6732	-0.208808	NIN, putative, expressed
LOC_Os01g13550.1	1862	652	34.6	867	45.68	3.83694	5.0377	0.392809	beta-amylase, putative, expressed
LOC_Os01g13560.1	1116	110	9.66	33	2.8	1.08005	0.319921	-1.75532	membrane associated DUF588 domain containing protein, putative, expressed
LOC_Os01g13570.1	1218	11663	945.05	10744	876.78	104.925	95.4359	-0.136758	phosphoglycerate mutase, putative, expressed
LOC_Os01g13570.2	1233	8820	705.12	8076	649.98	78.3832	70.8641	-0.145488	phosphoglycerate mutase, putative, expressed
LOC_Os01g13590.1	366	0	0	0	0	0	0		isoflavone reductase homolog IRL, putative, expressed
LOC_Os01g13600.1	570	0	0	0	0	0	0		nmrA-like family domain containing protein, expressed
LOC_Os01g13610.1	1332	0	0	0	0	0	0		isoflavone reductase homolog IRL, putative, expressed
LOC_Os01g13620.1	3438	0	0	4	0.12	0	0.0125877		retrotransposon protein, putative, unclassified, expressed
LOC_Os01g13630.1	1140	1	0.09	4	0.35	0.00961197	0.0379619	1.98165	retrotransposon protein, putative, unclassified, expressed
LOC_Os01g13640.1	630	14	1.99	15	1.97	0.243503	0.257599	0.0811849	retrotransposon, putative, centromere-specific, expressed
LOC_Os01g13650.1	402	0	0	0	0	0	0		retrotransposon protein, putative, unclassified, expressed
LOC_Os01g13660.1	1089	76	6.45	140	12.07	0.764721	1.39089	0.863005	expressed protein
LOC_Os01g13660.2	1148	1076	90.99	975	82.99	10.2704	9.18874	-0.160555	expressed protein
LOC_Os01g13670.1	345	2	0.52	4	1.04	0.0635226	0.125439	0.981649	expressed protein
LOC_Os01g13680.1	240	4	1.51	4	1.67	0.182627	0.180319	-0.0183507	expressed protein
LOC_Os01g13690.1	1914	12847	634.96	10808	541.79	73.549	61.0937	-0.267683	ligA, putative, expressed
LOC_Os01g13690.2	2011	9485	447.7	8492	404.77	51.6824	45.6868	-0.177894	ligA, putative, expressed
LOC_Os01g13700.1	885	415	44.58	554	59.4	5.13833	6.77267	0.398424	DNA-binding protein-related, putative, expressed
LOC_Os01g13710.1	2375	32	1.29	8	0.33	0.14764	0.0364435	-2.01835	transposon protein, putative, unclassified, expressed
LOC_Os01g13720.4	713	46	6.45	45	6.18	0.706945	0.682836	-0.0500596	expressed protein
LOC_Os01g13720.3	653	39	5.8	41	6.24	0.654438	0.679303	0.053799	expressed protein
LOC_Os01g13720.2	593	43	7.05	32	5.32	0.794568	0.583833	-0.444615	expressed protein
LOC_Os01g13720.1	653	31	4.73	39	5.92	0.520195	0.646167	0.312855	expressed protein
LOC_Os01g13730.1	1948	3437	174.8	3135	159.99	19.3334	17.4117	-0.151035	WD domain, G-beta repeat domain containing protein, expressed
LOC_Os01g13740.2	2140	3151	138.6	4908	219.22	16.1344	24.8133	0.620975	myb-like DNA-binding domain containing protein, expressed
LOC_Os01g13740.1	2599	3860	139.72	6127	223.2	16.2741	25.5056	0.648229	myb-like DNA-binding domain containing protein, expressed
LOC_Os01g13760.1	5257	6340	117.98	6435	120.65	13.215	13.2435	0.00310656	dnaJ domain containing protein, expressed
LOC_Os01g13770.3	1510	36194	2363.02	32978	2169.69	262.65	236.287	-0.152597	DUF250 domain containing protein, putative, expressed
LOC_Os01g13770.1	1917	40006	2044.07	36838	1893.91	228.676	207.906	-0.137372	DUF250 domain containing protein, putative, expressed
LOC_Os01g13770.2	2072	36371	1719.17	34389	1634.05	192.346	179.566	-0.0991922	DUF250 domain containing protein, putative, expressed
LOC_Os01g13780.1	1251	346	26.37	320	24.39	3.03065	2.76749	-0.131051	expressed protein
LOC_Os01g13800.1	3761	12144	313.13	24273	630.63	35.3815	69.8254	0.980758	receptor-like protein kinase 5 precursor, putative, expressed
LOC_Os01g13810.1	1296	0	0	1	0.08	0	0.00834811		expressed protein
LOC_Os01g13820.1	4224	10	0.23	0	0	0.0259414	0		retrotransposon protein, putative, unclassified, expressed
LOC_Os01g13830.1	1329	0	0	0	0	0	0		expressed protein
LOC_Os01g13840.1	591	2	0.3	0	0	0.0370817	0		PE-PGRS family protein, putative, expressed
LOC_Os01g13850.1	729	0	0	0	0	0	0		expressed protein
LOC_Os01g13860.1	681	0	0	0	0	0	0		expressed protein
LOC_Os01g13870.1	1284	0	0	0	0	0	0		expressed protein
LOC_Os01g13880.1	732	0	0	0	0	0	0		expressed protein
LOC_Os01g13890.1	5178	0	0	0	0	0	0		retrotransposon protein, putative, unclassified, expressed
LOC_Os01g13900.1	1254	0	0	0	0	0	0		retrotransposon protein, putative, unclassified, expressed
LOC_Os01g13910.1	1125	0	0	0	0	0	0		expressed protein
LOC_Os01g13920.1	423	0	0	0	0	0	0		cysteine protease, putative, expressed
LOC_Os01g13930.1	1599	498	27.81	582	33.26	3.4127	3.93793	0.206523	expressed protein
LOC_Os01g13940.1	2007	719	35.7	916	45.56	3.92553	4.93789	0.331005	expressed protein
LOC_Os01g13950.1	691	2	0.26	8	1.16	0.0317153	0.125258	1.98165	OsGrx_A1 - glutaredoxin subgroup III, expressed
LOC_Os01g13960.1	1875	0	0	0	0	0	0		retrotransposon protein, putative, unclassified, expressed
LOC_Os01g13970.1	3420	0	0	0	0	0	0		retrotransposon protein, putative, Ty3-gypsy subclass, expressed
LOC_Os01g13980.1	765	0	0	0	0	0	0		retrotransposon protein, putative, unclassified
LOC_Os01g13990.1	891	0	0	0	0	0	0		retrotransposon protein, putative, unclassified, expressed
LOC_Os01g14000.1	177	1	0.32	0	0	0.0619076	0		expressed protein
LOC_Os01g14010.1	2115	0	0	0	0	0	0		ZOS1-05 - C2H2 zinc finger protein, expressed
LOC_Os01g14020.1	1075	530	48.72	648	59.75	5.40237	6.52168	0.271651	expressed protein
LOC_Os01g14020.2	913	257	27.72	409	44.3	3.08446	4.84669	0.651982	expressed protein
LOC_Os01g14030.1	1240	21	1.6	12	0.95	0.185573	0.104701	-0.825706	DUF260 domain containing protein, putative, expressed
LOC_Os01g14040.1	965	523	53.29	594	61.14	5.9387	6.65966	0.165301	D-tyrosyl-tRNA, putative, expressed
LOC_Os01g14050.1	2559	8035	310.83	8617	334.63	34.4059	36.4317	0.0825369	C2 domain containing protein, putative, expressed
LOC_Os01g14050.2	2543	7647	297.65	8157	319.22	32.9505	34.7038	0.074794	C2 domain containing protein, putative, expressed
LOC_Os01g14060.1	807	0	0	0	0	0	0		expressed protein
LOC_Os01g14070.1	750	846	105.93	940	120.23	12.3602	13.56	0.133652	60S ribosomal protein L18a-1, putative, expressed
LOC_Os01g14080.1	1540	156	9.92	117	7.48	1.11	0.821974	-0.433388	lipase class 3 family protein, putative, expressed
LOC_Os01g14090.1	1848	638	34.21	933	50.52	3.783	5.46227	0.52997	kinesin motor domain containing protein, putative, expressed
LOC_Os01g14100.3	3247	602	18.3	521	16	2.03157	1.736	-0.226831	BT1 family protein, putative, expressed
LOC_Os01g14100.2	2236	549	24.26	459	20.44	2.69041	2.22093	-0.276663	BT1 family protein, putative, expressed
LOC_Os01g14100.1	2244	558	24.67	489	21.74	2.72476	2.35765	-0.208781	BT1 family protein, putative, expressed
LOC_Os01g14110.1	654	337	47.32	252	35.49	5.64637	4.16885	-0.437676	expressed protein
LOC_Os01g14120.1	348	0	0	0	0	0	0		expressed protein
LOC_Os01g14130.1	966	1	0.1	6	0.51	0.0113433	0.0671997	2.56661	expressed protein
LOC_Os01g14140.1	766	1	0.13	0	0	0.014305	0		X8 domain containing protein, expressed
LOC_Os01g14140.2	760	0	0	0	0	0	0		X8 domain containing protein, expressed
LOC_Os01g14160.1	1137	3	0.26	4	0.31	0.028912	0.0380621	0.396687	retrotransposon, putative, centromere-specific, expressed
LOC_Os01g14170.1	1527	0	0	1	0.04	0	0.00708523		expressed protein
LOC_Os01g14180.1	1346	0	0	0	0	0	0		expressed protein
LOC_Os01g14190.1	2079	0	0	0	0	0	0		transposon protein, putative, unclassified, expressed
LOC_Os01g14200.1	7542	0	0	0	0	0	0		retrotransposon protein, putative, unclassified, expressed
LOC_Os01g14210.1	894	0	0	0	0	0	0		expressed protein
LOC_Os01g14220.1	1631	0	0	0	0	0	0		expressed protein
LOC_Os01g14230.1	936	0	0	0	0	0	0		expressed protein
LOC_Os01g14240.1	228	0	0	0	0	0	0		hypothetical protein
LOC_Os01g14250.1	873	0	0	0	0	0	0		expressed protein
LOC_Os01g14260.1	2916	12	0.41	7	0.24	0.0450932	0.0259719	-0.795958	transposon protein, putative, Ac/Ds sub-class
LOC_Os01g14270.1	1887	0	0	0	0	0	0		OsFBX4 - F-box domain containing protein, expressed
LOC_Os01g14280.1	1137	0	0	0	0	0	0		expressed protein
LOC_Os01g14290.1	1209	0	0	0	0	0	0		transposon protein, putative, unclassified
LOC_Os01g14300.1	855	0	0	1	0.12	0	0.012654		transposon protein, putative, CACTA, En/Spm sub-class, expressed
LOC_Os01g14310.1	1200	0	0	0	0	0	0		expressed protein
LOC_Os01g14320.1	1149	0	0	0	0	0	0		expressed protein
LOC_Os01g14330.1	855	0	0	0	0	0	0		expressed protein
LOC_Os01g14340.1	1709	1	0.06	0	0	0.00641173	0		expressed protein
LOC_Os01g14360.1	255	0	0	0	0	0	0		expressed protein
LOC_Os01g14370.1	4406	4015	90.12	3917	88.51	9.98524	9.61839	-0.0540016	histone acetyltransferase HAC5, putative, expressed
LOC_Os01g14370.2	4515	4023	88.21	4133	91.04	9.76359	9.90378	0.0205669	histone acetyltransferase HAC5, putative, expressed
LOC_Os01g14380.1	213	0	0	0	0	0	0		expressed protein
LOC_Os01g14390.1	1200	0	0	0	0	0	0		expressed protein
LOC_Os01g14400.1	495	0	0	0	0	0	0		expressed protein
LOC_Os01g14410.1	958	11	1.11	12	1.22	0.125818	0.135522	0.10718	early light-induced protein, chloroplast precursor, putative, expressed
LOC_Os01g14420.1	1390	333	23.16	521	36.66	2.62511	4.05524	0.62741	RWP-RK domain-containing protein, putative, expressed
LOC_Os01g14430.1	712	2	0.25	7	0.85	0.0307799	0.106368	1.789	DNA binding protein, putative, expressed
LOC_Os01g14440.1	2114	4372	196.02	4827	217.75	22.6617	24.7039	0.124483	WRKY1, expressed
LOC_Os01g14450.1	3663	0	0	1	0.03	0	0.00295363		retrotransposon protein, putative, Ty3-gypsy subclass, expressed
LOC_Os01g14460.1	861	0	0	0	0	0	0		retrotransposon protein, putative, Ty3-gypsy subclass, expressed
LOC_Os01g14470.1	1011	0	0	0	0	0	0		retrotransposon protein, putative, Ty3-gypsy subclass
LOC_Os01g14490.1	2616	14	0.54	2	0.08	0.0586418	0.00827152	-2.82571	retrotransposon protein, putative, unclassified, expressed
LOC_Os01g14510.1	1769	296	16.02	343	18.8	1.8335	2.09778	0.194261	BRASSINOSTEROID INSENSITIVE 1 precursor, putative, expressed
LOC_Os01g14514.1	844	174	19.33	342	37	2.25904	4.38406	0.956558	expressed protein
LOC_Os01g14514.2	672	78	10.6	189	24.89	1.27187	3.04289	1.25849	expressed protein
LOC_Os01g14520.1	2758	9	0.3	1	0.03	0.0357574	0.00392282	-3.18828	C4-dicarboxylate transporter/malic acid transport protein domain containing protein, expressed
LOC_Os01g14530.1	908	0	0	2	0.14	0	0.0238307		AWPM-19-like membrane family protein, putative, expressed
LOC_Os01g14540.1	1056	0	0	0	0	0	0		STIGL1 - Stigma-specific Stig1 family protein precursor, expressed
LOC_Os01g14550.1	1042	46	4.2	32	2.98	0.483735	0.332258	-0.541913	pathogen-related protein, putative, expressed
LOC_Os01g14570.1	2511	0	0	0	0	0	0		retrotransposon protein, putative, unclassified, expressed
LOC_Os01g14580.1	2344	5156	217.33	4271	181.28	24.1031	19.7136	-0.290029	dehydrogenase, putative, expressed
LOC_Os01g14590.1	1524	511	32.82	867	55.78	3.67412	6.15499	0.744358	pathogen-related protein, putative, expressed
LOC_Os01g14610.2	1356	1092	79.43	885	64.92	8.8243	7.06117	-0.321574	PSF2 - Putative GINS complex subunit, expressed
LOC_Os01g14610.1	1362	1077	78.2	743	54.27	8.66475	5.90208	-0.553935	PSF2 - Putative GINS complex subunit, expressed
LOC_Os01g14620.1	387	0	0	0	0	0	0		expressed protein
LOC_Os01g14630.1	1386	106	7.08	269	18.06	0.838031	2.09982	1.32519	polyprenyl synthetase, putative, expressed
LOC_Os01g14640.1	639	12	1.58	22	2.92	0.205777	0.37249	0.856118	expressed protein
LOC_Os01g14650.1	1041	0	0	0	0	0	0		expansin precursor, putative, expressed
LOC_Os01g14660.1	805	2	0.21	0	0	0.027224	0		expansin precursor, putative, expressed
LOC_Os01g14670.1	1106	102	8.63	199	16.96	1.01056	1.94666	0.945849	Cupin domain containing protein, expressed
LOC_Os01g14690.4	1035	4657	442.04	5720	544.92	49.3041	59.7928	0.278264	Lg106, putative, expressed
LOC_Os01g14690.1	1077	6503	592.91	7529	690.65	66.163	75.6336	0.193002	Lg106, putative, expressed
LOC_Os01g14700.1	455	2	0.4	0	0	0.0481655	0		expressed protein
LOC_Os01g14720.1	1209	10	0.8	6	0.49	0.090634	0.0536931	-0.755316	transcription regulator, putative, expressed
LOC_Os01g14730.1	801	1	0.11	0	0	0.01368	0		retrotransposon protein, putative, unclassified
LOC_Os01g14750.1	273	0	0	0	0	0	0		expressed protein
LOC_Os01g14760.1	875	0	0	2	0.23	0	0.0247295		expressed protein
LOC_Os01g14770.1	7136	5956	81.75	4842	66.93	9.1457	7.34113	-0.317091	retrotransposon protein, putative, unclassified, expressed
LOC_Os01g14780.1	645	3	0.47	2	0.31	0.0509658	0.0335478	-0.603313	hypothetical protein
LOC_Os01g14790.1	967	1182	119.68	1408	143.77	13.3939	15.7532	0.234067	expressed protein
LOC_Os01g14800.1	456	2	0.4	0	0	0.0480598	0		expressed protein
LOC_Os01g14810.1	2435	13715	559.61	8862	363.45	61.7183	39.3755	-0.648401	5-nucleotidase domain-containing protein, putative, expressed
LOC_Os01g14810.3	2856	5662	196.91	5169	180.5	21.7235	19.5813	-0.149777	5-nucleotidase domain-containing protein, putative, expressed
LOC_Os01g14810.2	2482	6203	247.64	5497	221.05	27.3853	23.9617	-0.192672	5-nucleotidase domain-containing protein, putative, expressed
LOC_Os01g14820.1	2015	1412	69.49	1646	81.22	7.67851	8.83788	0.202874	expressed protein
LOC_Os01g14830.1	1443	1207	82.28	1399	95.43	9.16554	10.4893	0.19462	ribosomal protein L3, putative, expressed
LOC_Os01g14840.1	2651	1569	57.77	1901	70.35	6.48531	7.75828	0.258562	ZOS1-06 - C2H2 zinc finger protein, expressed
LOC_Os01g14850.1	1009	1	0.1	0	0	0.0108599	0		MFS18 protein precursor, putative, expressed
LOC_Os01g14860.2	2070	6642	315.76	6851	328.7	35.1597	35.8077	0.0263461	CGMC_GSK.1 - CGMC includes CDA, MAPK, GSK3, and CLKC kinases, expressed
LOC_Os01g14860.4	2028	5925	287.78	6742	329.98	32.0138	35.9678	0.168011	CGMC_GSK.1 - CGMC includes CDA, MAPK, GSK3, and CLKC kinases, expressed
LOC_Os01g14860.1	2032	7127	345.56	7360	359.83	38.4326	39.1875	0.0280601	CGMC_GSK.1 - CGMC includes CDA, MAPK, GSK3, and CLKC kinases, expressed
LOC_Os01g14860.3	2816	6466	226.24	6678	235.55	25.1606	25.6571	0.0281918	CGMC_GSK.1 - CGMC includes CDA, MAPK, GSK3, and CLKC kinases, expressed
LOC_Os01g14870.1	1723	568	31.98	616	35.03	3.61227	3.86802	0.0986887	zinc finger matrin-type protein 5, putative, expressed
LOC_Os01g14880.1	243	0	0	5	1.94	0	0.222616		expressed protein
LOC_Os01g14890.1	1315	895	63.77	996	71.69	7.45787	8.19458	0.135907	expressed protein
LOC_Os01g14900.1	1892	14	0.68	13	0.66	0.0810819	0.0743388	-0.125266	glycerol-3-phosphate acyltransferase, putative, expressed
LOC_Os01g14910.1	195	3	1.42	7	2.98	0.168579	0.38838	1.20404	expressed protein
LOC_Os01g14920.1	1225	1178	95.81	921	75.07	10.5372	8.13423	-0.373417	zinc knuckle family protein, putative, expressed
LOC_Os01g14926.1	1660	0	0	2	0.11	0	0.0130351		protein kinase domain containing protein, expressed
LOC_Os01g14932.1	2826	1041	36.41	1518	53.17	4.03642	5.81156	0.525851	NAK-like ser/thr protein kinase, putative, expressed
LOC_Os01g14932.3	2717	899	32.62	1289	47.03	3.62566	5.13282	0.501508	NAK-like ser/thr protein kinase, putative, expressed
LOC_Os01g14932.2	2733	1102	39.77	1392	50.46	4.41834	5.51052	0.318684	NAK-like ser/thr protein kinase, putative, expressed
LOC_Os01g14940.1	534	0	0	0	0	0	0		invertase/pectin methylesterase inhibitor family protein, putative, expressed
LOC_Os01g14950.1	2193	17213	774.12	18426	833.52	86.0073	90.9045	0.0798936	importin subunit alpha, putative, expressed
LOC_Os01g14960.1	1188	2	0.15	2	0.17	0.0184472	0.0182141	-0.0183507	expressed protein
LOC_Os01g14970.1	1351	2	0.15	4	0.3	0.0162215	0.032033	0.981649	expressed protein
LOC_Os01g14980.1	817	199	23.82	206	24.91	2.669	2.72796	0.0315252	RPA3 - Putative single-stranded DNA binding complex subunit 3, expressed
LOC_Os01g14980.2	816	145	17.7	142	17.1	1.94713	1.88274	-0.0485127	RPA3 - Putative single-stranded DNA binding complex subunit 3, expressed
LOC_Os01g14990.1	846	0	0	4	0.46	0	0.0511544		GCRP6 - Glycine and cysteine rich family protein precursor, putative, expressed
LOC_Os01g15000.1	2738	2529	90.12	2435	87.66	10.1212	9.62185	-0.072996	lipase, putative, expressed
LOC_Os01g15010.1	1233	6082	484.67	5560	443.79	54.0506	48.7871	-0.147812	miro, putative, expressed
LOC_Os01g15020.1	4196	10146	238.99	14264	337.98	26.4958	36.7789	0.473117	lissencephaly type-1-like homology motif, putative, expressed
LOC_Os01g15020.2	4111	8681	208.78	11992	290.21	23.1387	31.56	0.447788	lissencephaly type-1-like homology motif, putative, expressed
LOC_Os01g15029.1	676	3101	450.6	4808	702.1	50.2658	76.9504	0.614353	expressed protein
LOC_Os01g15039.1	2183	0	0	0	0	0	0		pectinesterase, putative, expressed
LOC_Os01g15060.1	681	0	0	0	0	0	0		expressed protein
LOC_Os01g15070.1	261	0	0	0	0	0	0		retrotransposon protein, putative, unclassified
LOC_Os01g15080.1	318	0	0	0	0	0	0		hypothetical protein
LOC_Os01g15090.1	255	0	0	0	0	0	0		retrotransposon protein, putative, unclassified
LOC_Os01g15100.1	525	23	4.03	15	2.55	0.480049	0.309119	-0.635022	expressed protein
LOC_Os01g15110.1	1812	8883	478.23	10083	541.46	53.7179	60.2039	0.164455	syntaxin, putative, expressed
LOC_Os01g15120.1	1352	6601	476.98	6758	491.96	53.4996	54.0797	0.015561	hydrolase, alpha/beta fold family domain containing protein, expressed
LOC_Os01g15130.1	1373	29	2.05	11	0.75	0.231443	0.0866793	-1.4169	hydrolase, alpha/beta fold family domain containing protein, expressed
LOC_Os01g15150.1	372	0	0	1	0.26	0	0.0290837		expressed protein
LOC_Os01g15170.1	567	0	0	0	0	0	0		expressed protein
LOC_Os01g15180.1	4350	7	0.16	3	0.07	0.017633	0.00746148	-1.24074	retrotransposon protein, putative, Ty3-gypsy subclass, expressed
LOC_Os01g15190.1	2103	0	0	0	0	0	0		retrotransposon protein, putative, unclassified, expressed
LOC_Os01g15200.1	381	4	1.06	0	0	0.115041	0		hypothetical protein
LOC_Os01g15210.1	1182	14	1.12	13	1.08	0.129786	0.118992	-0.125266	expressed protein
LOC_Os01g15220.1	606	16	2.39	16	2.4	0.289311	0.285654	-0.0183507	expressed protein
LOC_Os01g15229.1	801	53	5.99	36	4.3	0.725038	0.486254	-0.576346	expressed protein
LOC_Os01g15240.1	708	10	1.26	1	0.14	0.154769	0.0152813	-3.34028	expressed protein
LOC_Os01g15250.1	1368	13	0.88	25	1.8	0.10413	0.197718	0.925066	expressed protein
LOC_Os01g15260.1	981	695	68.8	1035	103.43	7.76306	11.4147	0.556195	dynein light chain type 1 domain containing protein, expressed
LOC_Os01g15270.1	898	20827	2141.03	24657	2557.14	254.137	297.069	0.225191	expressed protein
LOC_Os01g15280.1	1958	14	0.72	6	0.31	0.0783488	0.0331537	-1.24074	transposon protein, putative, unclassified, expressed
LOC_Os01g15290.2	770	184	23.12	197	24.94	2.61845	2.76802	0.0801391	ribosomal L18p/L5e family protein, putative, expressed
LOC_Os01g15290.1	754	260	33.06	330	42.1	3.7785	4.73517	0.325604	ribosomal L18p/L5e family protein, putative, expressed
LOC_Os01g15300.1	3503	344	9.76	282	8.04	1.07606	0.870968	-0.305064	zinc finger helicase family protein, putative, expressed
LOC_Os01g15300.2	3449	270	7.8	255	7.37	0.857804	0.799908	-0.100813	zinc finger helicase family protein, putative, expressed
LOC_Os01g15310.1	993	3196	316.99	3832	381.19	35.2675	41.7512	0.243479	LSM domain containing protein, expressed
LOC_Os01g15320.1	736	16	2.08	10	1.36	0.23821	0.146999	-0.696423	RALFL9 - Rapid ALkalinization Factor RALF family protein precursor, expressed
LOC_Os01g15330.1	369	0	0	0	0	0	0		expressed protein
LOC_Os01g15340.1	893	6	0.62	21	2.28	0.0736236	0.254426	1.789	flowering promoting factor-like 1, putative, expressed
LOC_Os01g15350.1	2323	1938	82.36	1945	83.2	9.14159	9.05865	-0.0131492	zinc finger C-x8-C-x5-C-x3-H type family protein, expressed
LOC_Os01g15370.1	219	0	0	0	0	0	0		retrotransposon protein, putative, Ty3-gypsy subclass
LOC_Os01g15380.1	2292	4	0.18	8	0.35	0.0191233	0.0377632	0.981649	transposon protein, putative, unclassified, expressed
LOC_Os01g15390.1	1174	274	21.16	464	35.54	2.55741	4.27605	0.741598	expressed protein
LOC_Os01g15399.1	2620	337	12.62	224	8.41	1.40944	0.924996	-0.607601	expressed protein
LOC_Os01g15399.2	2728	352	12.69	231	8.25	1.41389	0.916138	-0.626033	expressed protein
LOC_Os01g15410.1	312	0	0	0	0	0	0		conserved hypothetical protein
LOC_Os01g15420.1	456	0	0	0	0	0	0		retrotransposon protein, putative, Ty3-gypsy subclass, expressed
LOC_Os01g15438.1	222	0	0	0	0	0	0		retrotransposon protein, putative, unclassified
LOC_Os01g15448.1	714	146	20.06	125	17.43	2.24064	1.89411	-0.242391	expressed protein
LOC_Os01g15460.3	2410	1945	78.47	2495	101.36	8.84341	11.2007	0.340919	zinc finger C-x8-C-x5-C-x3-H type family protein, expressed
LOC_Os01g15460.1	2256	1836	78.65	2432	105.88	8.91766	11.6632	0.387226	zinc finger C-x8-C-x5-C-x3-H type family protein, expressed
LOC_Os01g15460.2	2155	1208	54.37	1878	85.75	6.14238	9.42847	0.618226	zinc finger C-x8-C-x5-C-x3-H type family protein, expressed
LOC_Os01g15470.3	2231	2005	88.35	2211	98.1	9.84764	10.7222	0.122746	protein kinase, putative, expressed
LOC_Os01g15470.2	2848	2244	77.72	2335	81.33	8.63376	8.87034	0.0389991	protein kinase, putative, expressed
LOC_Os01g15470.1	2172	2012	91.22	2356	107.33	10.1505	11.7357	0.209358	protein kinase, putative, expressed
LOC_Os01g15480.1	4784	152	3.18	160	3.33	0.348153	0.361844	0.0556498	EMB3013, putative, expressed
LOC_Os01g15490.2	2275	3086	134.04	3283	143.56	14.8639	15.6129	0.0709259	phosphoadenosine phosphosulfate, putative, expressed
LOC_Os01g15490.1	2284	3808	164.74	3893	169.44	18.2691	18.4409	0.0134981	phosphoadenosine phosphosulfate, putative, expressed
LOC_Os01g15490.3	1997	1834	90.8	2080	103.55	10.0633	11.2688	0.163239	phosphoadenosine phosphosulfate, putative, expressed
LOC_Os01g15510.1	1110	28	2.37	35	2.87	0.276409	0.341144	0.303577	expressed protein
LOC_Os01g15520.1	666	129	18.71	118	17.41	2.12243	1.91691	-0.146935	expressed protein
LOC_Os01g15530.1	2060	213	10.32	211	10.11	1.133	1.10818	-0.0319612	tetratricopeptide-like helical, putative, expressed
LOC_Os01g15540.1	2382	8	0.34	13	0.53	0.0368015	0.0590466	0.682089	kinesin motor domain containing protein, putative, expressed
LOC_Os01g15550.1	852	0	0	0	0	0	0		expressed protein
LOC_Os01g15560.1	426	0	0	0	0	0	0		expressed protein
LOC_Os01g15570.1	240	0	0	0	0	0	0		retrotransposon protein, putative, unclassified
LOC_Os01g15580.1	4378	1503	34.04	1301	29.61	3.76184	3.2151	-0.226575	disease resistance protein RGA2, putative, expressed
LOC_Os01g15590.1	468	0	0	0	0	0	0		expressed protein
LOC_Os01g15600.1	1304	6982	525.43	8364	635.72	58.6705	69.3952	0.242202	PUR ALPHA-1, putative, expressed
LOC_Os01g15610.1	285	335	110.66	350	120	12.88	13.2867	0.0448431	expressed protein
LOC_Os01g15620.1	3561	9	0.24	1	0.03	0.0276941	0.00303823	-3.18828	transposon protein, putative, unclassified, expressed
LOC_Os01g15630.2	2404	4102	168.86	4495	186.22	18.6973	20.2296	0.113643	zinc finger, C3HC4 type domain containing protein, expressed
LOC_Os01g15630.1	2407	4389	180.28	4707	194.94	19.9805	21.1573	0.0825648	zinc finger, C3HC4 type domain containing protein, expressed
LOC_Os01g15640.1	2005	7523	365.25	5981	292.58	41.1144	32.274	-0.349272	no apical meristem protein, putative, expressed
LOC_Os01g15650.1	2712	22	0.81	16	0.59	0.0888895	0.0638298	-0.477782	transposon protein, putative, unclassified, expressed
LOC_Os01g15660.3	2571	538	20.6	492	18.75	2.29297	2.07041	-0.147299	NAD dependent epimerase/dehydratase family protein, putative, expressed
LOC_Os01g15660.1	1269	420	32.73	490	38.48	3.62664	4.17761	0.204042	NAD dependent epimerase/dehydratase family protein, putative, expressed
LOC_Os01g15660.2	1619	318	19.45	322	19.81	2.15227	2.1518	-0.000316821	NAD dependent epimerase/dehydratase family protein, putative, expressed
LOC_Os01g15680.2	943	0	0	0	0	0	0		transferase, putative, expressed
LOC_Os01g15680.1	939	0	0	0	0	0	0		transferase, putative, expressed
LOC_Os01g15690.1	4635	0	0	0	0	0	0		retrotransposon protein, putative, unclassified, expressed
LOC_Os01g15700.1	903	0	0	0	0	0	0		transposon protein, putative, Pong sub-class, expressed
LOC_Os01g15709.1	1383	0	0	0	0	0	0		transferase family protein, putative, expressed
LOC_Os01g15720.1	2832	1	0.04	0	0	0.00386923	0		tobamovirus movement protein containing protein, expressed
LOC_Os01g15740.1	1115	0	0	2	0.16	0	0.0194065		expressed protein
LOC_Os01g15750.1	3096	1	0.03	1	0.03	0.00353929	0.00349456	-0.0183507	retrotransposon protein, putative, unclassified, expressed
LOC_Os01g15760.1	5457	0	0	8	0.15	0	0.0158609		retrotransposon protein, putative, unclassified, expressed
LOC_Os01g15770.1	1139	5	0.42	28	2.3	0.048102	0.265967	2.46708	transmembrane protein 136, putative, expressed
LOC_Os01g15780.1	2241	1804	76.63	2198	93.54	8.82088	10.6116	0.266641	glycosyl transferase, group 1 domain containing protein, expressed
LOC_Os01g15780.2	1493	1103	72.96	1141	76.21	8.0953	8.26835	0.0305153	glycosyl transferase, group 1 domain containing protein, expressed
LOC_Os01g15790.1	1816	412	22.51	383	20.84	2.48599	2.28179	-0.123651	expressed protein
LOC_Os01g15790.2	1838	510	27.64	492	26.67	3.04048	2.89609	-0.0701897	expressed protein
LOC_Os01g15790.3	1792	510	28.16	534	29.61	3.11853	3.22401	0.0479918	expressed protein
LOC_Os01g15790.4	1658	443	26.35	461	27.51	2.92777	3.00822	0.0391093	expressed protein
LOC_Os01g15800.1	729	85	10.44	24	3	1.27764	0.356186	-1.84278	expressed protein
LOC_Os01g15810.1	1349	6	0.45	0	0	0.0487367	0		peroxidase precursor, putative, expressed
LOC_Os01g15830.1	1501	29	1.81	27	1.74	0.211707	0.194615	-0.121444	peroxidase precursor, putative, expressed
LOC_Os01g15840.1	3783	292	7.63	300	7.87	0.845792	0.857982	0.0206434	PPR repeat containing protein, expressed
LOC_Os01g15850.1	1559	843	53.41	793	50.77	5.92514	5.50326	-0.106563	expressed protein
LOC_Os01g15860.1	3186	687	21.21	624	19.3	2.36281	2.119	-0.157115	pre-mRNA-processing factor 6, putative, expressed
LOC_Os01g15880.1	1551	1	0.07	6	0.36	0.00706489	0.0418536	2.56661	transposon protein, putative, unclassified, expressed
LOC_Os01g15890.1	2637	7	0.25	8	0.29	0.0290874	0.0328226	0.174294	retrotransposon protein, putative, unclassified, expressed
LOC_Os01g15900.1	2228	77	3.39	68	2.95	0.378698	0.330207	-0.197674	expressed protein
LOC_Os01g15910.1	2262	3	0.12	3	0.12	0.0145327	0.014349	-0.0183507	UTP--glucose-1-phosphate uridylyltransferase, putative, expressed
LOC_Os01g15920.1	207	0	0	2	0.83	0	0.104533		expressed protein
LOC_Os01g15934.1	1662	60	3.43	8	0.45	0.395583	0.0520777	-2.92524	retrotransposon protein, putative, unclassified, expressed
LOC_Os01g15950.1	276	2	0.73	2	0.59	0.0794032	0.0783996	-0.0183507	hypothetical protein
LOC_Os01g15960.1	330	0	0	0	0	0	0		retrotransposon protein, putative, unclassified, expressed
LOC_Os01g15970.1	919	43	4.51	26	2.61	0.512708	0.306091	-0.744176	expressed protein
LOC_Os01g15979.1	849	1447	166.57	1779	206.9	18.6758	22.6705	0.279651	gb protein, putative, expressed
LOC_Os01g15990.1	2107	3	0.12	3	0.11	0.0156018	0.0154046	-0.0183507	expressed protein
LOC_Os01g16000.2	1993	597	29.12	1036	50.9	3.28235	5.624	0.77687	CRAL/TRIO domain containing protein, expressed
LOC_Os01g16000.1	2040	918	43.81	1428	68.48	4.93094	7.5734	0.619079	CRAL/TRIO domain containing protein, expressed
LOC_Os01g16010.1	1272	516	39.83	601	46.44	4.44508	5.11188	0.201643	BCAS2 protein, putative, expressed
LOC_Os01g16010.2	1277	672	51.89	705	54.74	5.76628	5.97298	0.0508113	BCAS2 protein, putative, expressed
LOC_Os01g16020.1	1619	6	0.34	48	2.68	0.0406089	0.320765	2.98165	FAD binding domain containing protein, expressed
LOC_Os01g16030.3	1478	6	0.41	11	0.75	0.044483	0.0805214	0.856118	ADP-ribosylation factor, putative, expressed
LOC_Os01g16030.2	893	7	0.76	13	1.46	0.0858942	0.157502	0.874734	ADP-ribosylation factor, putative, expressed
LOC_Os01g16030.4	897	6	0.67	17	1.91	0.0732953	0.205045	1.48415	ADP-ribosylation factor, putative, expressed
LOC_Os01g16030.1	928	2	0.17	11	1.16	0.0236156	0.128244	2.44108	ADP-ribosylation factor, putative, expressed
LOC_Os01g16040.1	2029	3003	145.86	3172	154.51	16.2177	16.9139	0.0606376	mitochondrial carrier protein, putative, expressed
LOC_Os01g16050.1	3555	81	2.19	62	1.68	0.249668	0.188688	-0.404004	transposon protein, putative, unclassified, expressed
LOC_Os01g16060.1	3105	594	18.74	356	11.3	2.09625	1.24046	-0.756936	expressed protein
LOC_Os01g16070.1	366	32	7.7	87	21.34	0.958046	2.57177	1.42459	expressed protein
LOC_Os01g16080.1	1245	1080	84.57	1020	80.28	9.50543	8.86388	-0.100813	expressed protein
LOC_Os01g16090.1	1895	2139	108.77	3314	169.74	12.3686	18.9207	0.613286	RNA binding protein, putative, expressed
LOC_Os01g16100.1	1489	378	24.98	322	21.11	2.78173	2.33967	-0.249676	translin, putative, expressed
LOC_Os01g16110.2	3434	3930	113.1	3596	103.81	12.5403	11.3295	-0.146487	la domain containing protein, putative, expressed
LOC_Os01g16110.1	3440	5463	157.01	4603	132.98	17.4016	14.4769	-0.26547	la domain containing protein, putative, expressed
LOC_Os01g16120.1	1024	138	12.46	192	17.21	1.47671	2.02859	0.458087	zinc finger, C3HC4 type domain containing protein, expressed
LOC_Os01g16124.1	2932	4721	158.77	4382	148.77	17.6436	16.1697	-0.125854	retrotransposon protein, putative, unclassified, expressed
LOC_Os01g16130.1	2027	5063	247.92	3146	154.81	27.3698	16.7918	-0.704825	retrotransposon protein, putative, unclassified, expressed
LOC_Os01g16140.1	252	4	1.27	3	1.07	0.173931	0.128799	-0.433388	expressed protein
LOC_Os01g16146.1	1162	1504	124.84	2710	226.68	14.1827	25.2323	0.831138	phenazine biosynthesis protein, putative, expressed
LOC_Os01g16152.1	1198	708	57.8	1048	85.8	6.4758	9.4645	0.547467	peroxiredoxin, putative, expressed
LOC_Os01g16160.1	4917	3	0.05	2	0.04	0.00668557	0.00440071	-0.603313	retrotransposon protein, putative, unclassified, expressed
LOC_Os01g16170.3	2221	525	23.34	561	25.13	2.59017	2.7328	0.0773326	PQ loop repeat domain containing protein, expressed
LOC_Os01g16170.1	2047	475	22.88	530	25.83	2.54269	2.80125	0.139714	PQ loop repeat domain containing protein, expressed
LOC_Os01g16170.2	2041	336	16.21	445	21.68	1.8039	2.3589	0.386993	PQ loop repeat domain containing protein, expressed
LOC_Os01g16170.5	1800	329	18.15	327	18.11	2.00281	1.96548	-0.0271477	PQ loop repeat domain containing protein, expressed
LOC_Os01g16170.4	2352	595	24.95	566	23.88	2.77202	2.60359	-0.0904384	PQ loop repeat domain containing protein, expressed
LOC_Os01g16180.4	4062	2700	65.69	2593	63.41	7.28352	6.90646	-0.0766879	MT-A70 domain containing protein, expressed
LOC_Os01g16180.3	4102	2797	67.48	2575	62.5	7.47161	6.79164	-0.137659	MT-A70 domain containing protein, expressed
LOC_Os01g16180.1	5051	3477	68.18	2894	57.07	7.54301	6.1989	-0.283129	MT-A70 domain containing protein, expressed
LOC_Os01g16180.2	4239	3344	78.07	2833	66.46	8.64411	7.23063	-0.257595	MT-A70 domain containing protein, expressed
LOC_Os01g16190.1	1339	17894	1320.55	13858	1029	146.435	111.973	-0.387108	26S proteasome non-ATPase regulatory subunit 14, putative, expressed
LOC_Os01g16200.1	1272	0	0	1	0.06	0	0.00850562		serpin domain containing protein, putative, expressed
LOC_Os01g16210.1	1336	582	42.65	458	33.91	4.77347	3.70896	-0.364022	uncharacterized Cys-rich domain containing protein, putative, expressed
LOC_Os01g16220.1	1693	153	8.79	219	12.49	0.990266	1.39952	0.499048	Sad1 / UNC-like C-terminal domain containing protein, putative, expressed
LOC_Os01g16230.1	1191	5	0.42	7	0.55	0.0460019	0.0635886	0.467076	TKL_IRAK_CR4L.2 - The CR4L subfamily has homology with Crinkly4, expressed
LOC_Os01g16240.1	810	1044	126.4	1759	214.77	14.1232	23.4949	0.734283	OsCam1-3 - Calmodulin, expressed
LOC_Os01g16250.1	756	31	3.94	43	5.62	0.449321	0.615375	0.453718	expressed protein
LOC_Os01g16260.1	2172	454	20.65	665	30.57	2.29041	3.31249	0.532311	major facilitator superfamily antiporter, putative, expressed
LOC_Os01g16260.2	2194	520	23.44	590	26.79	2.59707	2.90943	0.163853	major facilitator superfamily antiporter, putative, expressed
LOC_Os01g16260.3	1374	225	16.13	331	23.93	1.79437	2.60636	0.538555	major facilitator superfamily antiporter, putative, expressed
LOC_Os01g16270.1	3807	15	0.4	20	0.52	0.0431743	0.0568382	0.396687	retrotransposon protein, putative, Ty1-copia subclass, expressed
LOC_Os01g16280.1	276	11	3.61	6	2.01	0.436718	0.235199	-0.89282	expressed protein
LOC_Os01g16290.2	2257	3741	163.72	3464	152.4	18.1624	16.605	-0.129336	DNA gyrase subunit B, chloroplast/mitochondrial precursor, putative, expressed
LOC_Os01g16290.1	2810	7964	281.02	6527	231.29	31.0558	25.1305	-0.305424	DNA gyrase subunit B, chloroplast/mitochondrial precursor, putative, expressed
LOC_Os01g16300.1	285	0	0	1	0.35	0	0.0379619		hypothetical protein
LOC_Os01g16310.1	3111	407	12.38	593	18.12	1.43355	2.06228	0.524653	glycosyl hydrolase, family 31, putative, expressed
LOC_Os01g16320.1	1302	0	0	0	0	0	0		plant-specific domain TIGR01570 family protein, expressed
LOC_Os01g16330.1	1656	2320	137.91	2947	175.87	15.3513	19.2536	0.326772	OsRhmbd2 - Putative Rhomboid homologue, expressed
LOC_Os01g16340.1	1204	840	68.19	987	79.87	7.64487	8.86919	0.21431	expressed protein
LOC_Os01g16350.2	1776	733	40.43	949	52.78	4.5225	5.78118	0.354244	hydroxymethylglutaryl-CoA lyase, putative, expressed
LOC_Os01g16350.1	1781	854	46.85	1030	56.91	5.25426	6.257	0.251986	hydroxymethylglutaryl-CoA lyase, putative, expressed
LOC_Os01g16354.1	2264	3884	168.93	3410	148.55	18.7984	16.2956	-0.206122	rab GDP dissociation inhibitor alpha, putative, expressed
LOC_Os01g16360.1	243	0	0	0	0	0	0		disease resistance protein, putative, expressed
LOC_Os01g16370.2	3286	131	3.92	54	1.61	0.436839	0.177795	-1.29689	NBS-LRR type disease resistance protein, putative, expressed
LOC_Os01g16370.1	3454	160	4.58	63	1.81	0.507592	0.197338	-1.363	NBS-LRR type disease resistance protein, putative, expressed
LOC_Os01g16380.1	975	7	0.64	0	0	0.0786703	0		expressed protein
LOC_Os01g16390.1	2997	0	0	0	0	0	0		NB-ARC domain containing protein, expressed
LOC_Os01g16400.1	3036	2	0.06	3	0.09	0.00721848	0.0106909	0.566612	NB-ARC domain containing protein, expressed
LOC_Os01g16414.1	2283	323	13.98	328	14.27	1.55029	1.55439	0.00381091	actin, putative, expressed
LOC_Os01g16414.2	2044	310	15.05	364	17.77	1.66187	1.9267	0.213319	actin, putative, expressed
LOC_Os01g16414.3	2093	307	14.46	332	15.72	1.60726	1.71618	0.0945938	actin, putative, expressed
LOC_Os01g16414.4	2080	342	16.17	376	17.84	1.80169	1.95577	0.118386	actin, putative, expressed
LOC_Os01g16430.1	1252	2187	170.58	2816	220.03	19.1409	24.3344	0.346343	cysteine proteinase inhibitor precursor protein, putative, expressed
LOC_Os01g16440.1	375	0	0	1	0.27	0	0.0288511		expressed protein
LOC_Os01g16450.1	1679	52	2.93	78	4.54	0.339367	0.502617	0.566612	peroxidase precursor, putative, expressed
LOC_Os01g16460.1	807	0	0	0	0	0	0		expressed protein
LOC_Os01g16470.1	2057	0	0	0	0	0	0		phosphatidylinositol kinase, putative, expressed
LOC_Os01g16480.1	2331	0	0	0	0	0	0		retrotransposon protein, putative, unclassified, expressed
LOC_Os01g16490.1	1248	0	0	0	0	0	0		retrotransposon protein, putative, unclassified, expressed
LOC_Os01g16500.1	4542	0	0	0	0	0	0		retrotransposon protein, putative, unclassified, expressed
LOC_Os01g16510.1	1201	616	49.34	860	69.96	5.62024	7.74727	0.463056	expressed protein
LOC_Os01g16520.1	2492	811	32.3	640	25.52	3.56607	2.77859	-0.359981	glutamyl-tRNA synthetase, cytoplasmic, putative, expressed
LOC_Os01g16530.1	1287	5250	397.41	5977	455.63	44.699	50.2456	0.168753	OsClp1 - Putative Clp protease homologue, expressed
LOC_Os01g16540.1	1772	4865	271.17	5393	301.9	30.0841	32.9276	0.130297	NEDD8-activating enzyme E1 catalytic subunit, putative, expressed
LOC_Os01g16550.1	261	357	132.28	437	165.03	14.988	18.1148	0.273358	expressed protein
LOC_Os01g16560.1	771	1	0.13	0	0	0.0142123	0		antifreeze glycoprotein, putative, expressed
LOC_Os01g16570.1	1020	0	0	1	0.08	0	0.010607		retrotransposon protein, putative, unclassified
LOC_Os01g16580.1	2214	0	0	0	0	0	0		retrotransposon protein, putative, unclassified
LOC_Os01g16590.1	408	0	0	0	0	0	0		expressed protein
LOC_Os01g16600.1	1618	1073	65.38	1006	61.9	7.26672	6.72686	-0.111371	expressed protein
LOC_Os01g16610.1	675	0	0	0	0	0	0		plastocyanin-like domain containing protein, putative, expressed
LOC_Os01g16620.4	1552	2826	169.55	3658	220.76	19.9525	25.5003	0.353943	expressed protein
LOC_Os01g16620.5	1363	1976	142.52	2362	169.95	15.8858	18.749	0.239075	expressed protein
LOC_Os01g16630.1	477	1	0.21	0	0	0.022972	0		expressed protein
LOC_Os01g16640.1	231	317	135.76	606	259.08	15.0371	28.3827	0.916484	split hand/foot malformation type 1, putative, expressed
LOC_Os01g16650.1	888	0	0	4	0.45	0	0.0487349		ubiquitin-conjugating enzyme, putative, expressed
LOC_Os01g16660.1	2259	82	3.53	23	0.96	0.397754	0.110155	-1.85234	transposon protein, putative, unclassified, expressed
LOC_Os01g16670.1	1948	3271	161.14	3352	166.3	18.3996	18.6169	0.0169396	BSD domain-containing protein, putative, expressed
LOC_Os01g16690.1	1692	2	0.12	0	0	0.0129523	0		retrotransposon protein, putative, unclassified, expressed
LOC_Os01g16700.1	1191	1	0.08	0	0	0.00920037	0		retrotransposon protein, putative, LINE subclass, expressed
LOC_Os01g16714.1	1384	14	0.96	25	1.65	0.110843	0.195433	0.818151	flavin monooxygenase, putative, expressed
LOC_Os01g16730.1	3458	5	0.14	6	0.17	0.0158439	0.0187724	0.244684	ulp1 protease family, C-terminal catalytic domain containing protein, expressed
LOC_Os01g16740.1	3639	11	0.28	0	0	0.0331229	0		transposon protein, putative, unclassified, expressed
LOC_Os01g16750.1	1236	12	0.87	12	0.94	0.106385	0.10504	-0.0183507	flavin monooxygenase, putative, expressed
LOC_Os01g16770.1	798	0	0	0	0	0	0		expansin precursor, putative, expressed
LOC_Os01g16780.1	2787	2	0.07	0	0	0.0078634	0		retrotransposon protein, putative, unclassified, expressed
LOC_Os01g16790.1	5538	9	0.15	1	0.02	0.0178077	0.00195362	-3.18828	retrotransposon protein, putative, unclassified, expressed
LOC_Os01g16800.1	435	0	0	0	0	0	0		expressed protein
LOC_Os01g16810.1	1657	15	0.9	71	4.05	0.0991941	0.463585	2.22451	MYB family transcription factor, putative, expressed
LOC_Os01g16820.1	3894	24	0.62	18	0.47	0.0675356	0.0500115	-0.433388	retrotransposon protein, putative, Ty1-copia subclass, expressed
LOC_Os01g16840.1	1002	0	0	0	0	0	0		microneme protein Sm70, putative, expressed
LOC_Os01g16850.1	6711	21	0.29	41	0.58	0.0342886	0.0660982	0.946884	retrotransposon protein, putative, unclassified, expressed
LOC_Os01g16860.1	2673	10	0.38	1	0.03	0.0409938	0.00404757	-3.34028	AGO4-2, putative, expressed
LOC_Os01g16870.1	3128	4744	149.9	5579	177.54	16.6186	19.2967	0.215552	argonaute, putative, expressed
LOC_Os01g16870.4	3105	4594	146.25	5004	160.11	16.2124	17.4361	0.10498	argonaute, putative, expressed
LOC_Os01g16870.2	3096	4500	143.67	5006	160.43	15.9268	17.4938	0.135383	argonaute, putative, expressed
LOC_Os01g16870.3	3101	4688	149.62	5091	163.34	16.5654	17.7621	0.100626	argonaute, putative, expressed
LOC_Os01g16890.2	917	568	60.32	889	95.06	6.78729	10.4888	0.627942	ribosomal protein L7Ae, putative, expressed
LOC_Os01g16890.1	828	855	101.25	1192	142.68	11.315	15.5754	0.461037	ribosomal protein L7Ae, putative, expressed
LOC_Os01g16890.3	1193	551	44.89	943	78.11	5.06091	8.55193	0.756855	ribosomal protein L7Ae, putative, expressed
LOC_Os01g16900.1	1648	1398	83.56	2233	134.49	9.29538	14.6597	0.657268	dehydrogenase, putative, expressed
LOC_Os01g16900.3	1754	1254	70.59	2034	115.17	7.83403	12.5463	0.679432	dehydrogenase, putative, expressed
LOC_Os01g16900.2	1634	1284	77.8	2114	128.55	8.61054	13.9974	0.700979	dehydrogenase, putative, expressed
LOC_Os01g16910.1	1398	493	34.43	609	43.25	3.86418	4.71306	0.286504	outer mitochondrial membrane porin, putative, expressed
LOC_Os01g16920.1	966	3	0.27	1	0.07	0.03403	0.0111999	-1.60331	embryonic protein DC-8, putative, expressed
LOC_Os01g16930.1	1605	504	30.27	637	38.33	3.44091	4.29396	0.319519	presenilin, putative, expressed
LOC_Os01g16940.1	1232	673	53.74	743	59.79	5.98579	6.52486	0.124405	MazG nucleotide pyrophosphohydrolase domain containing protein, expressed
LOC_Os01g16950.1	1526	36	2.19	99	6.16	0.258503	0.701898	1.44108	zinc finger, C3HC4 type domain containing protein, expressed
LOC_Os01g16960.1	2445	1353	53.82	2310	92.51	6.06368	10.2218	0.75338	pyruvate kinase, putative, expressed
LOC_Os01g16960.2	2032	948	46.07	1536	75.07	5.11213	8.17825	0.677869	pyruvate kinase, putative, expressed
LOC_Os01g16970.1	2408	4746	193.33	5093	208.89	21.5968	22.8829	0.0834529	glucosidase II beta subunit-like domain containing protein, expressed
LOC_Os01g16970.3	2312	3708	158.32	3979	171.29	17.5739	18.62	0.0834139	glucosidase II beta subunit-like domain containing protein, expressed
LOC_Os01g16970.2	1960	3994	200.3	4419	222.27	22.329	24.3928	0.127535	glucosidase II beta subunit-like domain containing protein, expressed
LOC_Os01g16980.1	712	118	15	170	22.3	1.81601	2.58322	0.508397	expressed protein
LOC_Os01g16990.1	547	0	0	9	1.66	0	0.178012		expressed protein
LOC_Os01g17000.1	2256	345	15.14	373	16.48	1.6757	1.7888	0.0942285	expressed protein
LOC_Os01g17010.1	3708	3924	104.81	3761	100.83	11.596	10.9738	-0.0795595	phospholipid-transporting ATPase, putative, expressed
LOC_Os01g17020.1	1207	432	34.99	660	53.36	3.92187	5.91602	0.593084	glycosyl hydrolases family 17 protein, putative, expressed
LOC_Os01g17030.1	453	0	0	0	0	0	0		heat shock protein DnaJ, putative, expressed
LOC_Os01g17040.1	636	45	6.54	32	4.79	0.775305	0.54436	-0.510204	heat shock protein DnaJ, putative, expressed
LOC_Os01g17050.1	1023	191	17.3	204	18.7	2.04586	2.15748	0.0766458	VQ domain containing protein, putative, expressed
LOC_Os01g17060.2	1158	354	30.28	232	20.11	3.34975	2.16757	-0.627975	expressed protein
LOC_Os01g17060.1	1709	168	9.46	139	7.87	1.07717	0.879966	-0.291727	expressed protein
LOC_Os01g17065.1	379	92	22.93	108	27.5	2.6599	3.08303	0.212975	expressed protein
LOC_Os01g17070.2	2164	280	12.74	233	10.76	1.41781	1.16491	-0.283448	OsDegp1 - Putative Deg protease homologue, expressed
LOC_Os01g17070.1	1873	213	11.22	155	8.25	1.24612	0.895338	-0.476936	OsDegp1 - Putative Deg protease homologue, expressed
LOC_Os01g17080.1	1275	0	0	0	0	0	0		transposon protein, putative, unclassified, expressed
LOC_Os01g17090.1	342	0	0	0	0	0	0		retrotransposon protein, putative, unclassified
LOC_Os01g17100.1	336	0	0	0	0	0	0		hypothetical protein
LOC_Os01g17110.1	357	1	0.2	0	0	0.0306937	0		retrotransposon protein, putative, Ty3-gypsy subclass
LOC_Os01g17120.1	3366	0	0	0	0	0	0		retrotransposon protein, putative, Ty3-gypsy subclass, expressed
LOC_Os01g17130.1	1929	0	0	0	0	0	0		retrotransposon protein, putative, Ty3-gypsy subclass, expressed
LOC_Os01g17150.1	715	4144	540.49	6734	870.71	63.5084	101.897	0.682089	plastid-specific 50S ribosomal protein 5, chloroplast precursor, putative, expressed
LOC_Os01g17160.1	3254	31	0.93	10	0.29	0.104391	0.0332488	-1.65062	OsSubt1 - Putative Subtilisin homologue, expressed
LOC_Os01g17170.1	2011	31879	1558.84	25241	1242.45	173.704	135.796	-0.355188	magnesium-protoporphyrin IX monomethyl ester cyclase,chloroplast precursor, putative, expressed
LOC_Os01g17170.2	2335	9683	400.75	9253	387.54	45.4402	42.8735	-0.0838836	magnesium-protoporphyrin IX monomethyl ester cyclase,chloroplast precursor, putative, expressed
LOC_Os01g17180.1	1524	5983	389.95	5419	354.79	43.0181	38.4705	-0.161193	proteasome subunit, putative, expressed
LOC_Os01g17190.1	922	4493	475.59	6073	652.37	53.3977	71.2632	0.41638	OsCam3 - Calmodulin, expressed
LOC_Os01g17214.1	1791	4644	256.33	4296	238.31	28.4128	25.9515	-0.130725	major facilitator superfamily antiporter, putative, expressed
LOC_Os01g17240.1	2379	82292	3422.43	69538	2909.16	379.036	316.243	-0.261301	transporter, major facilitator family, putative, expressed
LOC_Os01g17250.1	1142	1382	117.5	1779	152.67	13.2605	16.854	0.345958	BRASSINOSTEROID INSENSITIVE 1-associated receptor kinase 1 precursor, putative, expressed
LOC_Os01g17260.1	2043	1205	57.86	1247	60.26	6.46303	6.60376	0.0310776	transcription factor, putative, expressed
LOC_Os01g17260.2	1926	909	46.44	967	49.36	5.1716	5.43204	0.0708849	transcription factor, putative, expressed
LOC_Os01g17279.1	1901	5012	259.29	4822	252.03	28.8899	27.4434	-0.0741055	exonuclease, putative, expressed
LOC_Os01g17300.1	1444	20	1.23	14	0.9	0.151768	0.104895	-0.532924	expressed protein
LOC_Os01g17310.1	1299	2	0.16	5	0.37	0.0168709	0.0416441	1.30358	retrotransposon protein, putative, unclassified
LOC_Os01g17320.1	2265	1086	46.97	780	33.99	5.25386	3.7258	-0.495829	PPR repeat domain containing protein, putative, expressed
LOC_Os01g17330.2	1288	25	1.84	26	1.99	0.212687	0.218399	0.0382328	eukaryotic translation initiation factor 6, putative, expressed
LOC_Os01g17330.1	1161	20	1.69	34	2.82	0.188762	0.31684	0.747184	eukaryotic translation initiation factor 6, putative, expressed
LOC_Os01g17360.1	4752	0	0	2	0.04	0	0.00455351		retrotransposon protein, putative, unclassified, expressed
LOC_Os01g17370.1	2295	0	0	0	0	0	0		retrotransposon protein, putative, unclassified, expressed
LOC_Os01g17380.1	327	0	0	2	0.57	0	0.0661722		retrotransposon protein, putative, unclassified
LOC_Os01g17390.1	2375	1719	70.62	1856	76.94	7.93103	8.45488	0.0922764	OsFBX5 - F-box domain containing protein, expressed
LOC_Os01g17396.1	1689	69	4.04	48	2.79	0.447648	0.307471	-0.541913	expressed protein
LOC_Os01g17396.2	1704	79	4.61	30	1.72	0.508013	0.190478	-1.41524	expressed protein
LOC_Os01g17402.2	1721	0	0	0	0	0	0		cyclin, putative, expressed
LOC_Os01g17402.1	1853	0	0	0	0	0	0		cyclin, putative, expressed
LOC_Os01g17410.1	213	0	0	0	0	0	0		expressed protein
LOC_Os01g17420.1	501	0	0	0	0	0	0		expressed protein
LOC_Os01g17430.1	3419	12545	358.78	18885	541.97	40.2058	59.7601	0.571778	coatomer subunit beta-1, putative, expressed
LOC_Os01g17440.1	1104	1	0.09	0	0	0.0099254	0		retrotransposon protein, putative, unclassified, expressed
LOC_Os01g17450.1	2610	0	0	0	0	0	0		retrotransposon protein, putative, unclassified, expressed
LOC_Os01g17460.1	5892	0	0	0	0	0	0		retrotransposon protein, putative, unclassified, expressed
LOC_Os01g17470.1	1082	32	2.73	28	2.48	0.324071	0.279978	-0.210996	plastocyanin-like domain containing protein, putative, expressed
LOC_Os01g17470.2	775	5	0.65	7	0.83	0.0706945	0.0977214	0.467076	plastocyanin-like domain containing protein, putative, expressed
LOC_Os01g17970.1	594	14	2.34	3	0.51	0.258261	0.0546422	-2.24074	retrotransposon protein, putative, Ty1-copia subclass
LOC_Os01g17980.1	855	0	0	0	0	0	0		expressed protein
LOC_Os01g17990.1	1173	19	1.59	19	1.59	0.17749	0.175246	-0.0183507	expressed protein
LOC_Os01g18000.1	4224	21	0.49	16	0.38	0.0544769	0.0409816	-0.410668	retrotransposon protein, putative, Ty3-gypsy subclass, expressed
LOC_Os01g18010.1	249	0	0	0	0	0	0		hypothetical protein
LOC_Os01g18020.1	456	0	0	0	0	0	0		retrotransposon protein, putative, unclassified
LOC_Os01g18030.1	939	0	0	0	0	0	0		retrotransposon protein, putative, unclassified, expressed
LOC_Os01g18040.1	5331	3	0.05	2	0.04	0.00616637	0.00405896	-0.603313	retrotransposon protein, putative, unclassified, expressed
LOC_Os01g18050.1	2913	105	3.44	248	8.27	0.394972	0.921095	1.2216	tubulin/FtsZ domain containing protein, putative, expressed
LOC_Os01g18060.1	3087	107	3.46	146	4.71	0.379808	0.511693	0.430007	sugar transporter superfamily, putative, expressed
LOC_Os01g18070.1	1254	2381	187.21	3049	241.07	20.8055	26.3059	0.338418	bacterial transferase hexapeptide domain containing protein, expressed
LOC_Os01g18080.1	1950	43995	2036.12	29638	1386.66	247.221	164.44	-0.588242	retrotransposon protein, putative, unclassified, expressed
LOC_Os01g18090.1	574	18	3.03	22	3.54	0.34362	0.414671	0.271156	expressed protein
LOC_Os01g18100.1	1956	341	17.06	377	19.05	1.91031	2.08529	0.126442	OsRhmbd3 - Putative Rhomboid homologue, expressed
LOC_Os01g18110.1	1063	11	0.99	5	0.48	0.113391	0.0508897	-1.15585	cinnamoyl CoA reductase, putative, expressed
LOC_Os01g18120.1	1467	12	0.78	81	5.4	0.0896331	0.597376	2.73654	cinnamoyl CoA reductase, putative, expressed
LOC_Os01g18130.1	324	2	0.48	5	1.35	0.0676398	0.166962	1.30358	expressed protein
LOC_Os01g18140.1	821	21	2.54	18	2.17	0.280281	0.237204	-0.240743	expressed protein
LOC_Os01g18150.1	1104	0	0	0	0	0	0		STE_MEK_ste7_MAP2K.1 - STE kinases include homologs to sterile 7, sterile 11 and sterile 20 from yeast, expressed
LOC_Os01g18160.1	366	11	2.94	11	2.96	0.329328	0.325166	-0.0183507	expressed protein
LOC_Os01g18170.1	1304	6	0.44	3	0.23	0.0504186	0.0248907	-1.01835	Cupin domain containing protein, expressed
LOC_Os01g18180.1	2489	0	0	0	0	0	0		transposon protein, putative, CACTA, En/Spm sub-class, expressed
LOC_Os01g18190.1	1560	7	0.43	5	0.32	0.0491689	0.0346768	-0.503778	transposon protein, putative, CACTA, En/Spm sub-class, expressed
LOC_Os01g18200.1	684	1	0.15	3	0.32	0.0160199	0.0474524	1.56661	transposon protein, putative, CACTA, En/Spm sub-class
LOC_Os01g18210.1	1167	1424	119.34	1669	140.11	13.3708	15.4731	0.210684	peptidyl-prolyl cis-trans isomerase, putative, expressed
LOC_Os01g18220.1	1741	116	6.39	85	4.59	0.73009	0.528218	-0.466941	expressed protein
LOC_Os01g18230.1	669	54	7.26	32	4.41	0.884474	0.517508	-0.773238	FAD-linked oxidoreductase protein, putative, expressed
LOC_Os01g18240.1	2235	83	3.63	83	3.68	0.406928	0.401785	-0.0183507	MYB family transcription factor, putative, expressed
LOC_Os01g18250.1	792	6	0.5	7	0.62	0.0830125	0.0956238	0.204042	subtilase, putative, expressed
LOC_Os01g18260.1	2853	0	0	1	0.04	0	0.0037922		transposon protein, putative, CACTA, En/Spm sub-class
LOC_Os01g18270.1	3228	12	0.35	10	0.31	0.0407347	0.0335166	-0.281385	transposon protein, putative, CACTA, En/Spm sub-class, expressed
LOC_Os01g18280.1	1811	952	52.26	581	32.03	5.76018	3.47097	-0.730774	SNF7 domain containing protein, putative, expressed
LOC_Os01g18300.1	387	0	0	2	0.52	0	0.0559129		expressed protein
LOC_Os01g18310.1	441	50	8.7	64	12.33	1.24236	1.57013	0.337793	expressed protein
LOC_Os01g18320.1	2013	2452	119.64	2486	122.4	13.3473	13.3614	0.00151657	protoporphyrinogen oxidase, chloroplast precursor, putative, expressed
LOC_Os01g18330.1	276	0	0	0	0	0	0		hypothetical protein
LOC_Os01g18340.1	468	0	0	0	0	0	0		glycine-rich cell wall protein, putative, expressed
LOC_Os01g18350.1	237	0	0	0	0	0	0		expressed protein
LOC_Os01g18360.2	860	3	0.35	13	1.49	0.0382243	0.163545	2.09713	OsIAA4 - Auxin-responsive Aux/IAA gene family member, expressed
LOC_Os01g18360.1	992	15	1.43	11	1.04	0.16569	0.11997	-0.46581	OsIAA4 - Auxin-responsive Aux/IAA gene family member, expressed
LOC_Os01g18370.1	573	11	1.71	6	0.97	0.210356	0.11329	-0.89282	expressed protein
LOC_Os01g18375.1	225	0	0	0	0	0	0		hydrophobic protein, putative, expressed
LOC_Os01g18390.1	873	4	0.38	12	1.26	0.0502069	0.148717	1.56661	OsRCI2-1 - Putative low temperature and salt responsive protein, expressed
LOC_Os01g18400.1	1056	39	3.29	165	14.85	0.404686	1.69049	2.06257	CHIT10 - Chitinase family protein precursor, expressed
LOC_Os01g18410.1	663	21	2.8	21	2.94	0.347075	0.342688	-0.0183507	expressed protein
LOC_Os01g18420.1	723	0	0	0	0	0	0		OsMADS88 - MADS-box family gene with M-gamma type-box, expressed
LOC_Os01g18440.1	921	0	0	0	0	0	0		OsMADS89 - MADS-box family gene with M-gamma type-box, expressed
LOC_Os01g18450.1	243	0	0	0	0	0	0		expressed protein
LOC_Os01g18460.1	366	0	0	0	0	0	0		expressed protein
LOC_Os01g18470.1	4038	11	0.27	6	0.15	0.02985	0.016076	-0.89282	transposon protein, putative, unclassified, expressed
LOC_Os01g18480.1	5019	6	0.11	9	0.17	0.0130994	0.0194007	0.566612	transposon protein, putative, unclassified, expressed
LOC_Os01g18490.1	291	0	0	0	0	0	0		expressed protein
LOC_Os01g18500.1	243	0	0	0	0	0	0		transposon protein, putative, unclassified
LOC_Os01g18510.1	1765	12	0.62	7	0.37	0.0744996	0.0429088	-0.795958	retrotransposon protein, putative, Ty3-gypsy subclass, expressed
LOC_Os01g18520.1	3522	0	0	0	0	0	0		retrotransposon protein, putative, Ty3-gypsy subclass, expressed
LOC_Os01g18530.1	399	0	0	0	0	0	0		expressed protein
LOC_Os01g18550.1	1530	0	0	0	0	0	0		transposon protein, putative, CACTA, En/Spm sub-class, expressed
LOC_Os01g18560.1	387	0	0	0	0	0	0		transposon protein, putative, CACTA, En/Spm sub-class
LOC_Os01g18570.1	3117	12	0.37	5	0.16	0.0421854	0.0173551	-1.28139	transposon protein, putative, CACTA, En/Spm sub-class, expressed
LOC_Os01g18584.1	1832	721	35.84	1718	86.96	4.31248	10.1459	1.23431	WRKY9, expressed
LOC_Os01g18610.1	459	0	0	0	0	0	0		retrotransposon protein, putative, LINE subclass, expressed
LOC_Os01g18620.1	1869	5	0.23	8	0.39	0.0293142	0.0463099	0.659721	transferase family protein, putative, expressed
LOC_Os01g18630.1	2100	21516	1007.6	29172	1375.47	112.269	150.293	0.420824	aspartic proteinase oryzasin-1 precursor, putative, expressed
LOC_Os01g18630.2	2142	16937	774.74	22875	1057.43	86.6432	115.541	0.415243	aspartic proteinase oryzasin-1 precursor, putative, expressed
LOC_Os01g18640.1	2315	2913	123.19	3103	131.64	13.7882	14.5019	0.0728073	aminotransferase, putative, expressed
LOC_Os01g18640.2	2312	3027	128.34	3046	129.38	14.3464	14.2539	-0.00932348	aminotransferase, putative, expressed
LOC_Os01g18650.1	2253	5	0.22	0	0	0.0243179	0		transposon protein, putative, unclassified, expressed
LOC_Os01g18660.1	1778	60	3.19	34	1.82	0.369774	0.20689	-0.837778	aminotransferase, putative, expressed
LOC_Os01g18670.1	3858	4003	102.48	8202	211.41	11.3695	23.0012	1.01654	MDR-like ABC transporter, putative, expressed
LOC_Os01g18680.1	723	1	0.14	0	0	0.0151558	0		retrotransposon protein, putative, unclassified, expressed
LOC_Os01g18690.1	1770	0	0	0	0	0	0		retrotransposon protein, putative, unclassified, expressed
LOC_Os01g18700.1	1227	0	0	0	0	0	0		retrotransposon protein, putative, unclassified, expressed
LOC_Os01g18710.1	570	1	0.18	0	0	0.0192239	0		hypothetical protein
LOC_Os01g18720.1	498	0	0	0	0	0	0		expressed protein
LOC_Os01g18730.1	1083	0	0	0	0	0	0		expressed protein
LOC_Os01g18744.1	1659	25	1.32	55	3.19	0.165124	0.358682	1.11915	transferase family protein, putative, expressed
LOC_Os01g18760.1	1515	0	0	0	0	0	0		retrotransposon protein, putative, unclassified
LOC_Os01g18770.1	600	0	0	0	0	0	0		retrotransposon protein, putative, unclassified
LOC_Os01g18780.1	882	0	0	0	0	0	0		fibroin heavy chain precursor, putative, expressed
LOC_Os01g18790.1	336	0	0	0	0	0	0		expressed protein
LOC_Os01g18800.1	1957	7758	391.36	5019	254.95	43.4386	27.7472	-0.646636	CAMK_KIN1/SNF1/Nim1_like.9 - CAMK includes calcium/calmodulin depedent protein kinases, expressed
LOC_Os01g18800.2	2078	6088	289.43	3880	185.06	32.1031	20.2013	-0.668262	CAMK_KIN1/SNF1/Nim1_like.9 - CAMK includes calcium/calmodulin depedent protein kinases, expressed
LOC_Os01g18800.3	2435	5254	212.57	3185	128.83	23.6433	14.1515	-0.740474	CAMK_KIN1/SNF1/Nim1_like.9 - CAMK includes calcium/calmodulin depedent protein kinases, expressed
LOC_Os01g18800.4	2033	7765	377.67	4962	242.12	41.8525	26.4066	-0.664415	CAMK_KIN1/SNF1/Nim1_like.9 - CAMK includes calcium/calmodulin depedent protein kinases, expressed
LOC_Os01g18800.5	1081	286	25.51	365	32.41	2.89906	3.65309	0.333531	CAMK_KIN1/SNF1/Nim1_like.9 - CAMK includes calcium/calmodulin depedent protein kinases, expressed
LOC_Os01g18810.1	1128	0	0	0	0	0	0		expressed protein
LOC_Os01g18830.1	447	2	0.31	4	0.8	0.0490275	0.0968157	0.981649	expressed protein
LOC_Os01g18840.1	1027	110	10.53	110	10.61	1.17365	1.15882	-0.0183507	IF, putative, expressed
LOC_Os01g18850.1	3522	2841	78.88	3057	85.53	8.83892	9.39073	0.087367	OsSPL1 - SBP-box gene family member, expressed
LOC_Os01g18850.3	3607	3051	82.77	3387	92.47	9.26858	10.1593	0.132375	OsSPL1 - SBP-box gene family member, expressed
LOC_Os01g18850.4	3131	2859	89.16	3046	95.97	10.0057	10.5254	0.0730546	OsSPL1 - SBP-box gene family member, expressed
LOC_Os01g18850.2	3269	2927	87.48	2993	90.29	9.81127	9.90569	0.0138188	OsSPL1 - SBP-box gene family member, expressed
LOC_Os01g18860.2	1570	21	1.2	16	1	0.146567	0.110259	-0.410668	S-adenosylmethionine synthetase, putative, expressed
LOC_Os01g18860.1	1648	17	1.01	6	0.35	0.113034	0.0393901	-1.52085	S-adenosylmethionine synthetase, putative, expressed
LOC_Os01g18870.1	1629	0	0	0	0	0	0		helix-loop-helix DNA-binding domain containing protein, expressed
LOC_Os01g18880.2	4437	1172	25.82	829	18.17	2.89438	2.02143	-0.517879	ubiquitin carboxyl-terminal hydrolase, family 1, putative, expressed
LOC_Os01g18880.1	1616	760	45.72	626	37.77	5.15335	4.19108	-0.298188	ubiquitin carboxyl-terminal hydrolase, family 1, putative, expressed
LOC_Os01g18890.1	768	0	0	1	0.13	0	0.0140874		peroxidase precursor, putative, expressed
LOC_Os01g18900.1	297	0	0	0	0	0	0		stigma specific peroxidase precursor, putative, expressed
LOC_Os01g18910.1	885	0	0	0	0	0	0		peroxidase precursor, putative, expressed
LOC_Os01g18920.1	2397	19	0.75	18	0.74	0.0868566	0.0812452	-0.0963533	hAT dimerisation domain-containing protein, putative
LOC_Os01g18930.1	1026	0	0	0	0	0	0		peroxidase precursor, putative, expressed
[truncated: 64,498 more rows]

## Sheet: At 7 dpi
Supplemental Table 1. Number of reads, coverage, and expression ratios analyzed by RNA-Seq. Mock and RSV indicate SBPH (Mock) and SBPH infected by RSV (RSV) treated rice seedlings, respectively. Samples were harvested at 3 dpi, 7 dpi and 15 dpi.
		Mock at 7 dpi		RSV at 7 dpi		Normalized Data (RPKM)		Log2 Ratio	Blast Result
Locus	Length	Reads	Coverage	Reads	Coverage	Ⅰ.Mock at 7 dpi	Ⅱ. RSV at 7 dpi	Ⅱ/Ⅰ	Description
LOC_Os01g01010.1	3017	6106	200.7	5273	173.88	12.6091	12.6442	0.0040074	TBC domain containing protein, expressed
LOC_Os01g01010.2	2218	1943	87.12	1469	66.11	5.45777	4.79148	-0.187841	TBC domain containing protein, expressed
LOC_Os01g01019.1	1127	20	1.67	9	0.76	0.110563	0.0577734	-0.936392	expressed protein
LOC_Os01g01030.1	2464	618	24.08	591	23.14	1.56262	1.73523	0.151162	monocopper oxidase, putative, expressed
LOC_Os01g01040.4	1524	1163	72.89	1042	65.87	4.75444	4.94644	0.0571152	expressed protein
LOC_Os01g01040.1	2508	2020	77.99	1955	76.19	5.01797	5.63935	0.168424	expressed protein
LOC_Os01g01040.3	2583	2165	81.51	2075	78.68	5.22201	5.8117	0.154355	expressed protein
LOC_Os01g01040.2	2482	2109	82.24	1933	76.13	5.29394	5.6343	0.0898935	expressed protein
LOC_Os01g01050.2	1996	4644	228	4166	205.77	14.4956	15.0997	0.0589059	R3H domain containing protein, expressed
LOC_Os01g01050.1	2039	4206	202.28	4047	195.77	12.8516	14.359	0.160015	R3H domain containing protein, expressed
LOC_Os01g01060.1	920	11296	1186.2	7090	750.88	76.4964	55.753	-0.456343	40S ribosomal protein S5, putative, expressed
LOC_Os01g01070.3	1369	399	28.86	371	26.89	1.81582	1.96056	0.110641	expressed protein
LOC_Os01g01070.1	1568	655	41.38	596	37.77	2.60255	2.74986	0.0794284	expressed protein
LOC_Os01g01070.2	1562	743	47.28	671	42.56	2.96355	3.10779	0.0685616	expressed protein
LOC_Os01g01080.2	1976	3453	172.55	4319	216.67	10.8871	15.8127	0.538458	decarboxylase, putative, expressed
LOC_Os01g01080.1	1955	4090	206.51	4927	249.66	13.0341	18.2325	0.48422	decarboxylase, putative, expressed
LOC_Os01g01080.3	2042	3721	179.63	4360	211.6	11.3529	15.4469	0.444249	decarboxylase, putative, expressed
LOC_Os01g01090.1	2409	20	0.82	22	0.89	0.0517246	0.0660687	0.353115	retrotransposon protein, putative, unclassified, expressed
LOC_Os01g01100.1	4017	9	0.22	7	0.17	0.0139587	0.0126068	-0.146959	retrotransposon protein, putative, Ty3-gypsy subclass, expressed
LOC_Os01g01110.1	891	2	0.21	2	0.23	0.0139848	0.0162391	0.215611	expressed protein
LOC_Os01g01115.1	2433	525	21.05	358	14.49	1.34438	1.06451	-0.336747	pentatricopeptide, putative, expressed
LOC_Os01g01120.1	1206	20278	1626.08	15701	1269.03	104.757	94.1867	-0.153448	enolase-phosphatase E1, putative, expressed
LOC_Os01g01130.1	2002	3983	196.1	3509	173.14	12.3951	12.6803	0.0328155	snurportin-1, putative, expressed
LOC_Os01g01140.1	393	0	0	1	0.14	0	0.0184084		expressed protein
LOC_Os01g01150.2	4638	6652	140.04	4756	100.74	8.93564	7.41858	-0.268428	RNA recognition motif, putative, expressed
LOC_Os01g01150.1	3756	6529	169.55	4519	118.29	10.8299	8.70415	-0.315247	RNA recognition motif, putative, expressed
LOC_Os01g01150.3	4603	6397	135.37	4640	99.03	8.65844	7.29267	-0.24766	RNA recognition motif, putative, expressed
LOC_Os01g01160.1	1090	1912	169.24	1770	157.62	10.9286	11.7478	0.104278	heat shock protein DnaJ, putative, expressed
LOC_Os01g01170.1	2334	114	4.87	128	5.46	0.304304	0.396752	0.382721	expressed protein
LOC_Os01g01180.1	219	0	0	0	0	0	0		expressed protein
LOC_Os01g01190.1	1869	4	0.2	0	0	0.0133338	0		phosphoesterase family protein, putative, expressed
LOC_Os01g01200.1	2373	0	0	4	0.16	0	0.0121947		retrotransposon protein, putative, unclassified, expressed
LOC_Os01g01210.1	639	1	0.16	0	0	0.00974997	0		retrotransposon protein, putative, unclassified
LOC_Os01g01230.1	663	0	0	0	0	0	0		transposon protein, putative, unclassified
LOC_Os01g01240.1	4689	11	0.23	4	0.09	0.0146156	0.00617148	-1.24382	retrotransposon protein, putative, Ty3-gypsy subclass
LOC_Os01g01250.1	2499	2	0.06	1	0.03	0.00498618	0.00289497	-0.784389	transposon protein, putative, unclassified, expressed
LOC_Os01g01260.1	6084	8	0.13	1	0.02	0.00819228	0.00118911	-2.78439	transposon protein, putative, unclassified, expressed
LOC_Os01g01270.1	3840	21	0.53	18	0.45	0.0340716	0.0339118	-0.00678142	retrotransposon protein, putative, unclassified, expressed
LOC_Os01g01280.1	1226	7311	571.54	6835	539.1	37.1527	40.3327	0.118484	expressed protein
LOC_Os01g01290.1	1556	429	27.12	276	17.5	1.71772	1.28324	-0.420698	histone-like transcription factor and archaeal histone, putative, expressed
LOC_Os01g01295.1	1793	4058	215.87	2660	142.82	14.1005	10.7327	-0.393732	expressed protein
LOC_Os01g01302.1	1155	18976	1607.21	16525	1410.81	102.359	103.507	0.0160854	shikimate kinase, putative, expressed
LOC_Os01g01307.1	979	2323	228.83	2159	214.23	14.7833	15.9544	0.109985	translocon-associated protein beta domain containing protein, expressed
LOC_Os01g01307.2	835	1141	132.94	1111	130.14	8.51341	9.62581	0.177171	translocon-associated protein beta domain containing protein, expressed
LOC_Os01g01312.1	4165	3666	87.2	2798	66.82	5.4838	4.86007	-0.1742	retrotransposon protein, putative, Ty1-copia subclass, expressed
LOC_Os01g01320.1	2808	34	1.2	29	1.03	0.0754373	0.0747155	-0.0138708	retrotransposon protein, putative, Ty1-copia subclass, expressed
LOC_Os01g01330.1	1223	411	29.13	344	24.65	2.09372	2.03489	-0.0411188	retrotransposon protein, putative, Ty1-copia subclass, expressed
LOC_Os01g01340.2	1731	71507	4003.03	99547	5601.86	257.369	416.045	0.692904	light-induced protein 1-like, putative, expressed
LOC_Os01g01340.1	1645	100263	5879.17	136266	8035.74	379.734	599.282	0.658247	light-induced protein 1-like, putative, expressed
LOC_Os01g01350.1	1151	269	22.83	311	26.61	1.45607	1.95477	0.424919	SNF7 domain containing protein, putative, expressed
LOC_Os01g01350.2	1574	167	10.37	323	20.31	0.661022	1.48459	1.1673	SNF7 domain containing protein, putative, expressed
LOC_Os01g01360.1	2503	617	23.04	607	22.88	1.53578	1.75444	0.192037	peptide transporter PTR2, putative, expressed
LOC_Os01g01369.1	1545	2181	134.88	2491	155.52	8.79491	11.6642	0.407346	3-beta-hydroxysteroid-Delta-isomerase, putative, expressed
LOC_Os01g01380.1	3482	1636	46.59	1398	39.99	2.92724	2.90461	-0.0111974	expressed protein
LOC_Os01g01390.1	2142	1678	75.99	1568	71.53	4.88064	5.29586	0.117794	expressed protein
LOC_Os01g01390.2	2175	1596	71.2	1581	71.06	4.5717	5.25875	0.201988	expressed protein
LOC_Os01g01390.4	2261	1598	68.68	1601	69.35	4.40332	5.12272	0.218317	expressed protein
LOC_Os01g01390.5	1054	158	14.77	204	19.27	0.933944	1.40023	0.584256	expressed protein
LOC_Os01g01390.3	2182	1664	74.48	1608	71.91	4.75119	5.3314	0.166223	expressed protein
LOC_Os01g01400.1	2735	229	8.18	231	8.33	0.521654	0.611032	0.228156	expressed protein
LOC_Os01g01410.1	2489	1413	55.54	1334	52.81	3.53689	3.8774	0.132608	TKL_IRAK_C-LEC.1 - TKL_IRAK_C-LEC has homology to C-type lectin receptors, expressed
LOC_Os01g01410.2	2486	1337	52.68	1162	46.22	3.35069	3.38154	0.0132216	TKL_IRAK_C-LEC.1 - TKL_IRAK_C-LEC has homology to C-type lectin receptors, expressed
LOC_Os01g01420.1	1657	9065	528.01	8481	498.04	34.0839	37.0283	0.119538	expressed protein
LOC_Os01g01420.3	1653	6051	355.23	5553	328.27	22.8065	24.3033	0.0917048	expressed protein
LOC_Os01g01420.2	1913	5884	303.01	5365	277.96	19.1629	20.2892	0.0823919	expressed protein
LOC_Os01g01430.1	1425	28	1.91	18	1.25	0.122419	0.0913834	-0.421819	No apical meristem protein, putative, expressed
LOC_Os01g01440.1	381	0	0	0	0	0	0		expressed protein
LOC_Os01g01450.2	1492	14661	937.73	12049	778.37	61.2208	58.4241	-0.0674591	stress responsive protein, putative, expressed
LOC_Os01g01450.1	1634	11778	682.73	9715	568.58	44.908	43.0131	-0.0621977	stress responsive protein, putative, expressed
LOC_Os01g01460.1	312	0	0	0	0	0	0		retrotransposon protein, putative, Ty3-gypsy subclass
LOC_Os01g01470.1	1558	0	0	0	0	0	0		no apical meristem protein, putative, expressed
LOC_Os01g01484.4	1906	3981	207.91	3018	158.14	13.0129	11.4553	-0.183927	light-mediated development protein DET1, putative, expressed
LOC_Os01g01484.1	2241	4758	210.09	3803	169.07	13.2278	12.2771	-0.107606	light-mediated development protein DET1, putative, expressed
LOC_Os01g01484.2	2238	4862	215.11	3819	169.54	13.535	12.3452	-0.132744	light-mediated development protein DET1, putative, expressed
LOC_Os01g01484.5	2301	4355	186.93	3376	145.85	11.7917	10.6144	-0.151747	light-mediated development protein DET1, putative, expressed
LOC_Os01g01500.1	303	0	0	0	0	0	0		expressed protein
LOC_Os01g01510.2	2506	6877	271.57	4857	192.99	17.0971	14.0216	-0.286103	sas10/Utp3 family protein, expressed
LOC_Os01g01510.1	2425	9920	405.5	6800	279.07	25.4861	20.2865	-0.329194	sas10/Utp3 family protein, expressed
LOC_Os01g01520.1	1745	179	9.5	148	7.92	0.63909	0.613587	-0.0587514	transferase family protein, putative, expressed
LOC_Os01g01530.1	1350	1	0.07	1	0.07	0.00461499	0.0053589	0.215611	transposon protein, putative, CACTA, En/Spm sub-class
LOC_Os01g01540.1	513	0	0	0	0	0	0		retrotransposon protein, putative, unclassified, expressed
LOC_Os01g01550.1	1329	14	1.04	7	0.52	0.0656307	0.0381051	-0.784389	transposon protein, putative, CACTA, En/Spm sub-class, expressed
LOC_Os01g01560.1	2240	38	1.66	41	1.79	0.105691	0.132418	0.325235	transposon protein, putative, unclassified, expressed
LOC_Os01g01570.1	1950	3239	161.02	2631	131.49	10.3486	9.76104	-0.0843262	kinesin heavy chain, putative, expressed
LOC_Os01g01580.1	692	33	4.64	48	6.32	0.297106	0.501816	0.756179	expressed protein
LOC_Os01g01590.1	339	8	2.12	3	0.76	0.147026	0.0640223	-1.19943	hypothetical protein
LOC_Os01g01600.1	1700	43	2.49	18	1.04	0.157588	0.0766008	-1.04073	ethylene-responsive protein related, putative, expressed
LOC_Os01g01610.1	837	1393	162.34	1187	139.07	10.3688	10.2597	-0.0152643	IscA-like iron-sulfur assembly protein, mitochondrial precursor, putative, expressed
LOC_Os01g01620.1	1609	8647	529.27	10827	666.8	33.4822	48.6813	0.539973	kinase, pfkB family, putative, expressed
LOC_Os01g01640.1	1026	1809	166.49	2098	194.13	10.9849	14.7934	0.429433	Rer1 protein, putative, expressed
LOC_Os01g01650.1	1313	34	2.45	37	2.68	0.161331	0.203867	0.337602	isoflavone reductase homolog IRL, putative, expressed
LOC_Os01g01660.1	1207	812	62.3	199	15.53	4.19134	1.19277	-1.8131	isoflavone reductase, putative, expressed
LOC_Os01g01670.2	1117	2253	194.68	2018	176.76	12.5664	13.0701	0.0566899	expressed protein
LOC_Os01g01670.1	991	2298	224.75	2188	215.85	14.4471	15.9729	0.144845	expressed protein
LOC_Os01g01680.1	1023	321	29.25	306	28.05	1.95494	2.16399	0.146569	expressed protein
LOC_Os01g01689.3	9026	6276	68.74	4617	50.83	4.33203	3.70062	-0.227279	phosphatidylinositol 3- and 4-kinase family protein, expressed
LOC_Os01g01689.1	8736	7607	86.47	5890	67.11	5.42507	4.87767	-0.153449	phosphatidylinositol 3- and 4-kinase family protein, expressed
LOC_Os01g01700.1	779	2671	333.4	2689	336.81	21.3619	24.9726	0.225301	anaphase-promoting complex subunit 11, putative, expressed
LOC_Os01g01710.1	1902	18101	937.85	16274	847.98	59.292	61.9004	0.0621105	1-deoxy-D-xylulose 5-phosphate reductoisomerase, chloroplast precursor, putative, expressed
LOC_Os01g01710.2	1801	10062	547.48	8849	483.59	34.8077	35.546	0.0302802	1-deoxy-D-xylulose 5-phosphate reductoisomerase, chloroplast precursor, putative, expressed
LOC_Os01g01720.1	1913	3608	184.29	3311	170.19	11.7505	12.5214	0.0916787	pex14, putative, expressed
LOC_Os01g01720.2	1910	3477	178.62	3074	158.3	11.3416	11.6434	0.0378851	pex14, putative, expressed
LOC_Os01g01730.1	573	0	0	0	0	0	0		serine/arginine repetitive matrix protein 2, putative, expressed
LOC_Os01g01740.1	2068	989	46.17	1172	55.31	2.97955	4.10003	0.460541	protein kinase domain containing protein, expressed
LOC_Os01g01760.1	711	123	15.71	165	21.42	1.0778	1.6789	0.639419	expressed protein
LOC_Os01g01770.1	1005	80	7.05	55	5.1	0.495939	0.395919	-0.324957	ZOS1-01 - C2H2 zinc finger protein, expressed
LOC_Os01g01780.1	2084	484	22.84	506	24.15	1.44694	1.75656	0.279741	exostosin family protein, putative, expressed
LOC_Os01g01790.1	2404	15565	639.16	11887	490.05	40.3384	35.7723	-0.17331	expressed protein
LOC_Os01g01790.2	2061	12035	575.36	9045	433.66	36.3808	31.7497	-0.196433	expressed protein
LOC_Os01g01800.2	3133	6645	209.4	4988	157.61	13.2141	11.518	-0.198197	expressed protein
LOC_Os01g01800.1	3071	6813	219.36	5064	163.99	13.8217	11.9295	-0.212402	expressed protein
LOC_Os01g01810.1	318	12	3.42	12	3.1	0.235103	0.273001	0.215611	expressed protein
LOC_Os01g01830.1	3274	7866	232.59	5851	173.88	14.9685	12.9289	-0.211336	OsPOP1 - Putative Prolyl Oligopeptidase homologue, expressed
LOC_Os01g01840.1	1284	4468	334.29	6485	488.5	21.6797	36.5388	0.753088	helix-loop-helix DNA-binding domain containing protein, expressed
LOC_Os01g01850.1	6084	0	0	2	0.03	0	0.00237821		transposon protein, putative, unclassified, expressed
LOC_Os01g01860.1	3144	1	0.03	2	0.06	0.00198163	0.00460211	1.21561	transposon protein, putative, unclassified
LOC_Os01g01870.1	1347	3255	233.03	3643	261.9	15.0552	19.566	0.37808	helix-loop-helix DNA-binding domain containing protein, expressed
LOC_Os01g01880.1	625	0	0	7	1.09	0	0.0810266		expressed protein
LOC_Os01g01890.1	2374	255	9.56	240	9.09	0.669212	0.731375	0.128148	expressed protein
LOC_Os01g01900.1	3243	0	0	2	0.06	0	0.00446162		retrotransposon protein, putative, unclassified, expressed
LOC_Os01g01910.1	765	90	10.84	83	9.65	0.732969	0.784922	0.0987973	expressed protein
LOC_Os01g01920.1	2324	4369	184.72	3842	163.57	11.7125	11.96	0.0301654	HD domain containing protein 2, putative, expressed
LOC_Os01g01920.2	2220	4690	208.12	4063	181.29	13.1621	13.2405	0.00856844	HD domain containing protein 2, putative, expressed
LOC_Os01g01925.1	579	9	1.5	3	0.5	0.096843	0.0374846	-1.36935	expressed protein
LOC_Os01g01930.1	726	14	1.76	7	0.79	0.120142	0.0697543	-0.784389	expressed protein
LOC_Os01g01940.1	1243	81	6.2	85	6.33	0.405993	0.494718	0.285152	expressed protein
LOC_Os01g01950.1	663	4	0.57	2	0.3	0.0375881	0.0218236	-0.784389	expressed protein
LOC_Os01g01960.1	4570	43565	946.65	36433	795.54	59.3917	57.6751	-0.0423127	transcriptional repressor, putative, expressed
LOC_Os01g01970.2	1089	1213	110.34	1420	129.64	6.93964	9.43344	0.442922	expressed protein
LOC_Os01g01970.1	1151	980	84.68	1012	87.54	5.30463	6.36085	0.261967	expressed protein
LOC_Os01g01980.1	642	0	0	0	0	0	0		expressed protein
LOC_Os01g01990.1	354	0	0	0	0	0	0		expressed protein
LOC_Os01g02000.1	2767	369	12.98	362	12.92	0.830848	0.946475	0.18798	phosphate transporter 1, putative, expressed
LOC_Os01g02010.1	1408	160	10.46	345	23.14	0.707981	1.77266	1.32414	expressed protein
LOC_Os01g02020.1	2319	2859	121.12	3340	142.5	7.681	10.4197	0.439948	acetyl-CoA acetyltransferase, cytosolic, putative, expressed
LOC_Os01g02020.3	2184	1745	78.14	2059	92.79	4.97791	6.82046	0.454328	acetyl-CoA acetyltransferase, cytosolic, putative, expressed
LOC_Os01g02040.1	3085	1431	44.67	1236	38.8	2.88994	2.8985	0.00426607	retrotransposon protein, putative, unclassified, expressed
LOC_Os01g02040.2	2608	926	33.58	747	27.15	2.21211	2.07216	-0.094293	retrotransposon protein, putative, unclassified, expressed
LOC_Os01g02050.1	3492	83	2.3	85	2.38	0.148084	0.176098	0.249963	phosphoenolpyruvate carboxylase, putative, expressed
LOC_Os01g02060.1	2088	17	0.77	26	1.22	0.0507251	0.090085	0.828588	TOO MANY MOUTHS precursor, putative, expressed
LOC_Os01g02060.2	2007	21	0.95	17	0.82	0.0651893	0.0612789	-0.0892436	TOO MANY MOUTHS precursor, putative, expressed
LOC_Os01g02070.1	483	6	1.09	11	2.05	0.0773942	0.164761	1.09008	invertase/pectin methylesterase inhibitor family protein, putative, expressed
LOC_Os01g02080.1	1234	6738	516.21	5386	417.38	34.0189	31.5763	-0.107495	peptidyl-prolyl cis-trans isomerase, putative, expressed
LOC_Os01g02090.2	2440	9874	392.59	8625	344.96	25.212	25.5728	0.0205008	expressed protein
LOC_Os01g02090.1	2454	11026	435.61	9646	383.52	27.9929	28.4369	0.0227042	expressed protein
LOC_Os01g02100.4	2522	568	22.08	543	21.28	1.40316	1.55763	0.150672	transposon protein, putative, unclassified, expressed
LOC_Os01g02100.1	2574	629	23.83	578	22.17	1.52246	1.62453	0.0936205	transposon protein, putative, unclassified, expressed
LOC_Os01g02100.3	2404	592	24.14	534	22.08	1.53423	1.607	0.0668536	transposon protein, putative, unclassified, expressed
LOC_Os01g02100.2	2406	569	23.18	520	21.4	1.4734	1.56357	0.085694	transposon protein, putative, unclassified, expressed
LOC_Os01g02110.1	1475	0	0	0	0	0	0		helix-loop-helix DNA-binding domain containing protein, expressed
LOC_Os01g02120.1	1055	0	0	0	0	0	0		osMFT2 MFT-Like2 homologous to Mother of FT and TFL1 gene; contains Pfam profile PF01161: Phosphatidylethanolamine-binding protein, expressed
LOC_Os01g02130.1	945	116	11.63	145	14.8	0.764769	1.11006	0.537539	expressed protein
LOC_Os01g02139.1	527	39	6.9	46	8.21	0.461061	0.631476	0.453771	expressed protein
LOC_Os01g02150.1	1049	603	52.44	812	71.36	3.58134	5.60003	0.644933	sulfated surface glycoprotein 185 precursor, putative, expressed
LOC_Os01g02160.1	821	2	0.2	10	1.13	0.0151772	0.0881184	2.53754	hydroxyproline-rich glycoprotein family protein, putative, expressed
LOC_Os01g02170.2	3681	653	16.74	362	9.32	1.10523	0.711463	-0.635482	expressed protein
LOC_Os01g02170.1	3985	548	12.95	342	8.15	0.856755	0.62088	-0.464569	expressed protein
LOC_Os01g02180.1	2126	1564	72.52	1496	70.06	4.58329	5.09071	0.151481	expressed protein
LOC_Os01g02180.2	1610	1668	102.62	1596	98.73	6.45468	7.17161	0.151952	expressed protein
LOC_Os01g02190.1	1045	7	0.64	4	0.38	0.0417336	0.0276919	-0.591744	aquaporin protein, putative, expressed
LOC_Os01g02200.1	1607	1881	113.73	2517	153.31	7.29251	11.3312	0.635816	armadillo/beta-catenin repeat family protein, putative, expressed
LOC_Os01g02210.1	1935	0	0	1	0.05	0	0.00373877		retrotransposon protein, putative, Ty3-gypsy subclass
LOC_Os01g02220.1	2454	5	0.2	3	0.12	0.012694	0.00884415	-0.521355	retrotransposon protein, putative, Ty3-gypsy subclass, expressed
LOC_Os01g02230.1	2898	0	0	0	0	0	0		retrotransposon protein, putative, Ty3-gypsy subclass, expressed
LOC_Os01g02240.1	4758	0	0	0	0	0	0		transposon protein, putative, unclassified, expressed
LOC_Os01g02250.1	4035	0	0	0	0	0	0		RGA-1, putative, expressed
LOC_Os01g02260.1	1185	3	0.25	2	0.17	0.0157727	0.0122102	-0.369352	retrotransposon protein, putative, Ty3-gypsy subclass, expressed
LOC_Os01g02270.1	3504	1060	29.85	826	23.31	1.88472	1.7054	-0.14424	expressed protein
LOC_Os01g02280.1	5367	123	2.26	93	1.7	0.142783	0.125361	-0.187745	Leucine Rich Repeat family protein, expressed
LOC_Os01g02290.1	2101	230	10.8	380	18.1	0.682034	1.30848	0.939977	Ser/Thr receptor-like kinase, putative, expressed
LOC_Os01g02290.2	1985	204	10.12	300	15.05	0.640286	1.09338	0.772004	Ser/Thr receptor-like kinase, putative, expressed
LOC_Os01g02300.1	2467	300	12.08	446	17.91	0.757629	1.3079	0.787692	receptor kinase ORK10, putative, expressed
LOC_Os01g02310.1	1884	563	29.4	464	24.29	1.86179	1.78175	-0.0633991	expressed protein
LOC_Os01g02320.1	2816	862	30.12	692	24.38	1.90712	1.7778	-0.101305	protein kinase domain containing protein, expressed
LOC_Os01g02334.1	632	69	10.67	75	11.82	0.680199	0.858527	0.335905	expressed protein
LOC_Os01g02350.1	2646	761	28.4	750	28.04	1.79184	2.0506	0.194605	receptor-like kinase ARK1AS, putative, expressed
LOC_Os01g02360.1	2399	920	37.98	664	27.31	2.38925	2.00238	-0.25484	resistance-related receptor-like kinase, putative, expressed
LOC_Os01g02370.1	2192	1124	50.65	853	38.51	3.1947	2.81526	-0.182413	receptor-like kinase ARK1AS, putative, expressed
LOC_Os01g02380.1	3615	18	0.5	31	0.86	0.0310219	0.0620388	0.999882	retrotransposon protein, putative, Ty3-gypsy subclass, expressed
LOC_Os01g02390.2	1930	608	31.17	682	35.24	1.96268	2.55645	0.381311	protein kinase domain containing protein, expressed
LOC_Os01g02390.1	2258	1171	51.3	1264	55.57	3.231	4.04979	0.325866	protein kinase domain containing protein, expressed
LOC_Os01g02400.3	3409	1974	57.58	1851	54.14	3.60765	3.92816	0.122794	protein kinase domain containing protein, expressed
LOC_Os01g02400.1	2282	1371	59.63	1409	61.81	3.74305	4.46689	0.255054	protein kinase domain containing protein, expressed
LOC_Os01g02400.2	2392	1310	54.33	1341	55.96	3.41204	4.05581	0.249353	protein kinase domain containing protein, expressed
LOC_Os01g02410.1	2136	3	0.12	1	0.04	0.00875033	0.00338695	-1.36935	protein kinase domain containing protein, expressed
LOC_Os01g02420.1	1743	205	11.53	191	10.85	0.732758	0.792767	0.11356	protein kinase domain containing protein, expressed
LOC_Os01g02430.1	2095	96	4.47	134	6.25	0.28549	0.462733	0.696738	TAK14, putative, expressed
LOC_Os01g02440.1	1686	3	0.18	4	0.24	0.0110858	0.0171637	0.630648	Ser/Thr receptor-like kinase, putative, expressed
LOC_Os01g02450.1	380	1	0.27	2	0.51	0.0163953	0.0380764	1.21561	retrotransposon protein, putative, unclassified, expressed
LOC_Os01g02460.1	915	19	2.1	18	1.96	0.129371	0.142318	0.137608	receptor kinase LRK10, putative, expressed
LOC_Os01g02470.1	486	26	4.51	31	5.53	0.333305	0.461461	0.469368	expressed protein
LOC_Os01g02480.1	414	2	0.49	0	0	0.0300977	0		retrotransposon protein, putative, unclassified
LOC_Os01g02490.1	1415	514	35.95	556	38.95	2.26314	2.84268	0.328928	expressed protein
LOC_Os01g02490.2	772	76	9.58	97	12.32	0.613339	0.909	0.567596	expressed protein
LOC_Os01g02500.1	615	107	15.64	119	17.19	1.08396	1.39985	0.368962	glutamyl-tRNA amidotransferase, putative, expressed
LOC_Os01g02510.1	794	117	14.12	67	8.32	0.918057	0.610469	-0.588665	retrotransposon protein, putative, unclassified, expressed
LOC_Os01g02520.1	2565	36	1.26	12	0.45	0.0874419	0.0338457	-1.36935	retrotransposon protein, putative, unclassified, expressed
LOC_Os01g02530.1	5814	36	0.59	11	0.19	0.0385773	0.0136876	-1.49488	retrotransposon protein, putative, unclassified, expressed
LOC_Os01g02540.1	3765	7	0.19	4	0.11	0.0115834	0.00768608	-0.591744	retrotransposon protein, putative, unclassified, expressed
LOC_Os01g02550.1	2202	82	3.62	115	5.11	0.232007	0.377825	0.703549	protein kinase domain containing protein, expressed
LOC_Os01g02560.1	2059	442	21.26	498	24.11	1.33743	1.74978	0.38771	Ser/Thr receptor-like kinase, putative, expressed
LOC_Os01g02570.1	2019	818	40	798	39.16	2.52419	2.85941	0.179899	protein kinase domain containing protein, expressed
LOC_Os01g02580.1	1941	1068	53.82	963	48.82	3.42807	3.58931	0.0663071	protein kinase domain containing protein, expressed
LOC_Os01g02590.1	2487	1163	46.22	1291	51.44	2.91345	3.75543	0.366249	receptor-like kinase, putative, expressed
LOC_Os01g02600.1	1803	1031	56.6	1142	63.23	3.5626	4.58226	0.363129	Ser/Thr receptor-like kinase, putative, expressed
LOC_Os01g02610.1	2682	6	0.19	5	0.16	0.0139379	0.0134872	-0.0474234	protein kinase domain containing protein, expressed
LOC_Os01g02629.1	1743	0	0	0	0	0	0		retrotransposon protein, putative, unclassified, expressed
LOC_Os01g02650.1	6084	2	0.03	1	0.02	0.00204807	0.00118911	-0.784389	retrotransposon protein, putative, unclassified, expressed
LOC_Os01g02660.1	3084	0	0	1	0.03	0	0.00234582		retrotransposon protein, putative, unclassified
LOC_Os01g02670.1	3312	17	0.46	10	0.28	0.0319789	0.0218434	-0.549924	retrotransposon protein, putative, Ty1-copia subclass, expressed
LOC_Os01g02680.1	2282	5	0.17	6	0.26	0.0136508	0.0190215	0.478645	protein kinase domain containing protein, expressed
LOC_Os01g02690.1	1926	78	3.96	69	3.55	0.252315	0.259181	0.0387332	resistance-related receptor-like kinase, putative, expressed
LOC_Os01g02700.1	2361	2524	105.63	3542	148.87	6.66036	10.8533	0.704463	protein kinase domain containing protein, expressed
LOC_Os01g02710.1	603	1757	287.81	1823	299.97	18.1534	21.8715	0.268811	LRk-type protein, putative, expressed
LOC_Os01g02720.1	2246	3115	137.53	2514	111.67	8.64077	8.09776	-0.0936365	elongation factor Tu, putative, expressed
LOC_Os01g02720.2	2572	3385	130.38	2612	100.74	8.19959	7.34703	-0.15839	elongation factor Tu, putative, expressed
LOC_Os01g02730.1	1878	386	20.29	402	21.33	1.28055	1.5486	0.274206	TAK14, putative, expressed
LOC_Os01g02740.1	8799	310	3.4	80	0.88	0.219499	0.0657758	-1.73859	retrotransposon protein, putative, unclassified, expressed
LOC_Os01g02750.1	1390	1942	138.57	1493	107.18	8.7044	7.7706	-0.163718	protein kinase domain containing protein, expressed
LOC_Os01g02760.1	2139	554	25.65	548	25.38	1.61363	1.85344	0.199901	receptor-like kinase, putative, expressed
LOC_Os01g02770.1	1992	3304	163.99	2476	123.71	10.3337	8.9923	-0.200591	resistance-related receptor-like kinase, putative, expressed
LOC_Os01g02780.1	2373	526	21.96	299	12.57	1.381	0.911555	-0.599306	TAK33, putative, expressed
LOC_Os01g02790.1	1464	70	4.66	54	3.61	0.297894	0.266847	-0.158785	protein kinase domain containing protein, expressed
LOC_Os01g02800.1	2267	202	8.88	200	8.79	0.555142	0.638246	0.201256	receptor-like kinase ARK1AS, putative, expressed
LOC_Os01g02810.1	1926	161	8.17	118	6.06	0.520803	0.443236	-0.232663	resistance-related receptor-like kinase, putative, expressed
LOC_Os01g02830.1	2360	413	17.37	454	19.07	1.09029	1.39173	0.352162	receptor-like kinase ARK1AS, putative, expressed
LOC_Os01g02840.1	1911	269	13.87	204	10.61	0.876992	0.772288	-0.183426	resistance-related receptor-like kinase, putative, expressed
LOC_Os01g02850.1	174	45	24.49	33	18.35	1.61127	1.37206	-0.231848	expressed protein
LOC_Os01g02860.1	3042	361	11.84	279	9.11	0.739354	0.663521	-0.156123	expressed protein
LOC_Os01g02870.1	1503	943	61.08	708	46.2	3.90892	3.40788	-0.197897	auxin-induced protein 5NG4, putative, expressed
LOC_Os01g02880.1	1531	2767	177.45	2496	161.01	11.26	11.7945	0.0669063	fructose-bisphospate aldolase isozyme, putative, expressed
LOC_Os01g02884.1	2847	14502	505.16	11503	403.04	31.7355	29.2303	-0.118631	ATP-dependent RNA helicase DHX36, putative, expressed
LOC_Os01g02890.1	2918	57	1.91	104	3.56	0.121701	0.257844	1.08316	phosphatidylserine synthase, putative, expressed
LOC_Os01g02900.2	2110	576	26.2	297	13.48	1.70076	1.01832	-0.739995	glycosyltransferase, putative, expressed
LOC_Os01g02900.1	2081	658	30.33	301	13.74	1.96996	1.04642	-0.912713	glycosyltransferase, putative, expressed
LOC_Os01g02910.1	2195	64	2.81	43	1.92	0.181656	0.141724	-0.358124	glycosyltransferase, putative, expressed
LOC_Os01g02920.1	2288	2111	87.48	1506	63.1	5.74826	4.76188	-0.271594	glycosyltransferase protein, putative, expressed
LOC_Os01g02930.1	1950	82	4.02	14	0.71	0.261989	0.0519401	-2.33459	glycosyltransferase protein, putative, expressed
LOC_Os01g02940.1	2623	87	3.24	52	1.92	0.206645	0.143422	-0.526893	glycosyltransferase protein, putative, expressed
LOC_Os01g02940.3	2663	77	2.8	62	2.23	0.180146	0.168434	-0.0969792	glycosyltransferase protein, putative, expressed
LOC_Os01g02940.4	2715	77	2.7	60	2.15	0.176695	0.159879	-0.144285	glycosyltransferase protein, putative, expressed
LOC_Os01g02940.6	2709	93	3.3	70	2.5	0.213884	0.186938	-0.194265	glycosyltransferase protein, putative, expressed
LOC_Os01g02940.2	2650	93	3.34	72	2.65	0.218646	0.196561	-0.153623	glycosyltransferase protein, putative, expressed
LOC_Os01g02950.1	1143	2	0.18	2	0.18	0.0109015	0.0126588	0.215611	expressed protein
LOC_Os01g02960.1	1861	10817	563.53	10528	552.32	36.213	40.9269	0.176542	expressed protein
LOC_Os01g02970.1	780	0	0	1	0.11	0	0.00927502		retrotransposon protein, putative, unclassified, expressed
LOC_Os01g02980.1	1629	0	0	0	0	0	0		expressed protein
LOC_Os01g02990.1	384	1	0.25	6	1.33	0.0162246	0.113039	2.80057	expressed protein
LOC_Os01g03010.1	405	0	0	0	0	0	0		expressed protein
LOC_Os01g03020.1	3125	13709	435	10894	346.91	27.3313	25.2201	-0.115979	tRNA synthetase class I, putative, expressed
LOC_Os01g03020.2	2652	6154	230.6	4733	178.12	14.4573	12.9114	-0.163159	tRNA synthetase class I, putative, expressed
LOC_Os01g03030.1	1452	815	55.58	712	48.83	3.497	3.54751	0.0206882	alanyl-tRNA synthetase, putative, expressed
LOC_Os01g03030.2	1421	819	57.1	661	46.26	3.59082	3.36525	-0.0936022	alanyl-tRNA synthetase, putative, expressed
LOC_Os01g03040.1	1049	7397	666.61	7143	645.63	43.9323	49.2623	0.165201	expressed protein
LOC_Os01g03050.1	1494	1629	105.92	1228	79.44	6.79321	5.94645	-0.192065	fruit protein PKIWI502, putative, expressed
LOC_Os01g03060.3	1368	2801	201.05	2595	187.53	12.7565	13.7234	0.105404	splicing factor, putative, expressed
LOC_Os01g03060.1	1959	3470	174.47	2956	149.28	11.0357	10.9164	-0.0156784	splicing factor, putative, expressed
LOC_Os01g03060.2	1332	2605	191.67	2353	174.25	12.1845	12.7799	0.0688289	splicing factor, putative, expressed
LOC_Os01g03070.1	3512	28462	804.15	21588	611.94	50.4911	44.47	-0.183196	transposon protein, putative, unclassified, expressed
LOC_Os01g03070.2	3493	24905	705.87	18550	528.32	44.4214	38.4198	-0.209405	transposon protein, putative, unclassified, expressed
LOC_Os01g03080.1	1001	109	10.25	90	8.33	0.678417	0.650456	-0.0607202	expressed protein
LOC_Os01g03090.1	1388	1640	116.11	1870	132.77	7.36137	9.74679	0.404953	methyltransferase, putative, expressed
LOC_Os01g03090.2	1028	1375	132.3	1587	153.4	8.33324	11.1685	0.422482	methyltransferase, putative, expressed
LOC_Os01g03100.1	1808	287	15.68	280	15.25	0.988981	1.12039	0.179987	protein binding protein, putative, expressed
LOC_Os01g03100.2	1825	294	15.94	253	13.73	1.00366	1.00292	-0.00106777	protein binding protein, putative, expressed
LOC_Os01g03110.1	2056	3678	175.92	4060	195.15	11.1453	14.2861	0.358169	expressed protein
LOC_Os01g03130.1	1117	473	41.16	543	47.23	2.63823	3.51687	0.414723	expressed protein
LOC_Os01g03144.1	3584	17084	471	14416	399.05	29.6979	29.0996	-0.0293639	white-brown complex homolog protein 7, putative, expressed
LOC_Os01g03160.1	1900	1152	58.44	1086	56.13	3.77749	4.1351	0.130494	xylosyltransferase, putative, expressed
LOC_Os01g03160.2	1804	921	49.31	956	51.58	3.18073	3.83381	0.26942	xylosyltransferase, putative, expressed
LOC_Os01g03170.1	1956	8	0.37	2	0.1	0.0254815	0.00739726	-1.78439	seven in absentia protein family protein, expressed
LOC_Os01g03180.1	1568	148	8.87	232	13.99	0.588058	1.07041	0.864139	retrotransposon protein, putative, unclassified, expressed
LOC_Os01g03190.1	1394	2	0.14	0	0	0.00893864	0		expressed protein
LOC_Os01g03200.1	1126	20	1.75	17	1.52	0.110661	0.109225	-0.0188543	retrotransposon protein, putative, Ty1-copia subclass, expressed
LOC_Os01g03210.1	918	0	0	0	0	0	0		expressed protein
LOC_Os01g03220.1	345	0	0	0	0	0	0		expressed protein
LOC_Os01g03230.1	1554	0	0	0	0	0	0		retrotransposon protein, putative, unclassified, expressed
LOC_Os01g03240.1	501	9	1.69	4	0.77	0.11192	0.0577606	-0.954314	conserved hypothetical protein
LOC_Os01g03250.1	210	0	0	0	0	0	0		hypothetical protein
LOC_Os01g03260.1	1824	78	4.06	73	3.87	0.266424	0.289539	0.120033	expressed protein
LOC_Os01g03270.1	870	0	0	2	0.23	0	0.0166311		expressed protein
LOC_Os01g03280.1	723	1	0.1	2	0.27	0.0086172	0.0200125	1.21561	hypothetical protein
LOC_Os01g03290.1	879	185	19.54	496	53.66	1.31125	4.08228	1.63843	seven in absentia protein family domain containing protein, expressed
LOC_Os01g03300.1	1161	38	2.9	60	4.74	0.203918	0.373877	0.874574	seven in absentia protein family protein, expressed
LOC_Os01g03310.1	911	11468	1192.15	27894	2916.15	78.4284	221.514	1.49795	BBTI1 - Bowman-Birk type bran trypsin inhibitor precursor, expressed
LOC_Os01g03320.1	959	18969	1910.9	66148	6700.58	123.234	499.008	2.01766	BBTI2 - Bowman-Birk type bran trypsin inhibitor precursor, expressed
LOC_Os01g03330.1	1863	1018	52.69	2256	117.09	3.40439	8.76064	1.36364	BBTI3 - Bowman-Birk type bran trypsin inhibitor precursor, expressed
LOC_Os01g03340.1	1220	11151	872.52	26931	2126.59	56.9453	159.699	1.48771	BBTI4 - Bowman-Birk type bran trypsin inhibitor precursor, expressed
LOC_Os01g03350.1	288	0	0	0	0	0	0		expressed protein
LOC_Os01g03360.1	1174	654	53.09	984	81.68	3.47067	6.06369	0.804979	BBTI5 - Bowman-Birk type bran trypsin inhibitor precursor, expressed
LOC_Os01g03370.1	2895	0	0	0	0	0	0		senescence-induced receptor-like serine/threonine-protein kinase precursor, putative, expressed
LOC_Os01g03380.1	788	2	0.21	0	0	0.0158128	0		BBTI6 - Bowman-Birk type bran trypsin inhibitor precursor, putative, expressed
LOC_Os01g03390.1	996	8269	765.88	10220	953.25	51.7247	74.2337	0.521221	BBTI7 - Bowman-Birk type bran trypsin inhibitor precursor, expressed
LOC_Os01g03400.1	387	0	0	0	0	0	0		E3 ubiquitin-protein ligase SINA-like 2, putative
LOC_Os01g03410.1	672	0	0	0	0	0	0		ubiquitin, putative, expressed
LOC_Os01g03420.1	1254	0	0	0	0	0	0		seven in absentia protein family protein, putative, expressed
LOC_Os01g03429.1	861	0	0	0	0	0	0		expressed protein
LOC_Os01g03440.1	963	3	0.31	0	0	0.0194088	0		transposon protein, putative, unclassified, expressed
LOC_Os01g03452.1	3684	2	0.05	4	0.11	0.00338232	0.00785507	1.21561	transposon protein, putative, unclassified, expressed
LOC_Os01g03464.1	790	0	0	0	0	0	0		expressed protein
LOC_Os01g03480.1	285	34	11.59	26	8.75	0.743256	0.659991	-0.171412	expressed protein
LOC_Os01g03490.1	2429	169	6.74	125	5.07	0.433474	0.372299	-0.219484	heavy-metal-associated domain-containing protein, putative, expressed
LOC_Os01g03500.1	1258	1714	134.2	1579	124.5	8.48857	9.08053	0.0972551	expressed protein
LOC_Os01g03510.1	2301	4441	190.3	2718	116.89	12.0245	8.5456	-0.492728	WD domain, G-beta repeat domain containing protein, expressed
LOC_Os01g03520.1	3960	11611	290.39	8334	209.38	18.2675	15.2254	-0.2628	ubiquitin conjugating enzyme protein, putative, expressed
LOC_Os01g03530.2	2221	2	0.08	8	0.34	0.0056103	0.0260586	2.21561	multicopper oxidase domain containing protein, expressed
LOC_Os01g03530.1	2393	11	0.44	4	0.14	0.0286388	0.0120928	-1.24382	multicopper oxidase domain containing protein, expressed
LOC_Os01g03549.1	2304	5226	210.63	4100	165.57	14.1316	12.8739	-0.134472	multi-copper oxidase type I family protein, putative, expressed
LOC_Os01g03570.1	2278	1425	61.51	1289	55.79	3.89731	4.09363	0.0709013	transcription factor X1, putative, expressed
LOC_Os01g03580.1	2985	9	0.26	4	0.13	0.0187846	0.0096945	-0.954314	transposon protein, putative, CACTA, En/Spm sub-class, expressed
LOC_Os01g03590.1	1782	2	0.11	1	0.06	0.0069924	0.00405977	-0.784389	transposon protein, putative, CACTA, En/Spm sub-class, expressed
LOC_Os01g03600.1	2673	0	0	0	0	0	0		retrotransposon protein, putative, Ty3-gypsy subclass, expressed
LOC_Os01g03610.1	3078	1	0.02	8	0.24	0.00202412	0.0188032	3.21561	retrotransposon protein, putative, unclassified, expressed
LOC_Os01g03620.1	1909	0	0	0	0	0	0		multicopper oxidase domain containing protein, expressed
LOC_Os01g03630.1	2040	0	0	0	0	0	0		multicopper oxidase domain containing protein, expressed
LOC_Os01g03640.1	2292	0	0	0	0	0	0		multicopper oxidase domain containing protein, expressed
LOC_Os01g03650.1	1739	12063	669.26	10401	579.43	43.2175	43.2698	0.0017445	sufB/sufD domain containing protein, putative, expressed
LOC_Os01g03660.2	1783	1498	82.17	1074	59.1	5.23437	4.35775	-0.264433	MYB family transcription factor, putative, expressed
LOC_Os01g03660.3	1570	3314	208.29	2653	167.51	13.1509	12.225	-0.105338	MYB family transcription factor, putative, expressed
LOC_Os01g03670.1	1246	2	0.15	0	0	0.0100004	0		dihydroflavonol-4-reductase, putative, expressed
LOC_Os01g03680.1	996	28	2.63	122	11.4	0.175147	0.886156	2.33899	BBTI8 - Bowman-Birk type bran trypsin inhibitor precursor, expressed
LOC_Os01g03690.1	3298	2184	64.03	2161	63.83	4.12578	4.74039	0.200337	TKL_IRAK_DUF26-lg.1 - DUF26 kinases have homology to DUF26 containing loci, expressed
LOC_Os01g03710.1	1731	887	50.71	481	27.44	3.1925	2.01029	-0.667286	mannose-6-phosphate isomerase, putative, expressed
LOC_Os01g03720.1	1589	75	4.47	59	3.52	0.294064	0.26862	-0.130565	MYB family transcription factor, putative, expressed
LOC_Os01g03740.1	3175	915	27.95	812	24.81	1.79548	1.85021	0.043319	nuclease PA3, putative, expressed
LOC_Os01g03730.1	1304	3831	284.51	2046	152.85	18.3037	11.3511	-0.689304	nuclease PA3, putative, expressed
LOC_Os01g03750.1	895	1566	166.21	1515	162.06	10.9012	12.2461	0.167845	expressed protein
LOC_Os01g03760.1	2504	5210	206.09	4469	177.69	12.9631	12.9118	-0.00572033	expressed protein
LOC_Os01g03760.2	2850	4252	147.23	3640	126.64	9.29507	9.23988	-0.00859215	expressed protein
LOC_Os01g03770.1	246	0	0	0	0	0	0		hypothetical protein
LOC_Os01g03780.1	5694	2	0.04	1	0.02	0.00218835	0.00127055	-0.784389	retrotransposon protein, putative, unclassified, expressed
LOC_Os01g03790.1	405	0	0	0	0	0	0		retrotransposon protein, putative, unclassified
LOC_Os01g03800.1	1764	1	0.05	0	0	0.00353188	0		transposon protein, putative, Mutator sub-class, expressed
LOC_Os01g03810.1	1025	327	31.32	270	25.76	1.9876	1.90568	-0.0607202	expressed protein
LOC_Os01g03820.1	3187	8970	278.57	7892	246.39	17.5354	17.9149	0.030894	C2 domain containing protein, putative, expressed
LOC_Os01g03830.1	5214	9	0.16	8	0.13	0.0107541	0.0111001	0.045686	retrotransposon protein, putative, unclassified, expressed
LOC_Os01g03840.1	989	0	0	0	0	0	0		ZOS1-02 - C2H2 zinc finger protein, expressed
LOC_Os01g03860.1	930	3	0.29	1	0.06	0.0200975	0.00777905	-1.36935	retrotransposon protein, putative, unclassified, expressed
LOC_Os01g03870.1	2392	406	16.4	589	23.95	1.05747	1.78141	0.752399	expressed protein
LOC_Os01g03880.1	258	0	0	0	0	0	0		retrotransposon protein, putative, Ty3-gypsy subclass
LOC_Os01g03890.1	985	0	0	0	0	0	0		DUF260 domain containing protein, putative, expressed
LOC_Os01g03900.1	676	0	0	0	0	0	0		expressed protein
LOC_Os01g03914.2	2233	2702	118.58	2146	94.58	7.53878	6.95265	-0.116767	cation efflux family protein, putative, expressed
LOC_Os01g03914.1	2241	3113	134.61	2489	108.51	8.65449	8.03513	-0.107128	cation efflux family protein, putative, expressed
LOC_Os01g03914.3	2314	2829	118.79	2275	96.58	7.61682	7.11259	-0.0988146	cation efflux family protein, putative, expressed
LOC_Os01g03930.1	261	0	0	0	0	0	0		expressed protein
LOC_Os01g03940.1	1140	949	79.94	986	82.97	5.1864	6.25722	0.270791	expressed protein
LOC_Os01g03950.1	3485	1988	53.92	1398	38.17	3.554	2.90211	-0.292342	glycosyl hydrolase, family 31, putative, expressed
LOC_Os01g03960.1	360	0	0	0	0	0	0		expressed protein
LOC_Os01g03970.1	312	0	0	0	0	0	0		expressed protein
LOC_Os01g03980.1	1018	2106	201.13	1997	191.03	12.8889	14.1919	0.13894	expressed protein
LOC_Os01g03989.1	369	0	0	0	0	0	0		expressed protein
LOC_Os01g04000.1	393	0	0	0	0	0	0		hypothetical protein
LOC_Os01g04005.1	4441	4	0.09	0	0	0.00561156	0		expressed protein
LOC_Os01g04010.1	528	2218	381.89	2257	393.63	26.1717	30.9248	0.240758	expressed protein
LOC_Os01g04020.1	1958	23768	1164.71	19052	940.39	75.6283	70.3943	-0.103467	AP2 domain containing protein, expressed
LOC_Os01g04020.2	2132	21910	985.62	17798	805.34	64.0265	60.394	-0.0842634	AP2 domain containing protein, expressed
LOC_Os01g04030.1	916	1259	134.76	1329	142.28	8.56317	10.4964	0.293674	signal peptidase complex subunit 3, putative, expressed
LOC_Os01g04040.1	306	29	9.26	15	4.8	0.590447	0.354633	-0.735479	BBTI11 - Bowman-Birk type bran trypsin inhibitor precursor, putative, expressed
LOC_Os01g04050.1	804	15728	1921.28	56557	6952	121.877	508.909	2.06198	BBTI12 - Bowman-Birk type bran trypsin inhibitor precursor, expressed
LOC_Os01g04070.1	3636	37	1.01	33	0.9	0.063399	0.0656598	0.0505518	verticillium wilt disease resistance protein, putative, expressed
LOC_Os01g04080.1	1042	0	0	0	0	0	0		expressed protein
LOC_Os01g04090.1	1685	2	0.12	8	0.48	0.00739493	0.0343479	2.21561	expressed protein
LOC_Os01g04100.1	1208	625	50.49	871	70.9	3.22342	5.21628	0.694428	expressed protein
LOC_Os01g04110.1	825	927	109.62	817	96.87	7.00052	7.16437	0.0333777	mediator of RNA polymerase II transcription subunit 22, putative, expressed
LOC_Os01g04120.1	1802	1690	91.83	1475	80.43	5.843	5.92171	0.0193027	ZOS1-03 - C2H2 zinc finger protein, expressed
LOC_Os01g04130.1	447	1326	274.23	1373	284.06	18.4816	22.2215	0.265862	peptidyl-tRNA hydrolase, mitochondrial precursor protein, putative, expressed
LOC_Os01g04140.1	2097	1	0.05	1	0.05	0.00297102	0.00344994	0.215611	transposon protein, putative, CACTA, En/Spm sub-class, expressed
LOC_Os01g04150.1	2829	1	0.04	0	0	0.00220227	0		transposon protein, putative, CACTA, En/Spm sub-class, expressed
LOC_Os01g04160.1	3091	52	1.64	50	1.6	0.104811	0.117026	0.159027	expressed protein
LOC_Os01g04170.1	1025	0	0	2	0.18	0	0.0141161		expressed protein
LOC_Os01g04180.1	885	1	0.11	0	0	0.00703981	0		retrotransposon protein, putative, unclassified, expressed
LOC_Os01g04190.3	2339	977	40.88	1000	41.99	2.60237	3.093	0.249181	transporter family protein, putative, expressed
LOC_Os01g04190.4	2414	911	36.96	1001	40.68	2.35118	2.9999	0.35153	transporter family protein, putative, expressed
LOC_Os01g04190.1	2317	906	38.12	1001	42.2	2.43616	3.12549	0.35947	transporter family protein, putative, expressed
LOC_Os01g04190.2	2295	902	38.33	961	41.32	2.44866	3.02936	0.30702	transporter family protein, putative, expressed
LOC_Os01g04200.2	2423	1011	41.42	971	39.86	2.59957	2.89918	0.157371	metallo-beta-lactamase family protein, putative, expressed
LOC_Os01g04200.1	2002	791	39.05	713	35.42	2.4616	2.57653	0.0658354	metallo-beta-lactamase family protein, putative, expressed
LOC_Os01g04200.3	2665	936	34.75	838	31.28	2.18818	2.27487	0.0560527	metallo-beta-lactamase family protein, putative, expressed
LOC_Os01g04200.4	2188	721	32.62	651	29.56	2.05302	2.1525	0.0682693	metallo-beta-lactamase family protein, putative, expressed
LOC_Os01g04210.1	1236	23	1.71	36	2.82	0.115935	0.210714	0.861974	DNA binding protein, putative, expressed
LOC_Os01g04220.1	1215	5	0.39	1	0.08	0.0256388	0.00595434	-2.10632	DNA binding protein, putative, expressed
LOC_Os01g04230.1	2384	20	0.73	8	0.31	0.0522671	0.0242769	-1.10632	inactive receptor kinase At2g26730 precursor, putative, expressed
LOC_Os01g04250.1	2991	241	7.89	245	8.06	0.502001	0.592597	0.23936	expressed protein
LOC_Os01g04260.1	1289	7627	569.35	6343	475.46	36.8642	35.6001	-0.0503394	fatty acid hydroxylase, putative, expressed
LOC_Os01g04270.1	240	0	0	0	0	0	0		hypothetical protein
LOC_Os01g04280.1	1953	747	37.24	1369	68.63	2.38299	5.0712	1.08955	calmodulin binding protein, putative, expressed
LOC_Os01g04290.1	1704	7	0.37	4	0.23	0.0255937	0.0169824	-0.591744	glycosyl hydrolase family 10 protein, putative, expressed
LOC_Os01g04300.1	2003	90	4.35	78	3.71	0.279941	0.281724	0.00916012	glycosyl hydrolase family 10 protein, putative, expressed
LOC_Os01g04310.1	300	0	0	0	0	0	0		transposon protein, putative, unclassified
LOC_Os01g04320.1	660	0	0	2	0.28	0	0.0219228		transposon protein, putative, unclassified, expressed
LOC_Os01g04324.1	1956	600	29.17	641	31.31	1.91111	2.37082	0.310973	expressed protein
LOC_Os01g04330.1	911	19264	1974.23	21105	2169.4	131.744	167.601	0.347289	OsCML16 - Calmodulin-related calcium sensor protein, expressed
LOC_Os01g04340.1	932	19	1.95	29	2.99	0.127011	0.225108	0.825664	hsp20/alpha crystallin family protein, putative, expressed
LOC_Os01g04350.1	951	3156	299.31	3592	340.81	20.6757	27.3253	0.402301	hsp20/alpha crystallin family protein, putative, expressed
LOC_Os01g04360.1	789	86	10.47	43	5.12	0.679087	0.394277	-0.784389	hsp20/alpha crystallin family protein, putative, expressed
LOC_Os01g04370.1	851	708	80.88	138	15.58	5.18332	1.17317	-2.14347	hsp20/alpha crystallin family protein, putative, expressed
LOC_Os01g04380.1	844	633	72.75	195	22.5	4.67267	1.67148	-1.48312	hsp20/alpha crystallin family protein, putative, expressed
LOC_Os01g04390.1	778	51	6.22	53	6.54	0.408409	0.49284	0.271106	expressed protein
LOC_Os01g04409.1	2460	4971	199.83	4355	176.03	12.5896	12.8075	0.0247476	OsWAK1 - OsWAK receptor-like cytoplasmic kinase OsWAK-RLCK, expressed
LOC_Os01g04430.1	1011	32	3.02	34	3.25	0.197198	0.243297	0.303074	expressed protein
LOC_Os01g04440.1	1620	2	0.12	0	0	0.00769165	0		expressed protein
LOC_Os01g04450.1	2362	533	21.6	557	22.59	1.40589	1.70602	0.279153	OsWAK2 - OsWAK receptor-like cytoplasmic kinase OsWAK-RLCK, expressed
LOC_Os01g04460.1	1890	308	15.94	446	23.25	1.0153	1.70719	0.749724	Ser/Thr protein kinase, putative, expressed
LOC_Os01g04470.1	924	29	2.88	31	3.32	0.195538	0.242717	0.311826	expressed protein
LOC_Os01g04480.1	1907	693	34.48	382	19.27	2.26405	1.44918	-0.643672	expressed protein
LOC_Os01g04490.1	1734	427	24.26	361	20.51	1.5342	1.50615	-0.0266262	Ser/Thr protein kinase, putative, expressed
LOC_Os01g04500.1	543	44	7.8	76	12.85	0.504844	1.01257	1.00411	expressed protein
LOC_Os01g04510.1	567	923	139.87	979	149.33	10.142	12.4913	0.300589	expressed protein
LOC_Os01g04520.1	1881	1	0.04	1	0.05	0.00331219	0.0038461	0.215611	Ser/Thr protein kinase, putative, expressed
LOC_Os01g04530.1	753	1508	195.93	1278	166.91	12.477	12.2785	-0.0231376	expressed protein
LOC_Os01g04540.1	2208	1947	86.97	1553	69.74	5.49378	5.08841	-0.110584	serine/threonine-protein kinase At1g18390 precursor, putative, expressed
LOC_Os01g04550.1	1737	170	9.65	213	12.23	0.609752	0.887134	0.54093	expressed protein
LOC_Os01g04560.1	1026	14	1.26	3	0.26	0.0850129	0.0211536	-2.00678	expressed protein
LOC_Os01g04570.2	2250	91	4.01	59	2.6	0.251978	0.189705	-0.409541	Ser/Thr protein kinase, putative, expressed
LOC_Os01g04570.1	2254	104	4.56	54	2.37	0.287464	0.17332	-0.729941	Ser/Thr protein kinase, putative, expressed
LOC_Os01g04580.1	2292	44	1.85	16	0.64	0.119603	0.0505027	-1.24382	Ser/Thr protein kinase, putative, expressed
LOC_Os01g04590.1	1481	798	51.88	648	42.39	3.35701	3.16541	-0.0847839	expressed protein
LOC_Os01g04600.2	1659	141	8.38	95	5.67	0.529513	0.414273	-0.354085	expressed protein
LOC_Os01g04600.1	1223	97	7.84	114	9.32	0.494139	0.674354	0.448588	expressed protein
LOC_Os01g04610.1	306	0	0	0	0	0	0		hypothetical protein
LOC_Os01g04620.2	1693	52	2.86	46	2.53	0.19136	0.196567	0.0387332	transposon protein, putative, unclassified, expressed
LOC_Os01g04620.3	1573	35	2.04	40	2.36	0.138626	0.183967	0.408256	transposon protein, putative, unclassified, expressed
LOC_Os01g04620.1	1576	40	2.3	38	2.18	0.158128	0.174436	0.14161	transposon protein, putative, unclassified, expressed
LOC_Os01g04630.1	1746	18627	1050.8	19582	1109.73	66.4665	81.1377	0.287744	muconate cycloisomerase, putative, expressed
LOC_Os01g04640.1	886	57	6.18	20	2.21	0.400816	0.163307	-1.29535	reticulon domain containing protein, putative, expressed
LOC_Os01g04650.1	3441	24122	658.22	25378	697.18	43.675	53.3559	0.28884	PB1 domain containing protein, expressed
LOC_Os01g04660.2	1703	4	0.24	3	0.18	0.0146335	0.0127443	-0.199427	lipid phosphatase protein, putative, expressed
LOC_Os01g04660.1	1577	15	0.92	1	0.06	0.0592603	0.00458752	-3.69128	lipid phosphatase protein, putative, expressed
LOC_Os01g04670.1	799	117	14.03	92	10.96	0.912312	0.833011	-0.131192	expressed protein
LOC_Os01g04680.1	1260	0	0	0	0	0	0		retrotransposon protein, putative, unclassified, expressed
LOC_Os01g04690.1	204	2	0.84	1	0.47	0.0610807	0.0354633	-0.784389	expressed protein
LOC_Os01g04699.1	564	27	4.32	18	3.15	0.298256	0.230889	-0.369352	expressed protein
LOC_Os01g04710.1	1986	92	4.21	45	2.06	0.288611	0.163924	-0.816098	aspartic proteinase, putative, expressed
LOC_Os01g04720.2	3869	148	3.67	150	3.74	0.238324	0.28048	0.234976	leucine-rich repeat protein-related, putative, expressed
LOC_Os01g04720.1	3149	236	7.22	231	7.2	0.466921	0.5307	0.184717	leucine-rich repeat protein-related, putative, expressed
LOC_Os01g04730.1	705	4103	547.13	3102	416.75	36.2591	31.8319	-0.187869	ribosomal protein L24, putative, expressed
LOC_Os01g04740.1	381	0	0	0	0	0	0		hypothetical protein
LOC_Os01g04750.1	1669	10	0.61	4	0.17	0.0373291	0.0173386	-1.10632	B3 DNA binding domain containing protein, expressed
LOC_Os01g04760.1	249	0	0	0	0	0	0		hypothetical protein
LOC_Os01g04770.1	432	0	0	2	0.47	0	0.0334931		retrotransposon protein, putative, unclassified
LOC_Os01g04780.1	8220	6	0.06	2	0.02	0.00454762	0.00176022	-1.36935	retrotransposon protein, putative, unclassified, expressed
LOC_Os01g04790.1	1911	0	0	0	0	0	0		retrotransposon protein, putative, unclassified
LOC_Os01g04800.1	1597	353	20.79	262	15.53	1.37713	1.18688	-0.21449	B3 DNA binding domain containing protein, expressed
LOC_Os01g04814.3	1970	5804	290.27	5592	281.37	18.3555	20.5358	0.161928	vacuolar protein sorting-associating protein 4B, putative, expressed
LOC_Os01g04814.4	1912	5695	293.18	5661	293.25	18.5571	21.4198	0.206972	vacuolar protein sorting-associating protein 4B, putative, expressed
LOC_Os01g04814.1	1888	8335	434.29	8492	445.14	27.5048	32.54	0.242533	vacuolar protein sorting-associating protein 4B, putative, expressed
LOC_Os01g04830.1	378	0	0	0	0	0	0		expressed protein
LOC_Os01g04840.1	1347	1	0.04	0	0	0.00462527	0		vacuolar protein sorting-associating protein 4B, putative, expressed
LOC_Os01g04850.1	873	0	0	0	0	0	0		retrotransposon protein, putative, unclassified, expressed
LOC_Os01g04860.1	1772	7393	409.91	6452	360.49	25.9933	26.3415	0.0191975	DUF647 domain containing protein, putative, expressed
LOC_Os01g04870.1	2109	1426	66.89	1356	63.99	4.21257	4.6515	0.142994	WD domain, G-beta repeat domain containing protein, expressed
LOC_Os01g04880.1	3280	6170	185.09	5819	175.37	11.7197	12.8347	0.131112	retrotransposon protein, putative, unclassified, expressed
LOC_Os01g04880.2	2549	1999	76.26	1981	76.15	4.88593	5.62243	0.202561	retrotransposon protein, putative, unclassified, expressed
LOC_Os01g04900.3	2854	9611	332.96	7930	276.22	20.9806	20.1015	-0.0617547	peptidase M50 family protein, putative, expressed
LOC_Os01g04900.2	2877	9301	320.21	7619	263.38	20.1416	19.1588	-0.0721732	peptidase M50 family protein, putative, expressed
LOC_Os01g04900.1	2054	9867	475.66	8049	389.48	29.9288	28.3499	-0.078191	peptidase M50 family protein, putative, expressed
LOC_Os01g04910.1	1057	1111	99.94	762	68.58	6.54852	5.21542	-0.328385	TP53RK-binding protein, putative, expressed
LOC_Os01g04920.2	1853	851	44.64	930	48.87	2.86127	3.63092	0.343683	glycosyl transferase, group 1 domain containing protein, expressed
LOC_Os01g04920.3	981	163	15.92	168	16.26	1.0352	1.23894	0.2592	glycosyl transferase, group 1 domain containing protein, expressed
LOC_Os01g04920.1	1891	1246	64.65	1339	69.59	4.10517	5.1227	0.319463	glycosyl transferase, group 1 domain containing protein, expressed
LOC_Os01g04930.1	2451	2435	96.9	3241	129.58	6.18956	9.56633	0.628128	MYB family transcription factor, putative, expressed
LOC_Os01g04950.3	2472	1584	61.97	1896	74.64	3.99219	5.54881	0.474998	peptide transporter PTR2, putative, expressed
LOC_Os01g04950.1	2778	1677	58.41	2098	73.78	3.76102	5.46365	0.538743	peptide transporter PTR2, putative, expressed
LOC_Os01g04950.4	3836	1581	40.2	1797	45.88	2.56778	3.38906	0.400364	peptide transporter PTR2, putative, expressed
LOC_Os01g04950.2	2283	1428	60.54	1739	73.98	3.89697	5.51066	0.499873	peptide transporter PTR2, putative, expressed
LOC_Os01g04960.1	4374	10	0.23	7	0.15	0.0142438	0.0115779	-0.298962	transposon protein, putative, unclassified, expressed
LOC_Os01g04970.1	171	0	0	0	0	0	0		hypothetical protein
LOC_Os01g04980.1	2274	5	0.22	2	0.09	0.0136988	0.00636281	-1.10632	transposon protein, putative, unclassified
LOC_Os01g04990.1	1499	1877	122.87	1202	79.22	7.8013	5.80113	-0.427381	mitochondrial carrier protein, putative, expressed
LOC_Os01g04990.2	1462	1096	72.84	771	51.88	4.67054	3.81519	-0.291834	mitochondrial carrier protein, putative, expressed
LOC_Os01g05000.1	654	1	0.13	0	0	0.00952635	0		expressed protein
LOC_Os01g05010.1	1184	2581	215.43	1973	165.08	13.5813	12.0555	-0.171928	mitochondrial glycoprotein, putative, expressed
LOC_Os01g05020.1	2016	0	0	0	0	0	0		expressed protein
LOC_Os01g05030.1	2646	56	2.11	37	1.39	0.131857	0.101163	-0.382291	transposon protein, putative, unclassified, expressed
LOC_Os01g05040.1	1434	0	0	0	0	0	0		expressed protein
LOC_Os01g05050.1	807	2	0.25	10	1.23	0.0154405	0.0896471	2.53754	mitochondrial glycoprotein, putative, expressed
LOC_Os01g05060.1	1178	27242	2270.13	24685	2068.31	144.078	151.599	0.073413	mitochondrial glycoprotein, putative, expressed
LOC_Os01g05064.1	659	167	23.47	192	27.09	1.57883	2.10778	0.416869	expressed protein
LOC_Os01g05070.1	1519	825	53.27	774	50.1	3.38377	3.68632	0.12355	expressed protein
LOC_Os01g05070.2	1510	740	48.14	656	42.53	3.05323	3.14294	0.0417815	expressed protein
LOC_Os01g05080.1	999	10042	985.61	8065	796.21	62.6266	58.4048	-0.100689	thylakoid lumenal protein, putative, expressed
LOC_Os01g05080.2	1382	6841	487.14	5735	409.84	30.8401	30.0217	-0.0388027	thylakoid lumenal protein, putative, expressed
LOC_Os01g05090.1	1070	1687	156.31	1793	167.32	9.82281	12.1229	0.303527	expressed protein
LOC_Os01g05100.1	1827	191	10.32	181	9.81	0.651327	0.71672	0.138028	expressed protein
LOC_Os01g05105.1	4813	418	8.19	338	6.63	0.541084	0.508055	-0.0908687	expressed protein
LOC_Os01g05120.1	846	15	1.68	13	1.41	0.110465	0.111169	0.00916012	ubiquitin fusion degradation protein, putative, expressed
LOC_Os01g05130.1	1027	2262	216.11	1986	190.99	13.7223	13.99	0.0278777	expressed protein
LOC_Os01g05140.1	657	293	43.12	346	51.45	2.77848	3.80996	0.455482	expressed protein
LOC_Os01g05150.1	802	10	1.15	10	1.15	0.0776837	0.090206	0.215611	expressed protein
LOC_Os01g05160.1	504	0	0	0	0	0	0		expressed protein
LOC_Os01g05170.1	673	6	0.86	8	1.18	0.0555444	0.0859973	0.630648	expressed protein
LOC_Os01g05180.1	1122	474	42.15	587	52.1	2.63202	3.7849	0.524084	expressed protein
LOC_Os01g05200.1	2814	0	0	1	0.04	0	0.0025709		retrotransposon protein, putative, Ty1-copia subclass, expressed
LOC_Os01g05210.1	333	1	0.3	1	0.3	0.0187094	0.0217253	0.215611	hypothetical protein
LOC_Os01g05220.1	504	11	2.09	7	1.38	0.135977	0.100479	-0.436466	expressed protein
LOC_Os01g05240.1	222	5	2.22	3	1.27	0.140321	0.0977638	-0.521355	retrotransposon protein, putative, unclassified
LOC_Os01g05250.1	369	162	39	115	27.8	2.73522	2.25466	-0.278749	expressed protein
LOC_Os01g05260.1	522	556	101.22	264	48.73	6.63603	3.65884	-0.858936	expressed protein
LOC_Os01g05280.1	357	4	0.98	3	0.71	0.0698065	0.0607943	-0.199427	expressed protein
LOC_Os01g05289.1	955	614	63.36	728	75.65	4.00562	5.5149	0.461311	expressed protein
LOC_Os01g05300.1	159	0	0	0	0	0	0		hypothetical protein
LOC_Os01g05310.1	970	32	3.06	27	2.71	0.205533	0.201373	-0.0295015	expressed protein
LOC_Os01g05320.1	4128	32	0.75	16	0.39	0.0482964	0.0280408	-0.784389	retrotransposon protein, putative, Ty1-copia subclass, expressed
LOC_Os01g05330.1	714	0	0	4	0.57	0	0.0405295		expressed protein
LOC_Os01g05340.1	837	0	0	0	0	0	0		expressed protein
LOC_Os01g05350.1	786	0	0	0	0	0	0		expressed protein
LOC_Os01g05360.1	381	0	0	0	0	0	0		expressed protein
LOC_Os01g05370.1	3255	0	0	0	0	0	0		retrotransposon protein, putative, unclassified, expressed
LOC_Os01g05380.1	541	17	2.76	16	2.88	0.195774	0.21396	0.128148	expressed protein
LOC_Os01g05390.1	240	0	0	0	0	0	0		hypothetical protein
LOC_Os01g05400.1	555	0	0	0	0	0	0		expressed protein
LOC_Os01g05410.1	402	0	0	0	0	0	0		expressed protein
LOC_Os01g05420.1	2221	12760	566.62	11510	513.7	35.7937	37.4918	0.0668705	IWS1 C-terminus family protein, putative, expressed
LOC_Os01g05430.1	1294	127	9.72	113	8.72	0.611468	0.631762	0.0471053	OsRhmbd1 - Putative Rhomboid homologue, expressed
LOC_Os01g05440.1	1236	165	13.07	195	15.65	0.831706	1.14137	0.456619	XH domain containing protein, expressed
LOC_Os01g05450.1	501	33	6.31	45	8.8	0.410375	0.649807	0.66307	expressed protein
LOC_Os01g05460.1	600	156	25.59	118	19.56	1.61986	1.42279	-0.187148	expressed protein
LOC_Os01g05470.1	2567	11077	425.34	10776	415.72	26.8844	30.3698	0.175866	transcription factor X1, putative, expressed
LOC_Os01g05480.3	2227	11	0.48	3	0.14	0.0307735	0.00974565	-1.65886	expressed protein
LOC_Os01g05480.2	1796	6	0.33	3	0.15	0.0208137	0.0120844	-0.784389	expressed protein
LOC_Os01g05480.1	1870	6	0.32	4	0.21	0.0199901	0.0154749	-0.369352	expressed protein
LOC_Os01g05490.2	1552	30807	1961.88	27142	1738.22	123.669	126.52	0.0328798	triosephosphate isomerase, cytosolic, putative, expressed
LOC_Os01g05490.1	1423	37516	2566.86	32735	2250.48	164.254	166.424	0.018939	triosephosphate isomerase, cytosolic, putative, expressed
LOC_Os01g05500.1	6560	14947	226.69	10748	163.62	14.1956	11.8531	-0.260177	zinc finger protein, putative, expressed
LOC_Os01g05500.2	6649	14961	223.66	11240	168.92	14.0187	12.2298	-0.196954	zinc finger protein, putative, expressed
LOC_Os01g05510.4	2286	413	17.89	366	16.01	1.12558	1.15828	0.0413129	expressed protein
LOC_Os01g05510.5	2219	374	16.76	335	15.08	1.05007	1.09219	0.0567338	expressed protein
LOC_Os01g05510.1	1853	276	14.73	262	14.05	0.927979	1.02291	0.14051	expressed protein
LOC_Os01g05510.3	1920	323	16.52	241	12.38	1.04811	0.908083	-0.20689	expressed protein
LOC_Os01g05510.2	1735	206	11.7	182	10.34	0.739728	0.758895	0.0369051	expressed protein
LOC_Os01g05520.1	677	0	0	0	0	0	0		expressed protein
LOC_Os01g05530.1	2597	5634	215.64	5779	222.1	13.516	16.0987	0.252271	expressed protein
LOC_Os01g05540.1	1603	4612	279.56	3903	238.38	17.925	17.6147	-0.0251981	expressed protein
LOC_Os01g05550.1	456	0	0	0	0	0	0		expressed protein
LOC_Os01g05560.1	1553	4029	252.17	3208	202.39	16.1633	14.9442	-0.113137	expressed protein
LOC_Os01g05570.1	480	0	0	0	0	0	0		expressed protein
LOC_Os01g05580.1	534	26	4.51	37	6.81	0.303345	0.501268	0.724625	Exo70 exocyst complex subunit family, putative, expressed
LOC_Os01g05585.1	195	23	8.82	22	8.35	0.734848	0.816202	0.151481	metallothionein, putative, expressed
LOC_Os01g05590.1	1221	4	0.32	1	0.08	0.0204103	0.00592508	-1.78439	retrotransposon protein, putative, unclassified, expressed
LOC_Os01g05600.1	2973	187	6.27	89	2.95	0.391878	0.216573	-0.85555	NBS-LRR disease resistance protein, putative, expressed
LOC_Os01g05610.1	974	3007	293.88	2458	242.93	19.2344	18.2571	-0.075229	Core histone H2A/H2B/H3/H4 domain containing protein, putative, expressed
LOC_Os01g05620.1	2970	374	12.48	211	7.11	0.784548	0.513967	-0.610184	NBS-LRR disease resistance protein, putative, expressed
LOC_Os01g05630.1	972	3480	343.01	3084	305.89	22.3058	22.954	0.0413265	Core histone H2A/H2B/H3/H4 domain containing protein, putative, expressed
LOC_Os01g05640.1	3307	282	8.35	187	5.61	0.531275	0.409088	-0.377046	receptor-like protein kinase 5 precursor, putative, expressed
LOC_Os01g05650.1	757	49065	6250.65	38750	4970.39	403.813	370.327	-0.124887	metallothionein, putative, expressed
LOC_Os01g05660.1	2993	3491	116.07	2328	77.67	7.26687	5.62712	-0.368938	expressed protein
LOC_Os01g05660.3	2913	3838	130.95	2570	87.83	8.20859	6.38267	-0.362975	expressed protein
LOC_Os01g05660.2	2863	3561	123.53	2283	79.75	7.74916	5.76892	-0.425741	expressed protein
LOC_Os01g05670.1	1443	10980	749.05	11160	764.89	47.4068	55.951	0.23907	3-oxo-5-alpha-steroid 4-dehydrogenase, putative, expressed
LOC_Os01g05680.1	642	759	116.07	610	94.55	7.36565	6.87392	-0.0996796	geranylgeranyl transferase type-1 subunit beta, putative, expressed
LOC_Os01g05694.1	555	1024	183.1	960	172.34	11.4951	12.5138	0.122502	expressed protein
LOC_Os01g05710.1	784	18	2.29	15	1.91	0.143041	0.138416	-0.0474234	expressed protein
LOC_Os01g05720.1	705	3	0.42	1	0.14	0.0265116	0.0102617	-1.36935	expressed protein
LOC_Os01g05730.1	1215	124	10.05	101	8.27	0.635843	0.601388	-0.0803738	retrotransposon protein, putative, unclassified, expressed
LOC_Os01g05744.1	1264	142	11.18	106	8.32	0.699915	0.606692	-0.206216	expressed protein
LOC_Os01g05760.1	231	9	3.93	3	1.31	0.242736	0.0939548	-1.36935	PAS2, putative, expressed
LOC_Os01g05770.1	1368	7	0.5	4	0.27	0.0318798	0.0211536	-0.591744	expressed protein
LOC_Os01g05780.1	579	26	4.36	31	5.15	0.279769	0.38734	0.469368	expressed protein
LOC_Os01g05790.1	2553	6159	238.97	6156	239.54	15.0302	17.4445	0.214908	SLT1 protein, putative, expressed
LOC_Os01g05800.2	2440	84348	3422	70397	2869.01	215.372	208.725	-0.0452289	inner membrane protein, putative, expressed
LOC_Os01g05800.1	2443	72032	2916.61	59162	2405.3	183.699	175.198	-0.0683561	inner membrane protein, putative, expressed
LOC_Os01g05810.1	2470	3178	121.64	3884	149.29	8.01606	11.3761	0.505035	gamma-glutamyltranspeptidase 1 precursor, putative, expressed
LOC_Os01g05820.1	1692	3	0.15	16	0.86	0.0110465	0.0684115	2.63065	gamma-glutamyltranspeptidase 1 precursor, putative, expressed
LOC_Os01g05830.1	1841	4234	227.3	3648	197.25	14.3285	14.3354	0.000695458	expressed protein
LOC_Os01g05840.2	1415	1767	123.2	1376	96.62	7.78009	7.03512	-0.145211	oxidoreductase, short chain dehydrogenase/reductase family domain containing family, expressed
LOC_Os01g05840.1	1481	1786	118.85	1385	92.71	7.5133	6.76557	-0.151235	oxidoreductase, short chain dehydrogenase/reductase family domain containing family, expressed
LOC_Os01g05850.1	465	0	0	0	0	0	0		expressed protein
LOC_Os01g05860.1	2362	505	21.25	342	14.41	1.33204	1.0475	-0.346676	PPR repeat domain containing protein, putative, expressed
LOC_Os01g05870.1	4485	161	3.52	147	3.26	0.223649	0.237118	0.0843665	receptor kinase, putative, expressed
LOC_Os01g05880.1	1227	0	0	0	0	0	0		OsFBX1 - F-box domain containing protein, expressed
LOC_Os01g05890.1	1248	25	1.81	17	1.35	0.124804	0.0985471	-0.340782	OsFBX2 - F-box domain containing protein, expressed
LOC_Os01g05900.1	734	3365	444.9	2919	389.04	28.5623	28.7705	0.0104787	Core histone H2A/H2B/H3/H4 domain containing protein, putative, expressed
LOC_Os01g05940.1	4233	377	8.73	321	7.54	0.554878	0.548613	-0.0163802	receptor kinase, putative, expressed
LOC_Os01g05960.1	3430	791	22.76	493	14.35	1.43677	1.03983	-0.466479	receptor kinase, putative, expressed
LOC_Os01g05970.1	767	6357	773.48	5481	671.3	51.637	51.698	0.00170404	OsFBO1 - F-box and other domain containing protein, expressed
LOC_Os01g05980.1	3129	25	0.77	4	0.11	0.0497781	0.00924835	-2.42825	receptor kinase, putative, expressed
LOC_Os01g06000.1	3226	825	25.13	687	21.04	1.59329	1.54064	-0.048473	PPR repeat containing protein, expressed
LOC_Os01g06010.1	879	7119	758.32	6239	666.62	50.4585	51.3494	0.0252512	Core histone H2A/H2B/H3/H4 domain containing protein, putative, expressed
LOC_Os01g06020.1	1494	18337	1219.02	15521	1036.84	76.4684	75.1586	-0.0249251	aspartyl-tRNA synthetase, putative, expressed
LOC_Os01g06030.1	732	1	0.14	1	0.14	0.00851125	0.00988322	0.215611	expressed protein
LOC_Os01g06040.1	927	0	0	2	0.22	0	0.0156085		expressed protein
LOC_Os01g06050.2	1630	494	29.13	486	28.97	1.88818	2.15704	0.192056	expressed protein
LOC_Os01g06050.1	1788	449	24.42	447	24.68	1.56453	1.80863	0.20917	expressed protein
LOC_Os01g06060.1	1211	0	0	0	0	0	0		gibberellin receptor GID1L2, putative, expressed
LOC_Os01g06070.1	759	0	0	0	0	0	0		expressed protein
LOC_Os01g06080.1	423	0	0	0	0	0	0		expressed protein
LOC_Os01g06090.1	765	0	0	0	0	0	0		expressed protein
LOC_Os01g06100.1	2427	1	0.03	1	0.04	0.00256705	0.00298085	0.215611	transposon protein, putative, unclassified, expressed
LOC_Os01g06110.1	3102	2	0.05	1	0.03	0.00401691	0.00233221	-0.784389	transposon protein, putative, unclassified, expressed
LOC_Os01g06120.1	780	1	0.11	0	0	0.00798748	0		expressed protein
LOC_Os01g06130.1	1066	0	0	0	0	0	0		expressed protein
LOC_Os01g06130.2	993	0	0	0	0	0	0		expressed protein
LOC_Os01g06140.1	1359	20	1.45	8	0.59	0.0916885	0.0425873	-1.10632	expressed protein
LOC_Os01g06150.1	1041	30	2.8	21	1.98	0.179546	0.145941	-0.298962	expressed protein
LOC_Os01g06160.1	2991	29	0.96	10	0.32	0.0604068	0.0241876	-1.32044	retrotransposon protein, putative, Ty3-gypsy subclass, expressed
LOC_Os01g06170.1	2688	1	0.03	1	0.03	0.00231779	0.00269141	0.215611	retrotransposon protein, putative, unclassified, expressed
LOC_Os01g06180.1	2451	1	0.03	0	0	0.00254191	0		retrotransposon protein, putative, unclassified, expressed
LOC_Os01g06200.1	2331	50	2.12	17	0.7	0.133639	0.0527614	-1.34078	retrotransposon protein, putative, unclassified, expressed
LOC_Os01g06210.1	945	0	0	0	0	0	0		gibberellin receptor GID1L2, putative, expressed
LOC_Os01g06220.1	1378	0	0	0	0	0	0		gibberellin receptor GID1L2, putative, expressed
LOC_Os01g06230.1	276	0	0	0	0	0	0		OsSAUR1 - Auxin-responsive SAUR gene family member, expressed
LOC_Os01g06240.1	2496	17	0.64	6	0.23	0.0424335	0.0173907	-1.28689	protein kinase, putative, expressed
LOC_Os01g06250.1	1023	0	0	0	0	0	0		dirigent, putative, expressed
LOC_Os01g06260.1	399	0	0	0	0	0	0		expressed protein
LOC_Os01g06270.1	1903	4325	225.16	4109	215.29	14.1596	15.6209	0.141698	expressed protein
LOC_Os01g06270.2	1800	3189	175.59	3163	175.05	11.0379	12.7127	0.2038	expressed protein
LOC_Os01g06280.2	3315	2183	62.85	2211	64.06	4.10274	4.82519	0.233998	TKL_IRAK_CrRLK1L-1.4 - The CrRLK1L-1 subfamily has homology to the CrRLK1L homolog, expressed
LOC_Os01g06280.1	3911	2327	56.8	2271	55.68	3.70692	4.20087	0.180467	TKL_IRAK_CrRLK1L-1.4 - The CrRLK1L-1 subfamily has homology to the CrRLK1L homolog, expressed
LOC_Os01g06290.2	2351	2703	109.52	2350	95.98	7.16305	7.23144	0.0137102	splicing factor, arginine/serine-rich, putative, expressed
LOC_Os01g06290.3	2417	2426	95.42	2159	85.88	6.25343	6.46228	0.0473947	splicing factor, arginine/serine-rich, putative, expressed
LOC_Os01g06290.4	2672	2317	83.71	1967	71.47	5.40249	5.32571	-0.0206501	splicing factor, arginine/serine-rich, putative, expressed
LOC_Os01g06290.1	1332	2385	170.98	2078	149.72	11.1555	11.2863	0.0168174	splicing factor, arginine/serine-rich, putative, expressed
LOC_Os01g06300.1	4458	39	0.87	20	0.44	0.0545041	0.0324563	-0.747863	transposon protein, putative, unclassified, expressed
LOC_Os01g06310.1	752	329	41.43	266	33.75	2.72573	2.55902	-0.0910503	glycine-rich cell wall structural protein precursor, putative, expressed
LOC_Os01g06320.1	1383	0	0	0	0	0	0		MYB family transcription factor, putative, expressed
LOC_Os01g06330.1	1287	2	0.15	1	0.08	0.00968179	0.00562123	-0.784389	retrotransposon protein, putative, unclassified, expressed
LOC_Os01g06340.1	860	22	2.51	28	3.16	0.159378	0.235542	0.563534	expressed protein
LOC_Os01g06350.1	573	0	0	0	0	0	0		expressed protein
LOC_Os01g06360.1	2361	56	2.31	46	1.91	0.147773	0.140952	-0.068182	transposon protein, putative, unclassified, expressed
LOC_Os01g06370.1	561	0	0	0	0	0	0		expressed protein
LOC_Os01g06380.1	1176	0	0	0	0	0	0		expressed protein
LOC_Os01g06390.1	570	0	0	0	0	0	0		expressed protein
LOC_Os01g06400.1	1531	0	0	0	0	0	0		expressed protein
LOC_Os01g06410.1	561	0	0	0	0	0	0		expressed protein
LOC_Os01g06420.1	633	0	0	0	0	0	0		expressed protein
LOC_Os01g06430.1	819	0	0	0	0	0	0		expressed protein
LOC_Os01g06440.1	1469	1	0.07	5	0.34	0.00424114	0.024624	2.53754	expressed protein
LOC_Os01g06450.1	1650	32	1.93	34	2.03	0.120829	0.149075	0.303074	glycosyltransferase family 43 protein, putative, expressed
LOC_Os01g06454.1	779	1101	136.27	773	95.47	8.8055	7.1788	-0.294663	heat shock protein DnaJ, putative, expressed
LOC_Os01g06460.1	1231	3451	272.58	3816	303.27	17.4659	22.4264	0.360658	uncharacterized Cys-rich domain containing protein, putative, expressed
LOC_Os01g06470.1	1515	2291	149.8	2281	149.83	9.42143	10.8924	0.2093	expressed protein
LOC_Os01g06490.1	1765	2725	152.04	2625	146.93	9.61891	10.7596	0.161672	OsSCP1 - Putative Serine Carboxypeptidase homologue, expressed
LOC_Os01g06490.2	1672	1773	103.58	1699	99.93	6.60658	7.35134	0.154104	OsSCP1 - Putative Serine Carboxypeptidase homologue, expressed
LOC_Os01g06500.2	961	403	41.13	291	29.71	2.61268	2.19068	-0.25415	PHLOEM 2-LIKE A5, putative, expressed
LOC_Os01g06500.1	964	358	36.1	301	30.85	2.31372	2.25891	-0.0345851	PHLOEM 2-LIKE A5, putative, expressed
LOC_Os01g06510.1	2153	1358	62.06	1672	77.03	3.92971	5.61826	0.515702	arginyl-tRNA synthetase, putative, expressed
LOC_Os01g06520.1	3921	1452	36.59	1261	32.01	2.30714	2.32663	0.0121378	verticillium wilt disease resistance protein, putative, expressed
LOC_Os01g06530.1	2805	10	0.33	5	0.18	0.0222112	0.0128958	-0.784389	retrotransposon protein, putative, unclassified, expressed
LOC_Os01g06540.1	453	3	0.58	4	0.76	0.0412598	0.063881	0.630648	PHD finger protein, putative, expressed
LOC_Os01g06550.1	3225	4233	128.43	4283	131.07	8.17754	9.60789	0.232552	NF-X1-type zinc finger protein, putative, expressed
LOC_Os01g06560.2	1743	144	7.87	265	14.48	0.514718	1.09991	1.09553	transcription factor HBP-1b, putative, expressed
LOC_Os01g06560.1	1666	178	9.99	302	17.27	0.665655	1.31142	0.978282	transcription factor HBP-1b, putative, expressed
LOC_Os01g06570.1	252	0	0	0	0	0	0		expressed protein
LOC_Os01g06580.1	1182	93	7.69	185	15.19	0.490196	1.13231	1.20783	fasciclin domain containing protein, expressed
LOC_Os01g06590.1	2875	3172	109.33	2146	74.31	6.87384	5.4001	-0.348132	zinc finger, C3HC4 type domain containing protein, expressed
LOC_Os01g06590.2	2727	3102	112.65	2219	80.9	7.08698	5.88683	-0.267678	zinc finger, C3HC4 type domain containing protein, expressed
LOC_Os01g06590.3	2536	2186	84.78	1648	64.37	5.37038	4.7013	-0.191966	zinc finger, C3HC4 type domain containing protein, expressed
LOC_Os01g06600.1	2001	2314	113.39	2451	120.22	7.20478	8.86147	0.298593	glutaryl-CoA dehydrogenase, mitochondrial precursor, putative, expressed
LOC_Os01g06600.2	2127	2397	110.86	2506	116.07	7.02109	8.5236	0.279768	glutaryl-CoA dehydrogenase, mitochondrial precursor, putative, expressed
LOC_Os01g06610.1	741	3	0.38	5	0.55	0.0252236	0.0488159	0.952577	retrotransposon protein, putative, Ty3-gypsy subclass, expressed
LOC_Os01g06620.1	1182	36	3	41	3.39	0.189753	0.250944	0.403238	expressed protein
LOC_Os01g06630.1	863	6	0.6	2	0.22	0.0433156	0.016766	-1.36935	small hydrophilic plant seed protein, putative, expressed
LOC_Os01g06640.3	1610	133	8.09	103	6.32	0.514671	0.462829	-0.153171	basic helix-loop-helix, putative, expressed
LOC_Os01g06640.1	1217	120	9.51	103	8.36	0.61432	0.612289	-0.00477907	basic helix-loop-helix, putative, expressed
LOC_Os01g06640.2	1224	140	11	83	6.68	0.712608	0.490576	-0.538633	basic helix-loop-helix, putative, expressed
LOC_Os01g06650.1	912	0	0	0	0	0	0		retrotransposon protein, putative, unclassified, expressed
LOC_Os01g06660.1	2311	1267	53.84	960	40.93	3.41571	3.00525	-0.184699	thiamine pyrophosphate enzyme, C-terminal TPP binding domain containing protein, expressed
LOC_Os01g06670.1	3212	4	0.13	4	0.12	0.0077587	0.00900936	0.215611	hcr2-5D, putative, expressed
LOC_Os01g06680.1	2881	2739	93.28	2424	82.77	5.92315	6.08694	0.0393514	retrotransposon protein, putative, unclassified, expressed
LOC_Os01g06690.1	1563	0	0	0	0	0	0		retrotransposon protein, putative, unclassified, expressed
LOC_Os01g06700.1	6213	0	0	0	0	0	0		retrotransposon protein, putative, unclassified, expressed
LOC_Os01g06710.1	2382	0	0	0	0	0	0		retrotransposon protein, putative, unclassified, expressed
LOC_Os01g06720.1	2721	0	0	0	0	0	0		disease resistance protein SlVe2 precursor, putative, expressed
LOC_Os01g06730.1	3397	232	6.78	39	1.15	0.425497	0.0830575	-2.35697	verticillium wilt disease resistance protein, putative, expressed
LOC_Os01g06740.1	1574	4950	294.29	3456	207.02	19.5932	15.8847	-0.302714	ribosome inactivating protein, putative, expressed
LOC_Os01g06750.1	1485	64	4	64	3.97	0.268508	0.311791	0.215611	verticillium wilt disease resistance protein precursor, putative, expressed
LOC_Os01g06760.1	2223	0	0	0	0	0	0		verticillium wilt disease resistance protein Ve2, putative, expressed
LOC_Os01g06770.1	5400	0	0	0	0	0	0		retrotransposon protein, putative, Ty3-gypsy subclass, expressed
LOC_Os01g06780.1	234	0	0	0	0	0	0		retrotransposon protein, putative, Ty3-gypsy subclass
LOC_Os01g06790.1	2982	656	21.75	515	17.16	1.37057	1.24942	-0.133512	disease resistance protein, putative, expressed
LOC_Os01g06800.1	699	0	0	0	0	0	0		expressed protein
LOC_Os01g06810.1	3987	8	0.2	3	0.07	0.0125011	0.00544358	-1.19943	retrotransposon protein, putative, Ty1-copia subclass, expressed
LOC_Os01g06820.1	1005	0	0	0	0	0	0		hcr2-0B, putative, expressed
LOC_Os01g06836.1	1563	8650	548.12	11047	703	34.4795	51.1323	0.568494	disease resistance protein SlVe2 precursor, putative, expressed
LOC_Os01g06852.1	1950	14	0.7	17	0.87	0.0447299	0.0630702	0.495719	transposon protein, putative, unclassified, expressed
LOC_Os01g06870.1	1521	12123	783.67	12294	799.7	49.6575	58.4755	0.235819	resistance protein SlVe1 precursor, putative, expressed
LOC_Os01g06876.1	1080	8796	811.52	12940	1196.21	50.7418	86.6803	0.772529	Cf-2, putative, expressed
LOC_Os01g06882.1	950	1162	118.19	2444	250.57	7.62056	18.6118	1.28825	expressed protein
LOC_Os01g06890.1	2289	447	19.26	166	7.12	1.21665	0.524653	-1.21348	leucine-rich repeat family protein, putative, expressed
LOC_Os01g06900.1	3093	620	19.71	656	20.68	1.24887	1.53438	0.297039	verticillium wilt disease resistance protein Ve2, putative, expressed
LOC_Os01g06910.1	171	8	4.32	4	2.2	0.291473	0.169229	-0.784389	expressed protein
LOC_Os01g06920.1	3382	344	10.04	216	6.33	0.633708	0.462051	-0.455766	resistance protein SlVe1 precursor, putative, expressed
LOC_Os01g06940.1	519	0	0	0	0	0	0		POEI33 - Pollen Ole e I allergen and extensin family protein precursor, expressed
LOC_Os01g06950.1	465	0	0	0	0	0	0		expressed protein
LOC_Os01g06960.1	622	0	0	0	0	0	0		POEI34 - Pollen Ole e I allergen and extensin family protein precursor, putative, expressed
LOC_Os01g06970.1	195	0	0	0	0	0	0		hypothetical protein
LOC_Os01g06980.1	525	0	0	1	0.18	0	0.01378		POEI35 - Pollen Ole e I allergen and extensin family protein precursor, putative, expressed
LOC_Os01g06990.1	561	2	0.36	0	0	0.0222112	0		POEI36 - Pollen Ole e I allergen and extensin family protein precursor, putative, expressed
LOC_Os01g07000.1	528	0	0	0	0	0	0		POEI37 - Pollen Ole e I allergen and extensin family protein precursor, putative, expressed
LOC_Os01g07010.1	570	0	0	0	0	0	0		POEI38 - Pollen Ole e I allergen and extensin family protein precursor, putative, expressed
LOC_Os01g07020.1	576	0	0	0	0	0	0		POEI39 - Pollen Ole e I allergen and extensin family protein precursor, putative, expressed
LOC_Os01g07030.1	812	0	0	0	0	0	0		POEI40 - Pollen Ole e I allergen and extensin family protein precursor, expressed
LOC_Os01g07040.1	608	0	0	0	0	0	0		POEI41 - Pollen Ole e I allergen and extensin family protein precursor, expressed
LOC_Os01g07050.1	558	0	0	0	0	0	0		POEI42 - Pollen Ole e I allergen and extensin family protein precursor, expressed
LOC_Os01g07060.1	585	0	0	0	0	0	0		POEI43 - Pollen Ole e I allergen and extensin family protein precursor, putative, expressed
LOC_Os01g07070.3	2371	1472	61.07	1267	52.82	3.86795	3.86594	-0.000750149	transposon protein, putative, CACTA, En/Spm sub-class, expressed
LOC_Os01g07070.4	1918	1340	68.71	1101	56.77	4.35272	4.15287	-0.0678075	transposon protein, putative, CACTA, En/Spm sub-class, expressed
LOC_Os01g07070.1	1803	1444	78.82	1229	67.51	4.98971	4.93135	-0.0169748	transposon protein, putative, CACTA, En/Spm sub-class, expressed
LOC_Os01g07070.2	2027	1412	68.33	1147	55.92	4.33995	4.09373	-0.0842637	transposon protein, putative, CACTA, En/Spm sub-class, expressed
LOC_Os01g07080.1	2179	3533	158.78	2581	116.12	10.1016	8.5692	-0.237353	DEAD-box ATP-dependent RNA helicase, putative, expressed
LOC_Os01g07080.2	1628	1103	66.68	654	39.56	4.2211	2.90625	-0.538459	DEAD-box ATP-dependent RNA helicase, putative, expressed
LOC_Os01g07090.1	1399	18515	1302.09	16069	1135.39	82.4537	83.0961	0.0111966	5-azacytidine resistance protein azr1, putative, expressed
LOC_Os01g07100.1	987	1927	192.39	1750	175.76	12.1638	12.8272	0.0766093	expressed protein
LOC_Os01g07110.1	4550	1672	36.5	928	20.32	2.28944	1.47552	-0.633767	BRCA2 repeat family protein, expressed
LOC_Os01g07120.2	3716	4197	109.91	3238	85.24	7.03668	6.30392	-0.158644	AP2 domain containing protein, expressed
LOC_Os01g07120.1	1157	2295	196.61	1601	137.46	12.3582	10.0108	-0.30391	AP2 domain containing protein, expressed
LOC_Os01g07130.1	1710	361	20.74	294	17.02	1.31527	1.24383	-0.0805717	expressed protein
LOC_Os01g07140.1	2615	583	22.04	430	16.36	1.389	1.18961	-0.223548	kelch repeat-containing protein, putative, expressed
LOC_Os01g07140.2	2764	744	26.7	543	19.52	1.67702	1.42125	-0.238739	kelch repeat-containing protein, putative, expressed
LOC_Os01g07150.1	613	80	11.26	114	16.01	0.813081	1.34541	0.726573	expressed protein
LOC_Os01g07160.1	1332	0	0	0	0	0	0		OsFBX3 - F-box domain containing protein, expressed
LOC_Os01g07170.1	1659	1983	118.29	1628	97.65	7.44699	7.09933	-0.068973	HORMA domain containing protein, putative, expressed
LOC_Os01g07180.1	975	0	0	0	0	0	0		expressed protein
LOC_Os01g07190.1	549	20	3.58	2	0.37	0.226967	0.0263553	-3.10632	expressed protein
LOC_Os01g07200.1	1499	3851	251.83	3048	200.24	16.0058	14.7103	-0.121759	staphylococcal nuclease homologue, putative, expressed
LOC_Os01g07212.1	1665	379	22.54	314	18.55	1.41817	1.36435	-0.0558223	staphylococcal nuclease homologue, putative, expressed
LOC_Os01g07240.1	1328	8	0.54	8	0.54	0.0375315	0.0435814	0.215611	expressed protein
LOC_Os01g07250.1	1721	6507	376	6328	367.6	23.5561	26.6008	0.175368	saposin-like type B, region 1 family protein, putative, expressed
LOC_Os01g07260.1	2166	1010	46.29	1448	66.65	2.90514	4.83637	0.735317	expressed protein
LOC_Os01g07270.1	375	41	9.72	63	15.48	0.681172	1.2154	0.835339	transposon protein, putative, unclassified, expressed
LOC_Os01g07280.1	2952	212	7.13	232	7.84	0.447429	0.568567	0.345672	disease resistance protein, putative, expressed
LOC_Os01g07300.1	1308	354	25.38	254	18.42	1.68616	1.40487	-0.26331	uncharacterized 50.6 kDa protein in the 5region of gyrA and gyrB, putative, expressed
LOC_Os01g07300.2	1294	499	36.7	371	27.58	2.40254	2.07419	-0.21201	uncharacterized 50.6 kDa protein in the 5region of gyrA and gyrB, putative, expressed
LOC_Os01g07310.1	1738	1904	108.73	2113	121.37	6.8253	8.79548	0.36587	transporter-related, putative, expressed
LOC_Os01g07310.3	1992	1328	65.97	1493	74.69	4.15349	5.42226	0.38457	transporter-related, putative, expressed
LOC_Os01g07310.4	1418	624	43.72	677	47.42	2.74165	3.454	0.333221	transporter-related, putative, expressed
LOC_Os01g07310.2	1980	1577	79.14	1634	82.55	4.96216	5.9703	0.266836	transporter-related, putative, expressed
LOC_Os01g07320.1	615	9	1.36	11	1.64	0.0911741	0.129398	0.505118	expressed protein
LOC_Os01g07330.3	3787	84	2.19	86	2.26	0.138194	0.164291	0.249558	expressed protein
LOC_Os01g07330.4	3687	101	2.72	127	3.41	0.170668	0.249196	0.546084	expressed protein
LOC_Os01g07330.1	3684	110	2.99	125	3.35	0.186028	0.245471	0.400036	expressed protein
LOC_Os01g07330.2	3767	103	2.7	125	3.3	0.170351	0.240062	0.494895	expressed protein
LOC_Os01g07340.1	1887	87	4.16	62	3	0.287244	0.2377	-0.273136	pentatricopeptide, putative, expressed
LOC_Os01g07350.1	3084	925	29.65	716	23.02	1.86867	1.67961	-0.153883	transposon protein, putative, unclassified, expressed
LOC_Os01g07360.1	2224	31	1.39	37	1.62	0.0868423	0.120358	0.470868	KIP1, putative, expressed
LOC_Os01g07360.3	1949	22	1.11	17	0.88	0.0703259	0.0631025	-0.156358	KIP1, putative, expressed
LOC_Os01g07360.2	2030	28	1.33	20	0.99	0.0859342	0.071276	-0.269816	KIP1, putative, expressed
LOC_Os01g07360.4	1840	34	1.85	22	1.2	0.115124	0.0864997	-0.41242	KIP1, putative, expressed
LOC_Os01g07364.1	444	0	0	0	0	0	0		expressed protein
LOC_Os01g07370.2	2288	7826	338.29	6698	290.67	21.3102	21.1787	-0.00893374	KIP1, putative, expressed
LOC_Os01g07370.1	2267	8538	372.1	7369	322.99	23.4644	23.5162	0.00318169	KIP1, putative, expressed
LOC_Os01g07376.1	976	1546	156.26	1772	180.41	9.86879	13.1348	0.412449	thioredoxin, putative, expressed
LOC_Os01g07382.1	1511	2579	166.48	2585	168.6	10.6339	12.3767	0.218964	expressed protein
LOC_Os01g07390.1	1986	2652	130.48	3564	176.99	8.31953	12.9828	0.642028	zinc finger, C3HC4 type family protein, expressed
LOC_Os01g07400.2	2156	932	42.52	1075	49.19	2.69322	3.60719	0.421546	WD40-like domain containing protein, putative, expressed
LOC_Os01g07400.1	2011	985	48.04	1151	56.44	3.05161	4.14069	0.440303	WD40-like domain containing protein, putative, expressed
LOC_Os01g07410.1	2184	889	40.34	711	32.54	2.53602	2.35519	-0.106723	growth regulator related protein, putative, expressed
LOC_Os01g07420.1	1519	48	3.07	83	5.25	0.196874	0.395303	1.00569	hydrolase, alpha/beta fold family protein, putative, expressed
LOC_Os01g07430.1	732	0	0	0	0	0	0		myb-like DNA-binding domain containing protein, putative, expressed
LOC_Os01g07450.1	783	0	0	0	0	0	0		MYB family transcription factor, putative, expressed
LOC_Os01g07460.1	279	0	0	0	0	0	0		conserved hypothetical protein
LOC_Os01g07470.1	255	0	0	0	0	0	0		hypothetical protein
LOC_Os01g07480.2	1288	2	0.13	0	0	0.00967427	0		DUF260 domain containing protein, putative, expressed
LOC_Os01g07480.1	1331	2	0.12	3	0.23	0.00936173	0.0163062	0.800573	DUF260 domain containing protein, putative, expressed
LOC_Os01g07490.1	5812	10912	186.06	8914	152.85	11.6972	11.0958	-0.0761597	RST1, putative, expressed
LOC_Os01g07500.1	2047	1507	69.8	1312	60.55	4.58669	4.63688	0.0156993	alliin lyase precursor, putative, expressed
LOC_Os01g07510.1	231	0	0	0	0	0	0		conserved hypothetical protein
LOC_Os01g07520.1	2249	13394	568.5	13194	564.38	37.1044	42.4421	0.193906	proline-rich family protein, putative, expressed
LOC_Os01g07530.1	2937	7236	232.17	5513	178.47	15.3497	13.5798	-0.176744	uncharacterized glycosyltransferase, putative, expressed
LOC_Os01g07540.1	1561	1382	86.59	1118	70.53	5.51581	5.18142	-0.0902264	G-patch domain containing protein, expressed
LOC_Os01g07550.1	408	42	10.2	38	9.28	0.641347	0.673803	0.0712211	hypothetical protein
LOC_Os01g07560.1	4026	11	0.27	7	0.18	0.0170225	0.0125786	-0.436466	receptor-like protein kinase 2 precursor, putative, expressed
LOC_Os01g07570.1	1963	16	0.73	17	0.8	0.0507813	0.0626525	0.303074	carboxyl-terminal proteinase, putative, expressed
LOC_Os01g07590.1	1377	1758	125.8	1753	125.79	7.95407	9.20996	0.211502	universal stress protein domain containing protein, putative, expressed
LOC_Os01g07600.1	2320	466	19.54	319	13.42	1.25142	0.994746	-0.331163	expressed protein
LOC_Os01g07610.1	1913	397	20.41	302	15.49	1.29294	1.14209	-0.178979	PPR repeat domain containing protein, putative, expressed
LOC_Os01g07620.1	1005	22	2.02	33	3.09	0.136383	0.237551	0.800573	expressed protein
LOC_Os01g07630.1	2514	2369	92.78	1724	68.14	5.87089	4.96114	-0.242907	BRASSINOSTEROID INSENSITIVE 1-associated receptor kinase 1 precursor, putative, expressed
LOC_Os01g07640.1	1608	8	0.37	6	0.29	0.0309962	0.0269945	-0.199427	ankyrin, putative, expressed
LOC_Os01g07650.1	222	0	0	0	0	0	0		expressed protein
LOC_Os01g07660.1	1697	3	0.17	4	0.21	0.011014	0.0170525	0.630648	expressed protein
LOC_Os01g07670.1	801	0	0	0	0	0	0		expressed protein
LOC_Os01g07680.1	447	2	0.44	0	0	0.0278758	0		expressed protein
LOC_Os01g07700.1	1676	1040	61.05	853	50.08	3.86602	3.68201	-0.0703549	expressed protein
LOC_Os01g07700.3	1757	914	51.04	868	48.85	3.241	3.57403	0.141112	expressed protein
LOC_Os01g07700.2	1673	1076	63.47	916	54.18	4.00701	3.96104	-0.0166476	expressed protein
LOC_Os01g07710.1	1173	15	1.27	0	0	0.0796705	0		expressed protein
LOC_Os01g07720.4	1665	1887	111.93	1831	108.97	7.06093	7.9558	0.172148	dolichyl-P-Man Man-PP-dolichyl mannosyltransferase, putative, expressed
LOC_Os01g07720.2	2121	1367	63.89	1264	59.26	4.01543	4.31138	0.102594	dolichyl-P-Man Man-PP-dolichyl mannosyltransferase, putative, expressed
LOC_Os01g07730.1	1652	3909	230.08	3049	181.27	14.7421	13.3523	-0.142852	phosphate/phosphoenolpyruvate translocator-related protein, putative, expressed
LOC_Os01g07740.3	2769	740	26.24	663	23.77	1.665	1.73221	0.0570946	DEAD-box ATP-dependent RNA helicase 14, putative, expressed
LOC_Os01g07740.1	2922	605	20.4	612	20.75	1.28997	1.51524	0.232208	DEAD-box ATP-dependent RNA helicase 14, putative, expressed
LOC_Os01g07740.2	2898	624	21.31	617	21.13	1.3415	1.54027	0.199335	DEAD-box ATP-dependent RNA helicase 14, putative, expressed
LOC_Os01g07750.1	1077	1190	108.12	1066	96.84	6.88392	7.16063	0.0568569	expressed protein
LOC_Os01g07760.1	3780	31058	805.36	28210	736.26	51.1901	53.9909	0.0768527	phospholipase D, putative, expressed
LOC_Os01g07760.2	3272	27839	837.01	25583	772.84	53.0084	56.565	0.0936891	phospholipase D, putative, expressed
LOC_Os01g07770.1	960	1362	139.79	1317	136.32	8.83914	9.92486	0.16714	peroxidase precursor, putative, expressed
LOC_Os01g07780.1	1000	2002	179.58	1795	161.45	12.4729	12.986	0.0581529	embryo-specific 3, putative, expressed
LOC_Os01g07790.1	1374	103	7.38	85	6.15	0.467041	0.44755	-0.0614986	polygalacturonase, putative, expressed
LOC_Os01g07800.2	3466	1740	49.54	1285	36.73	3.1277	2.68216	-0.221708	thiol-disulphide oxidoreductase DCC, putative, expressed
LOC_Os01g07800.1	3652	1289	34.84	994	26.94	2.19901	1.96909	-0.159324	thiol-disulphide oxidoreductase DCC, putative, expressed
LOC_Os01g07810.1	866	1884	213.7	1687	191.75	13.554	14.0931	0.056272	protein of unknown function domain containing protein, expressed
LOC_Os01g07810.2	751	310	38.64	341	43.6	2.57173	3.28491	0.353115	protein of unknown function domain containing protein, expressed
LOC_Os01g07810.3	1573	501	30.87	397	24.52	1.98433	1.82588	-0.120061	protein of unknown function domain containing protein, expressed
LOC_Os01g07820.1	3220	14	0.43	19	0.59	0.027088	0.0426882	0.656184	transposon protein, putative, CACTA, En/Spm sub-class, expressed
LOC_Os01g07830.1	3153	35	1.09	11	0.35	0.0691589	0.0252394	-1.45424	transposon protein, putative, CACTA, En/Spm sub-class, expressed
LOC_Os01g07840.1	5826	11	0.17	9	0.13	0.0117632	0.0111759	-0.0738956	transposon protein, putative, CACTA, En/Spm sub-class, expressed
LOC_Os01g07850.1	1021	0	0	0	0	0	0		glyoxalase family protein, putative, expressed
LOC_Os01g07860.1	2475	0	0	0	0	0	0		retrotransposon protein, putative, unclassified, expressed
LOC_Os01g07870.1	5471	15102	272.86	12196	221.73	17.1978	16.1273	-0.0927206	ABC transporter family protein, putative, expressed
LOC_Os01g07880.1	753	343	40.23	368	43.84	2.83794	3.53559	0.317108	transcription factor HY5, putative, expressed
LOC_Os01g07890.1	729	517	67.41	566	75.3	4.41842	5.61692	0.346249	expressed protein
LOC_Os01g07900.1	716	75	10.24	51	6.79	0.652608	0.515308	-0.340782	expressed protein
LOC_Os01g07910.1	1421	1340	92.71	1177	81.66	5.8751	5.99228	0.0284923	NADH-cytochrome b5 reductase, putative, expressed
LOC_Os01g07920.1	1189	158	13.2	160	13.27	0.827903	0.973526	0.233758	prolyl 4-hydroxylase, putative, expressed
LOC_Os01g07920.2	1190	182	15.17	177	14.82	0.952859	1.07606	0.175422	prolyl 4-hydroxylase, putative, expressed
LOC_Os01g07930.1	1212	0	0	0	0	0	0		zinc finger C-x8-C-x5-C-x3-H type family protein, expressed
LOC_Os01g07940.1	2543	192	7.36	200	7.58	0.470391	0.568975	0.274505	AGC_PVPK_like_kin82y.3 - ACG kinases include homologs to PKA, PKG and PKC, expressed
LOC_Os01g07950.1	1026	2422	232.96	2256	218.38	14.7072	15.9075	0.113179	OsGrx_S15.2 - glutaredoxin subgroup II, expressed
LOC_Os01g07960.2	1811	2354	127.13	1942	105.57	8.09827	7.75783	-0.0619601	acyl-protein thioesterase, putative, expressed
LOC_Os01g07960.3	1421	2209	152.13	1990	138.35	9.68514	10.1314	0.064986	acyl-protein thioesterase, putative, expressed
LOC_Os01g07960.1	1450	2482	166.43	2311	156.08	10.6644	11.5303	0.112625	acyl-protein thioesterase, putative, expressed
LOC_Os01g07970.1	1015	211	19.62	259	24.18	1.29515	1.84605	0.51132	expressed protein
LOC_Os01g07980.1	846	85	10.01	118	13.65	0.625969	1.00907	0.688863	ankyrin, putative, expressed
LOC_Os01g07990.1	4284	76	1.77	76	1.77	0.110527	0.128343	0.215611	retrotransposon protein, putative, unclassified, expressed
LOC_Os01g08000.2	1322	490	36.29	375	28.03	2.30924	2.05215	-0.17028	fibronectin type 3 and ankyrin repeat domains 1 protein, putative, expressed
LOC_Os01g08010.2	1948	139	6.96	124	6.26	0.44456	0.460514	0.0508662	expressed protein
LOC_Os01g08010.1	1947	191	9.61	200	10.1	0.611184	0.743145	0.282038	expressed protein
LOC_Os01g08020.1	2430	4216	170.72	2590	105.68	10.8093	7.71087	-0.487312	boron transporter protein, putative, expressed
LOC_Os01g08050.1	453	0	0	0	0	0	0		hypothetical protein
LOC_Os01g08060.1	1281	6	0.47	4	0.32	0.0291814	0.0225902	-0.369352	transposon protein, putative, CACTA, En/Spm sub-class, expressed
LOC_Os01g08070.1	1524	0	0	0	0	0	0		transposon protein, putative, CACTA, En/Spm sub-class, expressed
LOC_Os01g08090.1	1833	198	10.41	255	13.52	0.672987	1.00644	0.580608	flavonol-3-O-glycoside-7-O-glucosyltransferase 1, putative, expressed
LOC_Os01g08100.1	1506	52	3.34	92	5.98	0.215121	0.441949	1.03873	flavonol-3-O-glycoside-7-O-glucosyltransferase 1, putative, expressed
LOC_Os01g08110.1	2022	239	11.63	369	18.03	0.736412	1.32025	0.842221	flavonol-3-O-glycoside-7-O-glucosyltransferase 1, putative, expressed
LOC_Os01g08120.1	1998	229	11.33	192	9.58	0.714076	0.695209	-0.0386303	pentatricopeptide, putative, expressed
LOC_Os01g08130.1	1024	20	1.8	21	1.96	0.121684	0.148364	0.286	phototropic-responsive NPH3 family protein, putative, expressed
LOC_Os01g08140.1	594	46	7.15	45	6.99	0.482476	0.54807	0.183902	phototropic-responsive NPH3 family protein, putative, expressed
LOC_Os01g08150.1	2809	16	0.56	8	0.28	0.0354873	0.0206038	-0.784389	expressed protein
LOC_Os01g08160.1	2084	586	26.11	780	35.25	1.75188	2.70774	0.628184	MYB family transcription factor, putative, expressed
LOC_Os01g08170.1	3604	4	0.11	6	0.14	0.0069148	0.0120441	0.800573	expressed protein
LOC_Os01g08180.1	486	0	0	0	0	0	0		BRASSINAZOLE-RESISTANT 2, putative, expressed
LOC_Os01g08190.2	3670	24	0.66	57	1.55	0.0407427	0.112362	1.46354	transcriptional corepressor LEUNIG, putative, expressed
LOC_Os01g08190.5	1979	21	0.99	20	0.99	0.0661116	0.0731129	0.145222	transcriptional corepressor LEUNIG, putative, expressed
LOC_Os01g08190.1	3147	33	1.03	63	2.01	0.0653313	0.144828	1.1485	transcriptional corepressor LEUNIG, putative, expressed
LOC_Os01g08190.3	3503	33	0.92	39	1.1	0.0586919	0.0805442	0.456619	transcriptional corepressor LEUNIG, putative, expressed
LOC_Os01g08200.1	2944	8968	301.9	7682	259.89	18.9785	18.8776	-0.00769332	ubiquitin carboxyl-terminal hydrolase 14, putative, expressed
LOC_Os01g08220.1	1181	9	0.64	11	0.85	0.0474785	0.0673833	0.505118	gibberellin 3-beta-dioxygenase 2-2, putative, expressed
LOC_Os01g08240.1	297	0	0	0	0	0	0		hypothetical protein
LOC_Os01g08250.1	4989	5	0.1	3	0.06	0.00624397	0.00435028	-0.521355	retrotransposon protein, putative, unclassified, expressed
LOC_Os01g08260.1	2179	126	5.72	138	6.29	0.360261	0.458175	0.346856	pleiotropic drug resistance protein 4, putative, expressed
LOC_Os01g08260.2	1522	76	4.92	53	3.37	0.311102	0.251925	-0.304396	pleiotropic drug resistance protein 4, putative, expressed
LOC_Os01g08270.1	1880	1607	83.52	1883	98.87	5.32552	7.24606	0.444274	aminotransferase, classes I and II, domain containing protein, expressed
LOC_Os01g08270.4	2998	3067	100.91	3795	125.63	6.37362	9.15777	0.522883	aminotransferase, classes I and II, domain containing protein, expressed
LOC_Os01g08280.2	2125	913	41.67	908	42.07	2.6768	3.09127	0.207688	expressed protein
LOC_Os01g08280.1	1667	887	52.23	776	45.75	3.31507	3.36772	0.0227335	expressed protein
LOC_Os01g08290.1	1708	399	22.77	529	30.34	1.45542	2.24067	0.62249	transmembrane protein, putative, expressed
LOC_Os01g08300.1	162	44	25.59	34	20.15	1.69216	1.51836	-0.156358	expressed protein
LOC_Os01g08310.1	905	771	83.37	581	63.02	5.30775	4.64448	-0.192582	serine/threonine protein phosphatase 2A 59 kDa regulatory subunit Bgamma isoform, putative, expressed
LOC_Os01g08320.1	1358	802	56.65	760	53.8	3.67942	4.04877	0.138008	OsIAA1 - Auxin-responsive Aux/IAA gene family member, expressed
LOC_Os01g08330.1	1365	42	2.7	57	3.64	0.191699	0.302101	0.656184	aspartic proteinase nepenthesin-1 precursor, putative, expressed
LOC_Os01g08340.1	2156	476	21.82	502	23.07	1.37551	1.68448	0.292337	zinc finger family protein, putative, expressed
LOC_Os01g08350.1	351	3	0.83	7	1.96	0.0532499	0.144278	1.438	ATP synthase subunit alpha, mitochondrial, putative, expressed
LOC_Os01g08360.1	357	0	0	0	0	0	0		hypothetical protein
LOC_Os01g08370.1	1714	422	24.34	347	20.2	1.53393	1.46463	-0.0666963	symbiosis-related disease resistance protein, putative, expressed
LOC_Os01g08380.1	1748	46	2.44	10	0.57	0.163953	0.0413874	-1.98602	transferase family protein, putative, expressed
LOC_Os01g08390.1	324	0	0	0	0	0	0		hypothetical protein
LOC_Os01g08400.1	1695	4426	258.3	4331	254.18	16.2684	18.4854	0.184308	syntaxin, putative, expressed
LOC_Os01g08410.1	1721	18134	1032.41	16315	935.03	65.6473	68.5829	0.0631128	early fruit mRNA, putative, expressed
LOC_Os01g08420.1	3391	7549	219.27	6334	184.86	13.8697	13.5133	-0.0375577	EMB2410, putative, expressed
LOC_Os01g08430.1	5189	10052	191.49	8153	155.58	12.069	11.3669	-0.0864687	expressed protein
LOC_Os01g08440.1	1817	2815	138.72	2128	106.24	9.65223	8.47279	-0.188026	UDP-glucoronosyl and UDP-glucosyl transferase domain containing protein, expressed
LOC_Os01g08450.1	759	6019	783.86	6225	816.13	49.4068	59.3345	0.264161	ras-related protein, putative, expressed
LOC_Os01g08460.1	1362	9720	667.6	7738	535.73	44.4625	41.1018	-0.113385	TMS membrane protein/tumour differentially expressed protein, putative, expressed
LOC_Os01g08464.1	912	20	2.14	10	0.92	0.136628	0.0793259	-0.784389	expressed protein
LOC_Os01g08470.1	2276	17	0.67	14	0.53	0.0465351	0.0445006	-0.0644969	retrotransposon protein, putative, unclassified, expressed
LOC_Os01g08480.1	3963	57	1.42	25	0.63	0.0896097	0.0456379	-0.973423	retrotransposon protein, putative, Ty1-copia subclass, expressed
LOC_Os01g08490.1	873	1	0.12	0	0	0.00713658	0		conserved hypothetical protein
LOC_Os01g08500.1	1287	417	31.98	823	63.52	2.01865	4.62627	1.19646	transposon protein, putative, Pong sub-class, expressed
LOC_Os01g08510.1	2717	16426	600.88	13021	478.15	37.6657	34.6708	-0.11953	MAR-binding filament-like protein 1, putative, expressed
LOC_Os01g08520.1	1648	68	3.89	55	3.23	0.257073	0.241443	-0.0904921	DUF581 domain containing protein, expressed
LOC_Os01g08530.1	1461	0	0	1	0.05	0	0.00495176		retrotransposon protein, putative, unclassified, expressed
LOC_Os01g08540.1	4059	2203	53.38	1816	44.02	3.38142	3.23673	-0.0630943	DNA mismatch repair protein MSH6-2, putative, expressed
LOC_Os01g08550.1	1968	943	46.94	777	38.91	2.98532	2.85631	-0.0637322	aminoacyl-tRNA synthetase, putative, expressed
LOC_Os01g08560.2	3184	41713	1283.18	28203	872.64	81.6211	64.0814	-0.349037	DnaK family protein, putative, expressed
LOC_Os01g08560.1	3188	41973	1289.89	29456	909.53	82.0268	66.8444	-0.295289	DnaK family protein, putative, expressed
LOC_Os01g08570.1	1488	0	0	0	0	0	0		2-oxoglutarate and iron-dependent oxygenase domain-containing protein2, putative, expressed
LOC_Os01g08580.1	1941	4595	231.5	4695	238.13	14.7491	17.4993	0.246671	frigida, putative, expressed
LOC_Os01g08590.1	243	0	0	0	0	0	0		expressed protein
LOC_Os01g08600.1	816	314	37.82	256	30.9	2.39742	2.26965	-0.0790098	expressed protein
LOC_Os01g08610.1	2502	131	5.17	109	4.35	0.326203	0.315173	-0.0496277	hAT dimerisation domain-containing protein, putative, expressed
LOC_Os01g08620.1	312	0	0	0	0	0	0		expressed protein
LOC_Os01g08630.1	1488	35	2.31	28	1.78	0.146544	0.136133	-0.106317	expressed protein
LOC_Os01g08640.1	252	0	0	0	0	0	0		transposon protein, putative, unclassified
LOC_Os01g08650.1	1755	503	27.53	485	26.61	1.78565	1.99928	0.163037	expressed protein
LOC_Os01g08650.2	1725	359	19.88	338	19.03	1.29661	1.41755	0.12865	expressed protein
LOC_Os01g08660.1	1188	3599	293.28	3292	269.06	18.8742	20.0472	0.0869792	aquaporin protein, putative, expressed
LOC_Os01g08670.1	807	34	3.85	37	4.38	0.262488	0.331694	0.337602	expressed protein
LOC_Os01g08680.2	1899	683	35.41	457	23.93	2.24078	1.74101	-0.36408	myb/SANT domain protein, putative, expressed
LOC_Os01g08680.1	2043	684	33.26	489	23.65	2.08589	1.73161	-0.268551	myb/SANT domain protein, putative, expressed
LOC_Os01g08690.1	1335	1633	120.84	1263	93.79	7.62095	6.84434	-0.155059	holocarboxylase synthetase, putative, expressed
LOC_Os01g08700.1	4491	35042	770.54	29291	647.61	48.6127	47.1847	-0.0430167	GIGANTEA, putative, expressed
LOC_Os01g08700.4	4371	31009	701.06	26499	602.38	44.1989	43.859	-0.0111381	GIGANTEA, putative, expressed
LOC_Os01g08700.3	4359	32722	740.89	27027	615.62	46.7689	44.856	-0.0602486	GIGANTEA, putative, expressed
LOC_Os01g08700.8	4691	42268	890.46	35116	744.19	56.1372	54.1563	-0.0518263	GIGANTEA, putative, expressed
LOC_Os01g08700.2	4502	32800	719.94	27809	613.47	45.3913	44.6879	-0.022533	GIGANTEA, putative, expressed
LOC_Os01g08700.5	4352	31447	714.12	26649	608.6	45.0189	44.2998	-0.02323	GIGANTEA, putative, expressed
LOC_Os01g08700.6	4435	33786	752.68	28405	636.62	47.4622	46.3352	-0.0346697	GIGANTEA, putative, expressed
LOC_Os01g08710.1	1458	3	0.16	8	0.47	0.0128194	0.0396956	1.63065	WRKY102, expressed
LOC_Os01g08710.2	1241	50	3.63	35	2.65	0.251017	0.204036	-0.298962	WRKY102, expressed
LOC_Os01g08720.1	3192	18	0.56	17	0.53	0.0351329	0.0385297	0.133149	transposon protein, putative, CACTA, En/Spm sub-class, expressed
LOC_Os01g08730.1	3114	4	0.13	0	0	0.00800287	0		transposon protein, putative, CACTA, En/Spm sub-class, expressed
LOC_Os01g08740.1	240	17	6.82	38	15.28	0.441308	1.14547	1.37608	expressed protein
LOC_Os01g08750.1	10065	8268	81.48	5043	49.91	5.11789	3.62481	-0.497645	expressed protein
LOC_Os01g08750.3	2706	2750	100.36	2286	83.99	6.33154	6.11164	-0.0509952	expressed protein
LOC_Os01g08750.2	9417	8542	89.86	5272	55.73	5.65134	4.05016	-0.480613	expressed protein
LOC_Os01g08760.1	1053	314	29.12	314	29.11	1.85783	2.1573	0.215611	choline/ethanolamine kinase, putative, expressed
LOC_Os01g08770.1	2190	8860	399.3	5715	258.89	25.2054	18.8791	-0.416942	WD domain, G-beta repeat domain containing protein, expressed
LOC_Os01g08780.1	2340	229	9.43	370	15.28	0.609711	1.14392	0.907789	endonuclease/exonuclease/phosphatase family domain containing protein, expressed
LOC_Os01g08790.1	717	0	0	0	0	0	0		histone-like transcription factor and archaeal histone, putative, expressed
LOC_Os01g08800.1	1766	2	0.1	1	0.05	0.00705576	0.00409656	-0.784389	cytochrome P450, putative, expressed
LOC_Os01g08810.1	1790	111	5.95	128	7.01	0.386344	0.517329	0.421195	cytochrome P450, putative, expressed
LOC_Os01g08814.3	1123	290	25.22	270	23.77	1.60888	1.73938	0.112518	expressed protein
LOC_Os01g08814.2	1118	274	23.96	270	23.63	1.52691	1.74716	0.194395	expressed protein
LOC_Os01g08814.1	1123	312	27.26	309	27.06	1.73093	1.99062	0.201672	expressed protein
LOC_Os01g08820.1	2030	2	0.1	1	0.05	0.00613816	0.0035638	-0.784389	PHD-finger domain containing protein, putative, expressed
LOC_Os01g08830.1	1787	2089	115.34	2452	136.29	7.28313	9.92672	0.446757	OsFBDUF1 - F-box and DUF domain containing protein, expressed
LOC_Os01g08830.2	1798	2011	110.96	2393	132.39	6.9683	9.62859	0.466518	OsFBDUF1 - F-box and DUF domain containing protein, expressed
LOC_Os01g08840.1	468	0	0	1	0.22	0	0.0154584		expressed protein
LOC_Os01g08850.1	1792	1836	101.13	1400	77.66	6.38321	5.65197	-0.175528	expressed protein
LOC_Os01g08860.2	746	3963	521.36	2416	319.01	33.0971	23.4298	-0.498362	hsp20/alpha crystallin family protein, putative, expressed
LOC_Os01g08860.1	845	6033	675.55	3521	395.27	44.4816	30.1453	-0.561279	hsp20/alpha crystallin family protein, putative, expressed
LOC_Os01g08870.1	288	456	154.96	284	97.07	9.86454	7.13404	-0.467532	expressed protein
LOC_Os01g08880.1	669	472	67.86	298	43.42	4.39562	3.22255	-0.447864	expressed protein
LOC_Os01g08890.1	2771	38570	1378.42	28612	1027.2	86.7196	74.7001	-0.215248	expressed protein
LOC_Os01g08930.1	2164	13374	605.31	9417	429.71	38.5042	31.4822	-0.290481	DEAD-box ATP-dependent RNA helicase, putative, expressed
LOC_Os01g08940.1	426	1	0.17	0	0	0.014625	0		expressed protein
LOC_Os01g08950.1	1291	179	13.59	216	16.37	0.863836	1.21042	0.486683	expressed protein
LOC_Os01g08960.1	1114	952	83.27	949	83.62	5.32422	6.16298	0.211058	phosducin-like protein 3, putative, expressed
LOC_Os01g08970.2	2592	9449	360.34	8726	334.74	22.712	24.3551	0.10077	SSRP1-like FACT complex subunit, putative, expressed
LOC_Os01g08970.1	2537	10073	392.81	9245	362.34	24.7367	26.3631	0.0918628	SSRP1-like FACT complex subunit, putative, expressed
LOC_Os01g08980.1	592	0	0	0	0	0	0		expressed protein
LOC_Os01g08990.1	861	18	2.07	31	3.55	0.130249	0.260476	0.999882	expressed protein
LOC_Os01g09000.1	2858	29037	1005.5	27719	964.67	63.2986	70.1657	0.148594	glutaminyl-tRNA synthetase, putative, expressed
LOC_Os01g09010.1	1873	8752	446.68	9766	503.03	29.1121	37.7215	0.373766	transferase family protein, putative, expressed
LOC_Os01g09020.1	2642	7259	270.47	5608	210.4	17.1178	15.3562	-0.156673	WD domain, G-beta repeat domain containing protein, expressed
LOC_Os01g09030.1	3033	1020	33.36	898	29.55	2.09523	2.14197	0.0318292	2-aminoethanethiol dioxygenase, putative, expressed
LOC_Os01g09050.1	3321	93	2.8	61	1.81	0.174469	0.132883	-0.39281	retrotransposon protein, putative, Ty1-copia subclass, expressed
LOC_Os01g09060.1	945	104	10.96	68	7.18	0.685655	0.520579	-0.397366	retrotransposon protein, putative, Ty1-copia subclass
LOC_Os01g09080.1	1882	15	0.71	12	0.6	0.0496565	0.0461287	-0.106317	WRKY107, expressed
LOC_Os01g09090.1	435	0	0	0	0	0	0		expressed protein
LOC_Os01g09100.1	962	107	10.35	61	5.92	0.692968	0.458738	-0.595119	WRKY10, expressed
LOC_Os01g09110.1	252	4	1.59	1	0.39	0.0988926	0.0287084	-1.78439	retrotransposon protein, putative, unclassified
LOC_Os01g09120.2	1776	2076	114.34	1990	109.83	7.28264	8.10625	0.154573	Twin LOV 1, putative, expressed
LOC_Os01g09120.1	1763	2189	121.36	2081	115.62	7.73567	8.53944	0.142616	Twin LOV 1, putative, expressed
LOC_Os01g09130.1	750	0	0	0	0	0	0		expressed protein
LOC_Os01g09140.1	453	2	0.44	0	0	0.0275065	0		expressed protein
LOC_Os01g09150.1	753	0	0	1	0.13	0	0.00960759		expressed protein
LOC_Os01g09160.1	3144	0	0	0	0	0	0		transposon protein, putative, unclassified, expressed
LOC_Os01g09170.1	6084	1	0.02	4	0.07	0.00102404	0.00475642	2.21561	transposon protein, putative, unclassified, expressed
LOC_Os01g09180.1	156	0	0	0	0	0	0		transposon protein, putative, unclassified
LOC_Os01g09190.1	946	11	1.05	18	1.85	0.0724446	0.137655	0.926104	expressed protein
LOC_Os01g09200.1	2378	8608	359.11	8651	362.22	22.5525	26.3187	0.2228	AGC_AGC_other_NDRh_TRCd.1 - ACG kinases include homologs to PKA, PKG and PKC, expressed
LOC_Os01g09206.1	810	31	3.82	10	1.22	0.238441	0.089315	-1.41666	retrotransposon protein, putative, Ty1-copia subclass
LOC_Os01g09212.1	636	152	22.56	95	14.2	1.48899	1.08063	-0.462461	retrotransposon protein, putative, Ty1-copia subclass, expressed
LOC_Os01g09220.1	1834	2513	129.24	2381	124.08	8.53685	9.39225	0.137768	transposon protein, putative, CACTA, En/Spm sub-class, expressed
LOC_Os01g09230.1	1440	137	9.1	81	5.54	0.592737	0.406942	-0.542571	expressed protein
LOC_Os01g09240.1	651	6	0.92	2	0.31	0.0574215	0.0222259	-1.36935	retrotransposon protein, putative, LINE subclass
LOC_Os01g09246.1	5076	16549	321.31	13916	271.65	20.3121	19.8336	-0.0343885	glycine-rich protein, putative, expressed
LOC_Os01g09252.1	2205	2836	123.64	2770	121.8	8.01312	9.08826	0.181639	WD domain, G-beta repeat domain containing protein, expressed
LOC_Os01g09260.1	1599	0	0	0	0	0	0		cytokinin dehydrogenase precursor, putative, expressed
LOC_Os01g09270.1	228	13	5.43	11	4.51	0.355233	0.349034	-0.0253971	expressed protein
LOC_Os01g09280.1	1694	4544	265.55	5212	306.2	16.712	22.2587	0.413485	myb-related transcription activator, putative, expressed
LOC_Os01g09290.1	579	2	0.31	4	0.7	0.0215207	0.0499794	1.21561	transposon protein, putative, unclassified, expressed
LOC_Os01g09300.3	1540	1190	75.47	969	61.85	4.81427	4.55211	-0.080782	oxidoreductase, putative, expressed
LOC_Os01g09300.1	1636	1205	72.02	933	56.27	4.58889	4.1258	-0.153473	oxidoreductase, putative, expressed
LOC_Os01g09300.2	1555	1320	83.14	1104	69.49	5.28869	5.13628	-0.0421868	oxidoreductase, putative, expressed
LOC_Os01g09305.1	774	1969	252.32	1597	205.68	15.8493	14.927	-0.0864878	EMB1895, putative, expressed
LOC_Os01g09310.1	3253	2658	78.61	1734	51.67	5.09067	3.85633	-0.400626	EMB1895, putative, expressed
LOC_Os01g09320.1	2744	22753	819.37	18924	684.7	51.6605	49.8929	-0.0502287	NADP-dependent malic enzyme, chloroplast precursor, putative, expressed
LOC_Os01g09330.1	753	0	0	0	0	0	0		expressed protein
LOC_Os01g09340.1	1641	63	3.62	71	4.04	0.239186	0.313011	0.388078	expressed protein
LOC_Os01g09350.1	264	0	0	0	0	0	0		hypothetical protein
LOC_Os01g09360.1	735	2	0.26	5	0.68	0.016953	0.0492144	1.53754	expressed protein
LOC_Os01g09370.1	1455	4816	326.74	4001	273.9	20.6219	19.8937	-0.0518638	ankyrin repeat domain-containing protein 28, putative, expressed
LOC_Os01g09384.1	3020	1055	34.7	999	33.07	2.17646	2.39314	0.136925	ankyrin repeat domain containing protein, putative, expressed
LOC_Os01g09400.1	765	0	0	0	0	0	0		retrotransposon protein, putative, Ty3-gypsy subclass, expressed
LOC_Os01g09410.1	1580	1567	98.32	1451	91.45	6.17897	6.64385	0.104653	expressed protein
LOC_Os01g09420.1	1890	4394	221.24	4637	235.62	14.4845	17.7495	0.293268	expressed protein
LOC_Os01g09430.1	1182	23181	1913.61	20039	1662.58	122.185	122.65	0.00547871	expressed protein
LOC_Os01g09440.1	516	6	0.99	8	1.38	0.0724446	0.112163	0.630648	expressed protein
LOC_Os01g09450.1	1780	2609	143.39	2328	128.76	9.13184	9.46178	0.0512051	OsIAA2 - Auxin-responsive Aux/IAA gene family member, expressed
LOC_Os01g09450.2	1852	2411	126.72	2113	112.15	8.11074	8.25407	0.0252721	OsIAA2 - Auxin-responsive Aux/IAA gene family member, expressed
LOC_Os01g09460.1	1919	72	3.7	109	5.62	0.233755	0.410924	0.81387	hexokinase, putative, expressed
LOC_Os01g09470.1	1835	0	0	4	0.18	0	0.0157701		IQ calmodulin-binding motif family protein, expressed
LOC_Os01g09480.1	291	0	0	0	0	0	0		hypothetical protein
LOC_Os01g09490.1	3768	22	0.58	14	0.36	0.0363761	0.0268798	-0.436466	transposon protein, putative, unclassified, expressed
LOC_Os01g09500.1	627	39	5.88	55	8.51	0.387526	0.634607	0.711568	expressed protein
LOC_Os01g09510.1	877	3627	399.25	2638	291.51	25.7663	21.7613	-0.243721	60S acidic ribosomal protein, putative, expressed
LOC_Os01g09510.4	886	3067	333.56	2170	236.43	21.5667	17.7189	-0.283522	60S acidic ribosomal protein, putative, expressed
LOC_Os01g09520.1	6042	1	0.01	0	0	0.00103115	0		transposon protein, putative, unclassified, expressed
LOC_Os01g09530.1	3144	0	0	0	0	0	0		transposon protein, putative, unclassified, expressed
LOC_Os01g09540.1	1368	17548	1211.16	16070	1120.91	79.9182	84.9844	0.0886743	HAD superfamily phosphatase, putative, expressed
LOC_Os01g09550.1	2479	285	11.1	274	10.87	0.716263	0.79962	0.158825	no apical meristem protein, putative, expressed
LOC_Os01g09550.4	5715	225	3.83	232	3.96	0.245285	0.293685	0.259811	no apical meristem protein, putative, expressed
LOC_Os01g09550.2	2439	354	13.88	321	12.82	0.904265	0.952145	0.0744349	no apical meristem protein, putative, expressed
LOC_Os01g09550.3	3017	254	8.14	237	7.61	0.524521	0.568307	0.11567	no apical meristem protein, putative, expressed
LOC_Os01g09560.1	2012	13201	651.86	10522	521.42	40.8774	37.8338	-0.111627	mitochondrial-processing peptidase subunit alpha, mitochondrial precursor, putative, expressed
LOC_Os01g09570.1	2280	17942	758.1	12672	539.39	49.0276	40.2087	-0.286085	6-phosphofructokinase, putative, expressed
LOC_Os01g09580.2	1376	5	0.36	2	0.14	0.0226389	0.0105153	-1.10632	CAMK_CAMK_like_Aur_like.1 - CAMK includes calcium/calmodulin depedent protein kinases, expressed
LOC_Os01g09580.1	1651	5	0.31	4	0.24	0.0188681	0.0175276	-0.106317	CAMK_CAMK_like_Aur_like.1 - CAMK includes calcium/calmodulin depedent protein kinases, expressed
LOC_Os01g09590.1	1165	178	14.18	324	26.08	0.951915	2.012	1.07973	myb-like DNA-binding domain containing protein, putative, expressed
LOC_Os01g09600.1	5670	3	0.05	0	0	0.00329642	0		retrotransposon protein, putative, Ty3-gypsy subclass, expressed
LOC_Os01g09610.1	2547	2	0.07	0	0	0.00489221	0		retrotransposon protein, putative, Ty3-gypsy subclass, expressed
LOC_Os01g09620.1	2080	645	29.68	633	29.18	1.93197	2.20166	0.188517	zinc finger/CCCH transcription factor, putative, expressed
LOC_Os01g09620.2	1907	479	23.8	411	20.64	1.56491	1.5592	-0.00527626	zinc finger/CCCH transcription factor, putative, expressed
LOC_Os01g09640.1	1769	3043	168.84	2547	141.69	10.7171	10.4162	-0.0410844	Myb transcription factor, putative, expressed
LOC_Os01g09650.1	495	0	0	0	0	0	0		expressed protein
LOC_Os01g09660.1	774	10	1.11	16	1.81	0.080494	0.149551	0.893683	expressed protein
LOC_Os01g09665.1	1275	61	4.77	58	4.51	0.298074	0.3291	0.142855	expressed protein
LOC_Os01g09670.1	1520	341	21.78	308	19.94	1.3977	1.46594	0.0687696	pollen-specific protein SF21, putative, expressed
LOC_Os01g09680.1	498	2	0.36	0	0	0.025021	0		expressed protein
LOC_Os01g09690.1	408	0	0	0	0	0	0		hypothetical protein
LOC_Os01g09700.1	1910	20	1.02	10	0.53	0.065238	0.0378771	-0.784389	aminotransferase, classes I and II, domain containing protein, expressed
LOC_Os01g09710.1	369	0	0	0	0	0	0		expressed protein
LOC_Os01g09720.1	648	0	0	0	0	0	0		dof zinc finger domain containing protein, putative, expressed
LOC_Os01g09730.1	1851	184	9.75	202	10.65	0.619321	0.789504	0.350261	expressed protein
LOC_Os01g09730.2	1519	1	0.07	0	0	0.00410154	0		expressed protein
LOC_Os01g09740.1	1753	770	43.29	698	39.19	2.73661	2.8806	0.0739796	F-box/LRR-repeat protein, putative, expressed
LOC_Os01g09750.1	2338	3709	157.08	2999	127.55	9.88363	9.27986	-0.0909377	RNA methyltransferase protein, putative, expressed
LOC_Os01g09750.2	1819	2532	137.57	1827	99.83	8.67232	7.26634	-0.25519	RNA methyltransferase protein, putative, expressed
LOC_Os01g09760.1	3314	2447	73.17	2296	68.96	4.6003	5.01221	0.12372	DIRP family protein, putative, expressed
LOC_Os01g09770.1	2078	6347	297.99	3842	181.31	19.0295	13.3759	-0.508606	expressed protein
LOC_Os01g09790.1	1843	123	6.55	127	6.8	0.4158	0.498526	0.261781	IQ calmodulin-binding motif domain containing protein, expressed
LOC_Os01g09800.1	2330	1935	81.88	2569	109.19	5.17403	7.9766	0.624484	BTBA1 - Bric-a-Brac,Tramtrack, Broad Complex BTB domain with Ankyrin repeat region, expressed
LOC_Os01g09810.1	474	0	0	4	0.83	0	0.0610508		uncharacterized UPF0114 domain containing protein, expressed
LOC_Os01g09830.1	727	498	65.31	503	66.05	4.26775	5.00545	0.230024	OsGrx_A2 - glutaredoxin subgroup III, expressed
LOC_Os01g09850.1	2684	371	13.08	261	9.2	0.861183	0.703506	-0.291758	ZOS1-04 - C2H2 zinc finger protein, expressed
LOC_Os01g09850.2	2340	272	10.89	209	8.44	0.724198	0.64616	-0.164493	ZOS1-04 - C2H2 zinc finger protein, expressed
LOC_Os01g09850.3	2711	348	12.07	284	9.87	0.79975	0.757877	-0.0775854	ZOS1-04 - C2H2 zinc finger protein, expressed
LOC_Os01g09860.1	4360	335	7.51	293	6.6	0.478699	0.486173	0.0223506	retrotransposon protein, putative, unclassified, expressed
LOC_Os01g09870.1	519	7	1.05	13	2.34	0.0840301	0.181211	1.1087	expressed protein
LOC_Os01g09880.1	1448	100	6.53	152	9.65	0.430265	0.759425	0.819682	harpin-induced protein 1 domain containing protein, expressed
LOC_Os01g09890.1	1102	5072	450.46	5124	457.96	28.6749	33.6385	0.230327	translation initiation factor SUI1, putative, expressed
LOC_Os01g09900.1	1539	0	0	1	0.06	0	0.00470079		helix-loop-helix DNA-binding domain containing protein, expressed
LOC_Os01g09930.1	1239	26	1.79	18	1.27	0.130739	0.105102	-0.314904	helix-loop-helix DNA-binding domain containing protein, expressed
LOC_Os01g09940.1	204	0	0	0	0	0	0		expressed protein
LOC_Os01g09950.1	153	0	0	0	0	0	0		expressed protein
LOC_Os01g09960.1	3579	4	0.1	5	0.14	0.0069631	0.0101069	0.537539	transposon protein, putative, unclassified, expressed
LOC_Os01g09970.1	174	0	0	0	0	0	0		expressed protein
LOC_Os01g09980.1	756	3	0.4	0	0	0.0247231	0		expressed protein
LOC_Os01g09990.2	1793	2	0.1	5	0.22	0.00694951	0.0201743	1.53754	helix-loop-helix DNA-binding domain containing protein, expressed
LOC_Os01g09990.1	1799	3	0.16	0	0	0.0103895	0		helix-loop-helix DNA-binding domain containing protein, expressed
LOC_Os01g10000.1	393	1	0.26	3	0.76	0.015853	0.0552253	1.80057	expressed protein
LOC_Os01g10010.1	1122	310	26.53	306	26.2	1.72137	1.97305	0.196874	prenylated rab acceptor, putative, expressed
LOC_Os01g10010.2	874	81	8.33	88	8.89	0.577401	0.728418	0.335193	prenylated rab acceptor, putative, expressed
LOC_Os01g10020.1	1857	1687	86.06	1390	71.37	5.65988	5.41518	-0.0637641	ectonucleotide pyrophosphatase/phosphodiesterase family member 1, putative, expressed
LOC_Os01g10030.1	2923	441	14.81	272	9.16	0.93997	0.673209	-0.481561	expressed protein
LOC_Os01g10040.1	1473	380	24.78	419	27.34	1.60726	2.05788	0.356562	cytochrome P450, putative, expressed
LOC_Os01g10040.2	1346	297	20.93	328	23.56	1.37472	1.76294	0.358844	cytochrome P450, putative, expressed
LOC_Os01g10050.2	2225	1967	87.17	1538	68.57	5.50781	5.00076	-0.13933	DEAD-box ATP-dependent RNA helicase, putative, expressed
LOC_Os01g10050.1	2110	2045	95.7	1841	86.77	6.03831	6.3122	0.0639998	DEAD-box ATP-dependent RNA helicase, putative, expressed
LOC_Os01g10060.1	318	8	2.3	19	5.64	0.156735	0.432251	1.46354	expressed protein
LOC_Os01g10070.1	501	136	24.25	136	24.27	1.69124	1.96386	0.215611	expressed protein
LOC_Os01g10080.2	1183	2004	165.11	2297	190.93	10.554	14.0471	0.412479	expressed protein
LOC_Os01g10090.1	1710	30	1.69	34	1.89	0.109302	0.143844	0.396183	pentatricopeptide, putative, expressed
LOC_Os01g10100.2	1364	781	55	643	45.67	3.56731	3.41041	-0.0648928	expressed protein
LOC_Os01g10100.1	1135	935	79.55	839	71.74	5.13239	5.34781	0.0593154	expressed protein
LOC_Os01g10110.1	2586	156	5.85	443	16.48	0.375838	1.23932	1.72137	cytokinin dehydrogenase precursor, putative, expressed
LOC_Os01g10120.1	324	0	0	0	0	0	0		retrotransposon protein, putative, Ty3-gypsy subclass
LOC_Os01g10130.1	1709	167	9.65	158	9.19	0.608806	0.668844	0.135687	RNA-dependent RNA polymerase, putative, expressed
LOC_Os01g10140.3	1923	145	7.5	149	7.68	0.469778	0.560553	0.25487	RNA-dependent RNA polymerase, putative, expressed
LOC_Os01g10140.2	2135	242	11.21	248	11.54	0.70619	0.840356	0.250944	RNA-dependent RNA polymerase, putative, expressed
LOC_Os01g10150.2	2462	10415	419.17	9822	397.11	26.3558	28.8617	0.131037	CK1_CaseinKinase_1a.1 - CK1 includes the casein kinase 1 kinases, expressed
LOC_Os01g10150.1	2466	11637	467.42	11098	448.1	29.4003	32.5583	0.147192	CK1_CaseinKinase_1a.1 - CK1 includes the casein kinase 1 kinases, expressed
LOC_Os01g10160.1	627	1	0.16	0	0	0.00993658	0		latency associated nuclear antigen, putative, expressed
LOC_Os01g10170.1	228	0	0	0	0	0	0		expressed protein
LOC_Os01g10180.1	1244	0	0	2	0.16	0	0.0116311		avr9/Cf-9 rapidly elicited protein 146, putative, expressed
LOC_Os01g10195.1	1238	12	0.89	18	1.4	0.06039	0.105187	0.800573	expressed protein
LOC_Os01g10200.1	174	0	0	0	0	0	0		hypothetical protein
LOC_Os01g10210.1	1213	2309	182.58	2746	216.93	11.8595	16.3776	0.465674	lachrymatory factor synthase, putative, expressed
LOC_Os01g10230.1	893	0	0	0	0	0	0		lachrymatory factor synthase, putative, expressed
LOC_Os01g10240.1	948	0	0	0	0	0	0		urate anion exchanger, putative, expressed
LOC_Os01g10250.3	2310	1188	50.75	918	39.37	3.20412	2.87502	-0.156358	hydrolase, alpha/beta fold family domain containing protein, expressed
LOC_Os01g10250.1	1590	1223	75.92	1090	67.95	4.79219	4.95951	0.0495147	hydrolase, alpha/beta fold family domain containing protein, expressed
LOC_Os01g10250.2	2646	1342	49.89	1091	40.76	3.15985	2.98294	-0.0831226	hydrolase, alpha/beta fold family domain containing protein, expressed
LOC_Os01g10260.1	615	62	8.67	66	9.8	0.628089	0.776387	0.305809	expressed protein
LOC_Os01g10270.1	729	4	0.49	4	0.55	0.0341851	0.0396956	0.215611	expressed protein
LOC_Os01g10280.1	2349	3545	149.13	2598	110.1	9.40237	8.0014	-0.232773	phosphoribosylaminoimidazole carboxylase, chloroplast precursor, putative, expressed
LOC_Os01g10280.3	2696	2739	100.7	1985	73.22	6.3296	5.3266	-0.248899	phosphoribosylaminoimidazole carboxylase, chloroplast precursor, putative, expressed
LOC_Os01g10280.2	2167	3131	143.16	2409	110.59	9.00178	8.04243	-0.162578	phosphoribosylaminoimidazole carboxylase, chloroplast precursor, putative, expressed
LOC_Os01g10280.4	2691	2583	94.95	1900	70.06	5.98019	5.10798	-0.227437	phosphoribosylaminoimidazole carboxylase, chloroplast precursor, putative, expressed
LOC_Os01g10290.1	1421	2905	200.83	2848	198.11	12.7367	14.4996	0.187022	autophagy-related protein 3, putative, expressed
LOC_Os01g10290.2	1528	3747	242.25	3482	225.72	15.2779	16.486	0.109791	autophagy-related protein 3, putative, expressed
LOC_Os01g10300.1	1120	207	18.16	185	16.15	1.15148	1.19499	0.0535055	expressed protein
LOC_Os01g10310.1	513	0	0	3	0.5	0	0.0423071		expressed protein
LOC_Os01g10320.1	2158	187	8.48	128	5.76	0.539877	0.42911	-0.331283	class III HD-Zip protein 8, putative, expressed
LOC_Os01g10340.1	1171	1197	101.53	1351	115.1	6.36856	8.34657	0.390216	expressed protein
LOC_Os01g10350.1	1482	1628	107.27	1267	83.65	6.84401	6.18498	-0.146073	MPPN domain containing protein, expressed
LOC_Os01g10370.1	1138	0	0	0	0	0	0		AP2 domain containing protein, expressed
LOC_Os01g10380.1	3012	5	0.17	6	0.2	0.0103424	0.0144114	0.478645	transposon protein, putative, CACTA, En/Spm sub-class, expressed
LOC_Os01g10390.1	2511	0	0	7	0.27	0	0.0201679		transposon protein, putative, CACTA, En/Spm sub-class, expressed
LOC_Os01g10400.2	715	412196	55665.8	373621	50902.3	3591.72	3780.38	0.073856	expressed protein
LOC_Os01g10400.1	1220	453213	36350.8	403713	32602.9	2314.44	2393.99	0.0487518	expressed protein
LOC_Os01g10410.1	310	45	11.15	21	5.45	0.904389	0.49008	-0.883925	transposon protein, putative, unclassified
LOC_Os01g10420.1	738	43	5.52	50	6.46	0.363008	0.490144	0.433202	expressed protein
LOC_Os01g10430.1	2859	2769	95.55	2344	81.22	6.03411	5.93134	-0.0247815	protein kinase family protein, putative, expressed
LOC_Os01g10430.2	2426	2719	110.78	2332	95.34	6.98269	6.9542	-0.00589737	protein kinase family protein, putative, expressed
LOC_Os01g10440.1	2372	724	27.81	574	22.03	1.90164	1.75068	-0.119328	xylosyltransferase, putative, expressed
LOC_Os01g10450.2	2579	1647	63.01	1521	58.47	3.97875	4.26665	0.100791	protein kinase domain containing protein, expressed
LOC_Os01g10450.1	2591	1543	58.83	1506	57.7	3.71025	4.20501	0.180595	protein kinase domain containing protein, expressed
LOC_Os01g10460.1	768	20	2.21	27	3.22	0.162246	0.254339	0.64857	expressed protein
LOC_Os01g10470.1	892	0	0	0	0	0	0		RALFL17 - Rapid ALkalinization Factor RALF family protein precursor, expressed
LOC_Os01g10480.1	765	0	0	0	0	0	0		plastocyanin-like domain containing protein, putative, expressed
LOC_Os01g10490.1	1216	0	0	0	0	0	0		keratin, type I cytoskeletal 9, putative, expressed
LOC_Os01g10504.2	1434	27	1.89	14	0.98	0.117306	0.0706299	-0.731922	OsMADS3 - MADS-box family gene with MIKCc type-box, expressed
LOC_Os01g10504.1	1187	8	0.66	7	0.6	0.0419898	0.0426635	0.0229659	OsMADS3 - MADS-box family gene with MIKCc type-box, expressed
LOC_Os01g10504.3	1188	11	0.88	18	1.43	0.0576873	0.109614	0.926104	OsMADS3 - MADS-box family gene with MIKCc type-box, expressed
LOC_Os01g10520.1	2772	232	8.23	172	6.19	0.521434	0.448895	-0.216105	expressed protein
LOC_Os01g10530.1	2431	1161	47.16	889	36.19	2.97544	2.64561	-0.169502	expressed protein
LOC_Os01g10530.2	3160	1712	53.4	1299	40.83	3.37537	2.97394	-0.18267	expressed protein
LOC_Os01g10530.3	2158	1072	48.83	845	38.67	3.09491	2.83279	-0.127671	expressed protein
LOC_Os01g10550.1	222	0	0	0	0	0	0		DEFL35 - Defensin and Defensin-like DEFL family, expressed
LOC_Os01g10560.1	534	2	0.32	3	0.55	0.0233342	0.0406434	0.800573	transposon protein, putative, unclassified
LOC_Os01g10580.1	1526	9496	577.8	14806	905.83	38.7695	70.1928	0.856401	B-box zinc finger family protein, putative, expressed
LOC_Os01g10590.1	510	0	0	3	0.57	0	0.042556		osFTL8 FT-Like8 homologous to Flowering Locus T gene; contains Pfam profile PF01161: Phosphatidylethanolamine-binding protein, expressed
LOC_Os01g10600.1	1110	216	18.26	200	16.87	1.21237	1.30352	0.10458	aquaporin protein, putative, expressed
LOC_Os01g10610.1	1539	5918	375.11	6742	430.61	23.9575	31.6927	0.403678	BES1/BZR1 homolog protein, putative, expressed
LOC_Os01g10630.1	1641	391	23.52	269	16.22	1.48447	1.18591	-0.323951	expressed protein
LOC_Os01g10630.2	1961	440	22.11	320	16.17	1.39791	1.18054	-0.243821	expressed protein
LOC_Os01g10640.1	808	219	26.4	245	29.97	1.68864	2.19364	0.377462	expressed protein
LOC_Os01g10650.1	186	0	0	0	0	0	0		hypothetical protein
LOC_Os01g10660.1	327	0	0	0	0	0	0		expressed protein
LOC_Os01g10670.1	312	0	0	0	0	0	0		expressed protein
LOC_Os01g10680.2	1905	417	20.18	394	19.35	1.36378	1.49627	0.133759	GIL1, putative, expressed
LOC_Os01g10680.1	2212	490	20.43	471	19.74	1.38011	1.54044	0.158556	GIL1, putative, expressed
LOC_Os01g10690.1	2229	1484	65.74	1266	56.41	4.1479	4.10897	-0.0136027	POLD3 - Putative DNA polymerase delta complex subunit, expressed
LOC_Os01g10700.1	2253	0	0	0	0	0	0		D-mannose binding lectin family protein, expressed
LOC_Os01g10710.1	2538	0	0	0	0	0	0		receptor-like protein kinase, putative, expressed
LOC_Os01g10720.1	3402	1	0.03	0	0	0.00183134	0		retrotransposon protein, putative, unclassified, expressed
LOC_Os01g10740.1	402	0	0	0	0	0	0		expressed protein
LOC_Os01g10750.1	369	0	0	0	0	0	0		expressed protein
LOC_Os01g10760.1	333	0	0	0	0	0	0		expressed protein
LOC_Os01g10770.1	753	1	0.11	0	0	0.00827388	0		expressed protein
LOC_Os01g10780.1	417	0	0	0	0	0	0		expressed protein
LOC_Os01g10790.1	1691	2308	135.69	1899	112.11	8.50348	8.12439	-0.0657923	WD domain, G-beta repeat domain containing protein, expressed
LOC_Os01g10800.1	3308	6955	207.36	5304	158.65	13.0989	11.5997	-0.175359	pentatricopeptide, putative, expressed
LOC_Os01g10810.1	851	439	51.03	388	45.25	3.21395	3.29846	0.0374467	rho termination factor, N-terminal domain containing protein, expressed
LOC_Os01g10820.1	549	3077	547.45	2130	380.64	34.9188	28.0684	-0.31506	ribosomal protein L5, putative, expressed
LOC_Os01g10830.1	893	52	5.25	38	3.96	0.362791	0.307852	-0.236901	carnitine racemase like protein, putative, expressed
LOC_Os01g10840.1	1846	4821	256.45	4695	251.89	16.2708	18.3998	0.177404	CGMC_GSK.2 - CGMC includes CDA, MAPK, GSK3, and CLKC kinases, expressed
LOC_Os01g10850.1	1668	0	0	8	0.42	0	0.0346979		peroxidase precursor, putative, expressed
LOC_Os01g10860.1	1111	325	27.11	267	22.57	1.82253	1.73863	-0.067989	expressed protein
LOC_Os01g10870.1	1536	0	0	0	0	0	0		CAMK_KIN1/SNF1/Nim1_like.7 - CAMK includes calcium/calmodulin depedent protein kinases, expressed
LOC_Os01g10880.1	198	67	28.12	59	25.38	2.10821	2.15574	0.0321649	expressed protein
LOC_Os01g10890.1	2061	3400	162.8	2821	135.55	10.2779	9.90227	-0.0537171	CAMK_KIN1/SNF1/Nim1_like.8 - CAMK includes calcium/calmodulin depedent protein kinases, expressed
LOC_Os01g10900.2	2420	48	1.96	32	1.31	0.123575	0.0956631	-0.369352	MRH1, putative, expressed
LOC_Os01g10900.1	2835	33	1.11	45	1.58	0.0725212	0.114834	0.66307	MRH1, putative, expressed
LOC_Os01g10910.1	1923	24	1.23	8	0.42	0.0777564	0.0300968	-1.36935	transposon protein, putative, unclassified, expressed
LOC_Os01g10920.1	1851	9	0.49	10	0.54	0.0302929	0.0390844	0.367614	peptide-N4-asparagine amidase A, putative, expressed
LOC_Os01g10930.1	2280	119	4.94	96	4.06	0.325174	0.304611	-0.0942443	peptide-N4-asparagine amidase A, putative, expressed
LOC_Os01g10940.1	495	2	0.25	0	0	0.0251727	0		S-adenosylmethionine synthetase 2, putative, expressed
LOC_Os01g10950.1	2424	3537	134.18	3827	146.28	9.0909	11.4218	0.329299	peptide-N4-asparagine amidase A, putative, expressed
LOC_Os01g10960.1	1839	50	2.51	37	1.83	0.169392	0.145556	-0.218792	peptide-N4-asparagine amidase A, putative, expressed
LOC_Os01g10970.1	1119	0	0	0	0	0	0		auxin-induced protein 5NG4, putative, expressed
LOC_Os01g10980.1	1155	42	3.45	29	2.46	0.226554	0.181646	-0.318725	auxin-induced protein 5NG4, putative, expressed
LOC_Os01g10990.1	1559	65	4.07	195	12.05	0.25976	0.904895	1.80057	integral membrane protein DUF6 containing protein, expressed
LOC_Os01g11000.1	879	1	0.1	0	0	0.00708786	0		transposon protein, putative, unclassified, expressed
LOC_Os01g11010.1	2064	8	0.37	12	0.52	0.0241482	0.0420612	0.800573	peptide-N4-asparagine amidase A, putative, expressed
LOC_Os01g11020.1	567	45	6.21	39	5.57	0.494463	0.497612	0.00916012	expressed protein
LOC_Os01g11040.1	4673	14883	315.34	11948	254.68	19.8426	18.4973	-0.101285	SCAR-like protein 2, putative, expressed
LOC_Os01g11054.1	3535	24565	659.7	16176	438.8	43.2944	33.1048	-0.387138	phosphoenolpyruvate carboxylase, putative, expressed
LOC_Os01g11054.3	2397	5497	215.28	4469	177.16	14.2877	13.4881	-0.0830814	phosphoenolpyruvate carboxylase, putative, expressed
LOC_Os01g11054.2	3007	8092	255.35	6519	207.8	16.7659	15.684	-0.0962346	phosphoenolpyruvate carboxylase, putative, expressed
LOC_Os01g11054.4	2177	4939	212.15	3819	165.52	14.1346	12.6911	-0.155413	phosphoenolpyruvate carboxylase, putative, expressed
LOC_Os01g11070.1	2270	7135	310.89	6207	271.67	19.5827	19.7818	0.0145937	Alg9-like mannosyltransferase protein, putative, expressed
LOC_Os01g11080.1	1050	5	0.42	6	0.52	0.0296678	0.0413401	0.478645	transposable element protein, putative, containing Pfam profile: PF03732, Retrotrans_gag, expressed
LOC_Os01g11110.2	1339	1940	142.8	1629	120.36	9.02663	8.80137	-0.0364591	14-3-3 protein, putative, expressed
LOC_Os01g11120.1	1557	2770	172.64	2697	168.91	11.084	12.5315	0.177081	CID11, putative, expressed
LOC_Os01g11130.1	3034	102	3.33	47	1.54	0.209454	0.112071	-0.902225	RNA recognition motif containing protein, putative, expressed
LOC_Os01g11140.1	3663	0	0	0	0	0	0		retrotransposon protein, putative, unclassified, expressed
LOC_Os01g11150.1	1336	510	35.35	425	29.42	2.37831	2.3014	-0.0474234	gibberellin 2-beta-dioxygenase, putative, expressed
LOC_Os01g11160.1	2199	2687	113.21	2869	122.45	7.61284	9.43876	0.310163	amino acid permease family protein, putative, expressed
LOC_Os01g11170.1	426	1	0.18	0	0	0.014625	0		expressed protein
LOC_Os01g11190.1	357	14	2.63	7	1.36	0.244323	0.141853	-0.784389	expressed protein
LOC_Os01g11200.1	828	0	0	0	0	0	0		transforming protein myb, putative, expressed
LOC_Os01g11210.1	1007	2	0.2	0	0	0.0123738	0		expressed protein
LOC_Os01g11220.1	1661	5	0.29	0	0	0.0187545	0		hydrolase, acting on carbon-nitrogen, putative, expressed
LOC_Os01g11230.2	990	3327	314.29	3170	302.96	20.9374	23.1651	0.145872	SOUL heme-binding protein, putative, expressed
LOC_Os01g11230.1	1055	4414	389.6	4099	364.8	26.0666	28.1083	0.108796	SOUL heme-binding protein, putative, expressed
LOC_Os01g11240.1	1159	14151	1179.33	13295	1119.96	76.069	82.9879	0.125591	DUF538 domain containing protein, putative, expressed
LOC_Os01g11250.1	2252	1674	74	1490	65.99	4.63118	4.7866	0.0476238	potassium channel KAT1, putative, expressed
LOC_Os01g11260.1	1784	228	12.51	238	13.08	0.796241	0.965143	0.277539	phospho-N-acetylmuramoyl-pentapeptide-transferase, putative, expressed
LOC_Os01g11270.1	1809	0	0	2	0.09	0	0.00799836		cytochrome P450, putative, expressed
LOC_Os01g11280.1	1648	0	0	0	0	0	0		cytochrome P450, putative, expressed
LOC_Os01g11300.1	1670	0	0	0	0	0	0		cytochrome P450, putative, expressed
LOC_Os01g11310.1	456	0	0	0	0	0	0		transposon protein, putative, Pong sub-class, expressed
LOC_Os01g11320.1	624	2	0.3	0	0	0.0199687	0		transposon protein, putative, Pong sub-class
LOC_Os01g11330.1	1764	3	0.15	3	0.14	0.0105956	0.0123036	0.215611	retrotransposon protein, putative, unclassified, expressed
LOC_Os01g11340.1	2024	716	33.78	525	24.93	2.20398	1.87654	-0.232031	cytochrome P450, putative, expressed
LOC_Os01g11350.1	1483	170	10.55	105	6.84	0.714187	0.512221	-0.479534	bZIP transcription factor domain containing protein, expressed
LOC_Os01g11360.1	483	0	0	0	0	0	0		expressed protein
LOC_Os01g11370.1	2611	8663	328.21	7177	273.04	20.6712	19.8859	-0.0558748	ATP-dependent RNA helicase, putative, expressed
LOC_Os01g11390.1	408	0	0	0	0	0	0		expressed protein
LOC_Os01g11400.1	244	4	1.5	10	4.11	0.102135	0.296497	1.53754	hypothetical protein
LOC_Os01g11414.1	2076	10209	470.31	11367	527.46	30.638	39.6121	0.370621	sodium/calcium exchanger protein, putative, expressed
LOC_Os01g11414.2	1648	6804	407.47	7536	454.09	25.7224	33.0821	0.363027	sodium/calcium exchanger protein, putative, expressed
LOC_Os01g11430.1	1867	30	1.47	40	2.08	0.100111	0.154998	0.630648	expressed protein
LOC_Os01g11450.1	2673	20	0.73	14	0.53	0.046616	0.0378912	-0.298962	retrotransposon protein, putative, Ty1-copia subclass, expressed
LOC_Os01g11460.1	1465	34	2.1	33	2.1	0.144592	0.162962	0.172542	zinc finger, C3HC4 type domain containing protein, expressed
LOC_Os01g11470.1	354	24	5.75	19	4.27	0.422389	0.388293	-0.121424	expressed protein
LOC_Os01g11480.1	501	0	0	0	0	0	0		zinc finger, C3HC4 type domain containing protein, expressed
LOC_Os01g11490.1	696	0	0	0	0	0	0		zinc finger, C3HC4 type domain containing protein, expressed
LOC_Os01g11500.1	702	1	0.14	2	0.25	0.00887498	0.0206112	1.21561	zinc finger, C3HC4 type domain containing protein, expressed
LOC_Os01g11510.1	1815	0	0	0	0	0	0		OsMADS91 - MADS-box family gene with M-beta type-box, expressed
LOC_Os01g11520.1	1242	659	51.05	1017	79.13	3.30574	5.92392	0.84158	RING-H2 finger protein, putative, expressed
LOC_Os01g11550.1	2473	145	5.39	88	3.37	0.365299	0.257435	-0.504866	TCP family transcription factor, putative, expressed
LOC_Os01g11570.1	1127	1298	112.21	2330	203.66	7.17555	14.9569	1.05965	GDSL-like lipase/acylhydrolase, putative, expressed
LOC_Os01g11580.2	1207	2171	177.69	2068	170.61	11.2062	12.3952	0.145487	bromodomain containing protein, expressed
LOC_Os01g11580.1	1882	3036	157.96	2864	149.56	10.0505	11.0094	0.131471	bromodomain containing protein, expressed
LOC_Os01g11590.2	1774	8835	482.65	8521	470.02	31.0282	34.7493	0.163404	uncharacterized protein HI0077, putative, expressed
LOC_Os01g11600.1	234	155	60.71	100	38.89	4.12686	3.09167	-0.416657	expressed protein
LOC_Os01g11620.2	1545	38	2.33	20	1.26	0.153235	0.0936507	-0.710388	GDSL-like lipase/acylhydrolase, putative, expressed
LOC_Os01g11620.1	1596	36	2.11	16	0.97	0.140532	0.0725265	-0.954314	GDSL-like lipase/acylhydrolase, putative, expressed
LOC_Os01g11640.1	237	0	0	0	0	0	0		expressed protein
LOC_Os01g11650.1	1701	2216	121.1	1876	103.72	8.11652	7.97881	-0.0246871	GDSL-like lipase/acylhydrolase, putative, expressed
LOC_Os01g11650.2	2962	383	12.51	333	10.86	0.805597	0.813334	0.0137888	GDSL-like lipase/acylhydrolase, putative, expressed
LOC_Os01g11660.1	1296	244	18.11	317	23.77	1.17298	1.76955	0.593213	GDSL-like lipase/acylhydrolase, putative, expressed
LOC_Os01g11670.1	1632	515	29.53	422	24.69	1.96604	1.87069	-0.0717184	OsSCP2 - Putative Serine Carboxypeptidase homologue, expressed
LOC_Os01g11680.1	1110	1	0.08	3	0.27	0.00561282	0.0195528	1.80057	transposon protein, putative, unclassified, expressed
LOC_Os01g11690.1	261	2	0.72	2	0.77	0.0477412	0.0554369	0.215611	expressed protein
LOC_Os01g11700.2	1625	7	0.43	6	0.36	0.0268379	0.0267121	-0.00678142	GDSL-like lipase/acylhydrolase, putative, expressed
LOC_Os01g11700.1	1542	6	0.36	4	0.24	0.0242422	0.0187666	-0.369352	GDSL-like lipase/acylhydrolase, putative, expressed
LOC_Os01g11704.1	162	0	0	0	0	0	0		hypothetical protein
LOC_Os01g11710.1	1858	0	0	0	0	0	0		GDSL-like lipase/acylhydrolase, putative, expressed
LOC_Os01g11720.1	972	9	0.94	1	0.1	0.0576873	0.00744292	-2.95431	transposable element protein, putative, containing Pfam profile: PF03004, Transposase_24, expressed
LOC_Os01g11730.1	1590	0	0	0	0	0	0		GDSL-like lipase/acylhydrolase, putative, expressed
LOC_Os01g11740.1	1727	0	0	0	0	0	0		GDSL-like lipase/acylhydrolase, putative, expressed
LOC_Os01g11750.1	1149	0	0	0	0	0	0		GDSL-like lipase/acylhydrolase, putative, expressed
LOC_Os01g11760.1	1382	0	0	0	0	0	0		GDSL-like lipase/acylhydrolase, putative, expressed
LOC_Os01g11770.1	480	0	0	2	0.42	0	0.0301438		expressed protein
LOC_Os01g11780.1	648	2	0.31	1	0.16	0.0192291	0.0111644	-0.784389	expressed protein
LOC_Os01g11790.1	1430	0	0	0	0	0	0		GDSL-like lipase/acylhydrolase, putative, expressed
LOC_Os01g11800.1	159	2	0.73	3	1.62	0.0783677	0.1365	0.800573	retrotransposon protein, putative, unclassified, expressed
LOC_Os01g11810.1	1653	96	5.54	71	4.15	0.361828	0.310739	-0.219604	powdery mildew resistant protein 5, putative, expressed
LOC_Os01g11810.2	1549	90	5.54	66	4.13	0.361989	0.308249	-0.231848	powdery mildew resistant protein 5, putative, expressed
LOC_Os01g11820.1	1023	1	0.1	4	0.37	0.00609016	0.0282875	2.21561	expressed protein
LOC_Os01g11830.1	1050	0	0	0	0	0	0		oryzain alpha chain precursor, putative, expressed
LOC_Os01g11840.1	1101	0	0	0	0	0	0		xylem cysteine proteinase 2 precursor, putative, expressed
LOC_Os01g11850.1	1384	4	0.26	4	0.26	0.0180065	0.020909	0.215611	expressed protein
LOC_Os01g11860.1	1502	0	0	2	0.13	0	0.00963318		DJ-1 family protein, putative, expressed
LOC_Os01g11870.1	501	4	0.63	7	1.16	0.0497424	0.101081	1.02297	expressed protein
LOC_Os01g11880.1	2158	1377	62.6	1450	66.3	3.97545	4.86101	0.290135	DJ-1 family protein, putative, expressed
LOC_Os01g11900.1	6474	40512	621.99	31033	478.55	38.9866	34.6785	-0.168935	hhH-GPD superfamily base excision DNA repair protein, expressed
LOC_Os01g11910.1	2154	533	24.04	534	23.93	1.54165	1.79352	0.218315	basic helix-loop-helix, putative, expressed
LOC_Os01g11920.1	7547	224	2.82	127	1.61	0.184917	0.121742	-0.603059	retrotransposon protein, putative, unclassified, expressed
LOC_Os01g11940.1	1240	4	0.32	8	0.62	0.0200975	0.0466743	1.21561	osFTL1 FT-Like1 homologous to Flowering Locus T gene; contains Pfam profile PF01161: Phosphatidylethanolamine-binding protein, expressed
LOC_Os01g11946.1	2905	15588	532.68	11947	409.7	33.4309	29.7524	-0.168176	ABC transporter, ATP-binding protein, putative, expressed
LOC_Os01g11946.2	2944	14613	492.04	11140	377.16	30.9247	27.3752	-0.175892	ABC transporter, ATP-binding protein, putative, expressed
LOC_Os01g11952.1	3659	8331	224.78	6656	180.35	14.1853	13.1601	-0.108223	histone-lysine N-methyltransferase ATX5, putative, expressed
LOC_Os01g11960.1	2047	1199	57.2	1154	55.24	3.64927	4.07847	0.160423	histone-lysine N-methyltransferase ATX5, putative, expressed
LOC_Os01g11960.2	1979	1409	69.55	1389	69.38	4.43577	5.07769	0.194986	histone-lysine N-methyltransferase ATX5, putative, expressed
LOC_Os01g11970.1	984	546	49.47	468	43.19	3.45702	3.44081	-0.00678142	expressed protein
LOC_Os01g11980.1	805	138	16.96	147	18.07	1.06804	1.32109	0.306759	SFT2, putative, expressed
LOC_Os01g11990.1	1397	46	3.04	62	4.23	0.205147	0.321074	0.646245	expressed protein
LOC_Os01g12000.1	1229	26	2.01	30	2.4	0.131803	0.176595	0.422062	expressed protein
LOC_Os01g12010.1	243	0	0	0	0	0	0		hypothetical protein
LOC_Os01g12020.1	1969	0	0	0	0	0	0		LTPL18 - Protease inhibitor/seed storage/LTP family protein precursor, expressed
LOC_Os01g12030.1	1923	0	0	0	0	0	0		endoglucanase precursor, putative, expressed
LOC_Os01g12040.1	4746	18	0.38	1	0.02	0.0236292	0.00152434	-3.95431	transposon protein, putative, unclassified, expressed
LOC_Os01g12060.1	447	92	18.7	106	22.3	1.28229	1.71557	0.419969	expressed protein
LOC_Os01g12070.1	2353	2	0.09	0	0	0.00529557	0		endoglucanase precursor, putative, expressed
LOC_Os01g12080.1	1841	27709	1494.31	17428	943.35	93.7716	68.4863	-0.453337	plant-specific domain TIGR01589 family protein, putative, expressed
LOC_Os01g12080.3	2132	19976	927.97	12617	588.73	58.3748	42.8133	-0.447288	plant-specific domain TIGR01589 family protein, putative, expressed
LOC_Os01g12090.1	621	1488	219.42	1346	199.87	14.9285	15.6806	0.0709149	ribosomal protein S6 family protein, putative, expressed
LOC_Os01g12100.1	483	866	171.3	1132	226.58	11.1706	16.9554	0.602046	expressed protein
LOC_Os01g12110.1	927	0	0	1	0.11	0	0.00780423		expressed protein
LOC_Os01g12110.2	879	0	0	1	0.11	0	0.0082304		expressed protein
LOC_Os01g12120.1	213	0	0	0	0	0	0		expressed protein
LOC_Os01g12130.1	794	562	70.07	315	39.53	4.40981	2.87012	-0.619607	nodulin MtN3 family protein, putative, expressed
LOC_Os01g12140.1	366	0	0	0	0	0	0		expressed protein
LOC_Os01g12150.1	432	0	0	0	0	0	0		expressed protein
LOC_Os01g12160.1	1899	82	3.93	157	7.67	0.269025	0.598115	1.15268	OsGH3.3 - Probable indole-3-acetic acid-amido synthetase, expressed
LOC_Os01g12160.2	2844	99	3.34	162	5.52	0.216875	0.412093	0.926104	OsGH3.3 - Probable indole-3-acetic acid-amido synthetase, expressed
LOC_Os01g12170.1	789	0	0	0	0	0	0		retrotransposon protein, putative, unclassified, expressed
LOC_Os01g12180.1	1905	1463	74.79	1388	71.26	4.78469	5.27113	0.139689	expressed protein
LOC_Os01g12190.1	734	1274	165.51	1355	177.44	10.8138	13.3553	0.304539	expressed protein
LOC_Os01g12200.1	1218	8137	641.61	7940	628.45	41.6218	47.161	0.180253	expressed protein
LOC_Os01g12210.1	1925	4328	222.44	3082	159.47	14.0075	11.5827	-0.274223	aluminum-activated malate transporter, putative, expressed
LOC_Os01g12220.1	801	2703	329.77	2370	291.71	21.0241	21.4055	0.0259365	uncharacterized protein family UPF0016 domain containing protein, expressed
LOC_Os01g12230.1	924	257	25.4	266	27.27	1.73287	2.08266	0.265269	peptidase C45, acyl-coenzyme A/6-aminopenicillanic acid acyl-transferase, putative, expressed
LOC_Os01g12240.1	384	0	0	0	0	0	0		hypothetical protein
LOC_Os01g12250.1	1479	14	0.92	4	0.23	0.0589745	0.019566	-1.59174	expressed protein
LOC_Os01g12260.1	1335	1038	76.61	826	61.34	4.84418	4.47619	-0.113982	vacuolar ATP synthase subunit E, putative, expressed
LOC_Os01g12270.1	264	599	189.3	1193	375.41	14.136	32.6924	1.20958	expressed protein
LOC_Os01g12280.1	2166	1282	58.15	1601	73.02	3.68752	5.3474	0.536188	hAT dimerisation domain-containing protein, putative, expressed
LOC_Os01g12290.1	2328	363	15.46	258	11.02	0.971467	0.801764	-0.276987	S-locus lectin protein kinase family protein, putative, expressed
LOC_Os01g12304.1	1197	231	18.35	182	14.65	1.20233	1.09999	-0.128343	esterase, putative, expressed
LOC_Os01g12310.1	396	0	0	0	0	0	0		histone deacetylase 19, putative, expressed
LOC_Os01g12320.3	820	310	37.16	216	25.92	2.35533	1.90568	-0.305626	GDSL-like lipase/acylhydrolase, putative, expressed
LOC_Os01g12320.1	1501	1594	99.82	1071	68.08	6.61625	5.16201	-0.358082	GDSL-like lipase/acylhydrolase, putative, expressed
LOC_Os01g12320.2	1352	903	64.6	538	38.26	4.16117	2.87882	-0.531509	GDSL-like lipase/acylhydrolase, putative, expressed
LOC_Os01g12330.1	2232	4	0.16	2	0.08	0.0111653	0.00648254	-0.784389	expressed protein
LOC_Os01g12340.1	6243	7701	121.89	5957	94.55	7.68525	6.9031	-0.154849	retrotransposon protein, putative, unclassified, expressed
LOC_Os01g12350.1	3117	144	4.37	75	2.27	0.287826	0.174074	-0.725495	retrotransposon protein, putative, unclassified, expressed
LOC_Os01g12360.1	6084	129	2.04	41	0.66	0.132101	0.0487533	-1.43806	retrotransposon protein, putative, unclassified, expressed
LOC_Os01g12374.1	990	225	21.77	189	18.48	1.41596	1.38114	-0.0359278	expressed protein
LOC_Os01g12381.1	915	56	5.44	68	6.83	0.381304	0.537647	0.495719	GDSL-like lipase/acylhydrolase, putative, expressed
LOC_Os01g12390.1	2389	1763	70.33	1461	58.92	4.5977	4.42429	-0.0554653	inactive receptor kinase At2g26730 precursor, putative, expressed
LOC_Os01g12400.2	2692	2697	99.27	2856	105.53	6.2418	7.67525	0.298251	S-locus lectin protein kinase family protein, putative, expressed
LOC_Os01g12410.1	2289	39	1.69	23	0.98	0.106151	0.0726928	-0.546229	receptor-like protein kinase, putative, expressed
LOC_Os01g12420.1	2657	32	1.18	64	2.35	0.0750348	0.17426	1.21561	receptor-like protein kinase, putative, expressed
LOC_Os01g12430.1	2690	834	30.4	475	17.51	1.9316	1.27747	-0.596509	receptor-like protein kinase, putative, expressed
LOC_Os01g12440.1	1833	1260	63.23	997	50.76	4.28265	3.93498	-0.122147	AP2 domain containing protein, expressed
LOC_Os01g12460.1	981	89	8.68	48	4.83	0.56523	0.353983	-0.67516	expressed protein
LOC_Os01g12464.1	756	165	20.91	136	17.28	1.35977	1.30145	-0.0632484	CHCH domain containing protein, expressed
LOC_Os01g12470.1	1411	1089	76.29	940	66.29	4.80845	4.81959	0.00333971	mitochondrial carrier protein, putative, expressed
LOC_Os01g12480.1	920	6740	723.44	6192	668.62	45.6432	48.6915	0.0932679	expressed protein
LOC_Os01g12490.1	2211	67	3.02	78	3.48	0.188795	0.25522	0.434924	flavin monooxygenase, putative, expressed
LOC_Os01g12500.1	384	0	0	1	0.16	0	0.0188399		expressed protein
LOC_Os01g12510.1	213	0	0	0	0	0	0		expressed protein
LOC_Os01g12520.1	969	601	56.98	392	37.26	3.86416	2.92666	-0.4009	mitochondrial carrier protein, putative, expressed
LOC_Os01g12530.3	2400	2272	92.67	2072	84.97	5.89795	6.2458	0.0826722	smr domain containing protein, expressed
LOC_Os01g12530.1	2270	2758	119.23	2759	120.11	7.5696	8.79297	0.216134	smr domain containing protein, expressed
LOC_Os01g12530.4	1658	1180	69.24	1169	68.96	4.43406	5.10082	0.202099	smr domain containing protein, expressed
LOC_Os01g12530.5	3540	2856	79.12	2534	70.72	5.02643	5.17861	0.0430315	smr domain containing protein, expressed
LOC_Os01g12530.2	2742	2282	81.34	2056	73.88	5.18504	5.42457	0.0651525	smr domain containing protein, expressed
LOC_Os01g12530.6	1399	2290	162.17	2301	163.48	10.1982	11.8989	0.222524	smr domain containing protein, expressed
LOC_Os01g12540.2	3336	1404	41.44	1160	34.36	2.62208	2.5156	-0.0598071	GTPase of unknown function domain containing protein, putative, expressed
LOC_Os01g12540.1	2348	1993	83.63	1586	67.03	5.28827	4.88669	-0.113938	GTPase of unknown function domain containing protein, putative, expressed
LOC_Os01g12550.1	2023	5573	273.46	4890	240.74	17.1632	17.4873	0.0269913	expressed protein
LOC_Os01g12560.1	1376	1674	115.27	1221	85.15	7.57951	6.41958	-0.239625	3-methyl-2-oxobutanoate hydroxymethyltransferase, putative, expressed
LOC_Os01g12570.1	1625	0	0	7	0.43	0	0.0311641		3-methyl-2-oxobutanoate hydroxymethyltransferase, putative, expressed
LOC_Os01g12580.1	1255	143	10.7	75	5.72	0.709899	0.432342	-0.715442	late embryogenesis abundant protein, putative, expressed
LOC_Os01g12590.1	6111	175	2.76	70	1.11	0.178414	0.0828696	-1.10632	retrotransposon protein, putative, unclassified, expressed
LOC_Os01g12600.1	3376	319	9.09	160	4.56	0.588698	0.342868	-0.779874	retrotransposon protein, putative, unclassified, expressed
LOC_Os01g12610.1	390	45	10.35	32	7.68	0.718873	0.593602	-0.276242	expressed protein
LOC_Os01g12630.1	327	3	0.76	2	0.5	0.0571581	0.0442478	-0.369352	retrotransposon protein, putative, unclassified
LOC_Os01g12640.2	1639	2	0.09	1	0.06	0.00760248	0.00441398	-0.784389	expressed protein
LOC_Os01g12640.1	1634	0	0	1	0.06	0	0.00442749		expressed protein
LOC_Os01g12650.1	1301	726	54.9	569	43.35	3.47667	3.16406	-0.13593	reticulon domain containing protein, putative, expressed
LOC_Os01g12660.1	2967	67	2.21	20	0.67	0.140689	0.0487666	-1.52855	AAA-type ATPase family protein, putative, expressed
LOC_Os01g12670.2	1930	593	30.43	551	28.39	1.91426	2.0654	0.109631	expressed protein
LOC_Os01g12670.1	1915	543	28.09	560	29.04	1.76659	2.11558	0.260086	expressed protein
LOC_Os01g12670.5	1913	601	31.12	521	27.11	1.95733	1.9703	0.00952938	expressed protein
LOC_Os01g12670.4	2035	715	34.77	643	31.4	2.189	2.28589	0.0624865	expressed protein
LOC_Os01g12680.4	2776	96	3.23	80	2.78	0.215455	0.208488	-0.0474234	C4-dicarboxylate transporter/malic acid transport protein, expressed
LOC_Os01g12680.2	2953	128	4.07	81	2.63	0.270054	0.198441	-0.444539	C4-dicarboxylate transporter/malic acid transport protein, expressed
LOC_Os01g12680.1	2413	95	3.7	67	2.62	0.245285	0.200876	-0.288155	C4-dicarboxylate transporter/malic acid transport protein, expressed
LOC_Os01g12680.3	2494	115	4.36	64	2.44	0.28728	0.185649	-0.629879	C4-dicarboxylate transporter/malic acid transport protein, expressed
LOC_Os01g12690.1	1473	0	0	0	0	0	0		plant-specific domain TIGR01568 family protein, expressed
LOC_Os01g12700.1	1077	0	0	0	0	0	0		MYB family transcription factor, putative
LOC_Os01g12710.1	2154	28409	1302.18	24468	1126.9	82.1702	82.1793	0.000159129	oxidoreductase, short chain dehydrogenase/reductase family domain containing protein, expressed
LOC_Os01g12710.2	1872	24455	1296.41	21031	1121.48	81.3891	81.2763	-0.00200102	oxidoreductase, short chain dehydrogenase/reductase family domain containing protein, expressed
LOC_Os01g12720.1	2306	5906	250.26	4912	209.62	15.9565	15.4102	-0.0502598	protein kinase domain containing protein, expressed
LOC_Os01g12730.1	1282	3057	236.1	3017	234.1	14.8563	17.0254	0.196609	ras-related protein, putative, expressed
LOC_Os01g12730.2	1403	2561	180.48	2537	179.99	11.3725	13.0819	0.202027	ras-related protein, putative, expressed
LOC_Os01g12740.1	2005	1381	64.21	1517	71.32	4.29125	5.4737	0.351119	cytochrome P450, putative, expressed
LOC_Os01g12750.1	1890	685	32.9	786	38.38	2.25805	3.00864	0.414036	cytochrome P450, putative, expressed
LOC_Os01g12760.1	1735	718	37.56	509	26.85	2.57827	2.1224	-0.280707	cytochrome P450, putative, expressed
LOC_Os01g12770.1	1850	1926	97.89	1924	98.9	6.48618	7.5239	0.214112	cytochrome P450, putative, expressed
LOC_Os01g12780.1	507	0	0	2	0.38	0	0.0285385		expressed protein
LOC_Os01g12790.1	3756	49	1.27	30	0.81	0.0812783	0.0577837	-0.492208	receptor protein kinase, putative, expressed
LOC_Os01g12800.1	1044	684	63.52	648	59.95	4.08188	4.49039	0.137608	peroxisomal membrane protein, putative, expressed
LOC_Os01g12810.1	2491	594	22.95	414	16.12	1.48565	1.20236	-0.305221	retrotransposon protein, putative, unclassified, expressed
LOC_Os01g12810.3	2568	658	24.85	449	17.15	1.59638	1.26491	-0.335761	retrotransposon protein, putative, unclassified, expressed
LOC_Os01g12810.5	2589	557	20.82	362	13.67	1.34038	1.01155	-0.406077	retrotransposon protein, putative, unclassified, expressed
LOC_Os01g12810.4	2711	728	26.04	476	17.06	1.67304	1.27024	-0.397366	retrotransposon protein, putative, unclassified, expressed
LOC_Os01g12810.2	2703	661	23.72	433	15.47	1.52356	1.15891	-0.394672	retrotransposon protein, putative, unclassified, expressed
LOC_Os01g12820.1	1914	1105	55.47	754	38.26	3.59687	2.84996	-0.335799	harpin-induced protein, putative, expressed
LOC_Os01g12830.1	1454	4242	266.11	3749	236.47	18.1765	18.6535	0.0373722	erythronate-4-phosphate dehydrogenase domain containing protein, expressed
LOC_Os01g12830.2	1411	3656	241.53	3431	226.79	16.143	17.5915	0.123974	erythronate-4-phosphate dehydrogenase domain containing protein, expressed
LOC_Os01g12840.1	3118	1663	52.79	1984	63.45	3.32292	4.60336	0.470235	expressed protein
LOC_Os01g12850.1	288	0	0	0	0	0	0		hypothetical protein
LOC_Os01g12860.1	3786	493	12.88	374	9.85	0.81128	0.714662	-0.182938	MYB family transcription factor, putative, expressed
LOC_Os01g12870.1	1944	10447	532.03	8646	442.83	33.4811	32.1757	-0.057373	eukaryotic translation initiation factor 3 subunit E-interacting protein, putative, expressed
LOC_Os01g12880.1	2687	25234	922.09	24154	887.18	58.509	65.0326	0.152504	VHS and GAT domain containing protein, expressed
LOC_Os01g12890.1	4300	1387	31.91	1319	30.47	2.00961	2.21915	0.143088	expressed protein
LOC_Os01g12900.3	1312	202	15.02	136	10.26	0.959228	0.74992	-0.355138	ras-related protein, putative, expressed
LOC_Os01g12900.1	1160	319	27	274	23.41	1.71331	1.70884	-0.00376953	ras-related protein, putative, expressed
LOC_Os01g12900.2	969	103	10.4	75	7.65	0.662244	0.559947	-0.242071	ras-related protein, putative, expressed
LOC_Os01g12910.1	795	166	19.79	140	17.03	1.3009	1.274	-0.0301454	thioesterase family protein, putative, expressed
LOC_Os01g12920.1	725	1794	235.58	1732	229.73	15.4166	17.283	0.16487	thioesterase family protein, putative, expressed
LOC_Os01g12930.1	4179	54	1.24	67	1.54	0.0805055	0.115988	0.526813	U-box domain containing protein, expressed
LOC_Os01g12940.1	912	0	0	0	0	0	0		phosphorylase domain containing protein, putative, expressed
LOC_Os01g12950.1	2973	255	8.47	206	6.92	0.534379	0.501282	-0.0922419	ubiquitin-conjugating enzyme, putative, expressed
LOC_Os01g12950.3	2886	241	8.15	257	8.82	0.520265	0.644238	0.308346	ubiquitin-conjugating enzyme, putative, expressed
LOC_Os01g12950.2	2152	204	9.26	199	9.15	0.590598	0.668991	0.17981	ubiquitin-conjugating enzyme, putative, expressed
LOC_Os01g12950.4	2026	265	12.79	224	10.96	0.814912	0.799868	-0.0268826	ubiquitin-conjugating enzyme, putative, expressed
LOC_Os01g12990.1	627	6	0.81	1	0.14	0.0596195	0.0115383	-2.36935	expressed protein
LOC_Os01g13000.1	1861	809	42.24	692	36.49	2.70836	2.69011	-0.00975667	ethylene-responsive protein related, putative, expressed
LOC_Os01g13010.1	219	1	0.32	0	0	0.0284486	0		expressed protein
LOC_Os01g13020.1	726	0	0	0	0	0	0		expressed protein
LOC_Os01g13024.1	1024	20	1.85	29	2.57	0.121684	0.204884	0.751664	expressed protein
LOC_Os01g13030.1	1253	2904	223.64	2415	186.46	14.4394	13.9436	-0.0504073	OsIAA3 - Auxin-responsive Aux/IAA gene family member, expressed
LOC_Os01g13030.2	1395	4307	300.13	3570	249.53	19.2356	18.5141	-0.0551483	OsIAA3 - Auxin-responsive Aux/IAA gene family member, expressed
LOC_Os01g13040.1	886	1	0.08	0	0	0.00703187	0		expressed protein
LOC_Os01g13050.1	477	0	0	0	0	0	0		long cell-linked locus protein, putative, expressed
LOC_Os01g13060.2	3190	3639	111.74	3226	99.48	7.10715	7.31616	0.0418154	CK1_CaseinKinase_1.1 - CK1 includes the casein kinase 1 kinases, expressed
LOC_Os01g13060.3	2501	2048	80.47	1926	76.16	5.10177	5.57124	0.127003	CK1_CaseinKinase_1.1 - CK1 includes the casein kinase 1 kinases, expressed
LOC_Os01g13060.1	2507	2699	106.11	2349	92.89	6.70738	6.77857	0.0152327	CK1_CaseinKinase_1.1 - CK1 includes the casein kinase 1 kinases, expressed
LOC_Os01g13070.1	1329	14	0.93	23	1.58	0.0656307	0.125202	0.931818	expressed protein
LOC_Os01g13080.1	739	1114	143.73	837	108.35	9.39172	8.1939	-0.196839	60S acidic ribosomal protein, putative, expressed
LOC_Os01g13090.4	1396	391	27.76	432	30.54	1.745	2.23876	0.359474	nucleic acid binding protein, putative, expressed
LOC_Os01g13090.2	1402	500	35.28	474	33.6	2.22191	2.44591	0.13857	nucleic acid binding protein, putative, expressed
LOC_Os01g13090.3	1387	447	32.01	447	31.9	2.00787	2.33153	0.215611	nucleic acid binding protein, putative, expressed
LOC_Os01g13090.1	1398	518	36.83	520	36.94	2.30848	2.69095	0.221171	nucleic acid binding protein, putative, expressed
LOC_Os01g13100.2	1892	2460	128.2	2068	108.15	8.10062	7.9075	-0.0348111	KH domain containing protein, putative, expressed
LOC_Os01g13100.1	1953	3445	173.92	2805	142.84	10.9898	10.3906	-0.0808922	KH domain containing protein, putative, expressed
LOC_Os01g13100.3	1885	2275	119.75	2034	107.42	7.51925	7.80637	0.0540641	KH domain containing protein, putative, expressed
LOC_Os01g13120.1	1217	1710	132.38	1513	116.79	8.75407	8.99411	0.0390267	aquaporin protein, putative, expressed
LOC_Os01g13130.1	1269	12	0.85	10	0.76	0.0589147	0.0570096	-0.0474234	aquaporin protein, putative, expressed
LOC_Os01g13140.1	1716	0	0	0	0	0	0		WD domain, G-beta repeat domain containing protein, expressed
LOC_Os01g13150.1	3469	14526	415.38	11281	324.68	26.0883	23.5263	-0.149132	metallo-beta-lactamase family protein, putative, expressed
LOC_Os01g13160.1	2851	12643	434.96	9880	341.58	27.6285	25.0709	-0.140145	expressed protein
LOC_Os01g13170.1	1865	4837	255.08	5607	297.41	16.1585	21.7501	0.428728	ubiquitin-conjugating enzyme E2, putative, expressed
LOC_Os01g13180.1	1389	3	0.19	4	0.26	0.0134562	0.0208337	0.630648	expressed protein
LOC_Os01g13190.1	1840	14642	786.64	12192	658.62	49.5778	47.9366	-0.0485668	histidinol dehydrogenase, chloroplast precursor, putative, expressed
LOC_Os01g13200.1	2015	6372	310.64	6832	334.9	19.7018	24.5291	0.316173	abscisic acid insensitive 8, putative, expressed
LOC_Os01g13210.1	1261	5980	464.36	6062	471.51	29.5454	34.7785	0.235259	salt stress root protein RS1, putative, expressed
LOC_Os01g13210.2	1417	4455	305.3	4686	322.96	19.5876	23.9245	0.288543	salt stress root protein RS1, putative, expressed
LOC_Os01g13229.1	2046	37	1.76	39	1.87	0.112668	0.137901	0.29156	cyclin-A1, putative, expressed
LOC_Os01g13250.1	549	51	8.87	62	11.04	0.578765	0.817013	0.497382	sarcoma antigen NY-SAR-91, putative, expressed
LOC_Os01g13260.1	2104	376	17.5	379	17.9	1.11339	1.30318	0.227076	cyclin-A1, putative, expressed
LOC_Os01g13270.2	1968	26	1.31	15	0.76	0.08231	0.0551411	-0.577938	AGC_PVPK_like_kin82y.4 - ACG kinases include homologs to PKA, PKG and PKC, expressed
LOC_Os01g13270.1	2066	12	0.55	21	0.98	0.0361872	0.0735358	1.02297	AGC_PVPK_like_kin82y.4 - ACG kinases include homologs to PKA, PKG and PKC, expressed
LOC_Os01g13280.1	1721	604	34.59	337	19.22	2.18655	1.41664	-0.626189	ubiquitin conjugating enzyme protein, putative, expressed
LOC_Os01g13285.1	410	342	81.92	205	49.27	5.19693	3.61726	-0.522761	expressed protein
LOC_Os01g13300.1	2222	936	41.74	1182	52.89	2.62444	3.84843	0.552261	B3 DNA binding domain containing protein, expressed
LOC_Os01g13310.1	1266	0	0	0	0	0	0		DNA topoisomerase 2, putative, expressed
LOC_Os01g13320.1	2017	472	21.35	413	18.95	1.45794	1.48134	0.0229659	pectinesterase, putative, expressed
LOC_Os01g13330.1	351	0	0	0	0	0	0		expressed protein
LOC_Os01g13350.1	2643	1399	51.35	1544	57.23	3.2978	4.22629	0.357888	25.3 kDa vesicle transport protein, putative, expressed
LOC_Os01g13350.2	2645	1379	50.38	1300	47.79	3.2482	3.55572	0.1305	25.3 kDa vesicle transport protein, putative, expressed
LOC_Os01g13340.1	996	94	9.3	95	9.53	0.587994	0.690039	0.230878	harpin-induced protein 1 domain containing protein, expressed
LOC_Os01g13360.1	2042	0	0	0	0	0	0		phosphatidylinositol 3- and 4-kinase family protein, putative, expressed
LOC_Os01g13360.2	2666	0	0	0	0	0	0		phosphatidylinositol 3- and 4-kinase family protein, putative, expressed
LOC_Os01g13370.1	1783	3316	182.76	3000	166.46	11.5869	12.1725	0.0711295	seven in absentia protein family domain containing protein, expressed
LOC_Os01g13380.1	435	0	0	0	0	0	0		hypothetical protein
LOC_Os01g13390.1	1082	10257	887.9	8373	729.31	59.0605	55.9839	-0.0771813	expressed protein
LOC_Os01g13404.1	1706	558	32.61	465	27.18	2.03779	1.97189	-0.0474234	ATP binding protein, putative, expressed
LOC_Os01g13404.2	1837	336	18.12	274	14.87	1.13955	1.07907	-0.0786743	ATP binding protein, putative, expressed
LOC_Os01g13404.3	2246	476	21.03	364	16.13	1.32039	1.17247	-0.171412	ATP binding protein, putative, expressed
LOC_Os01g13420.1	1042	750	69.13	898	83.21	4.48433	6.23474	0.475436	SOUL heme-binding protein, putative, expressed
LOC_Os01g13430.1	3668	5184	137.56	3331	89.16	8.80521	6.56984	-0.422499	importin-alpha re-exporter, putative, expressed
LOC_Os01g13440.1	824	3	0.21	0	0	0.0226829	0		pollen allergen Cyn d 23, putative, expressed
LOC_Os01g13450.1	717	6	0.76	3	0.32	0.0521358	0.03027	-0.784389	expressed protein
LOC_Os01g13460.1	2633	9704	360.98	8279	310.13	22.9617	22.7477	-0.013512	helix-loop-helix DNA-binding domain containing protein, expressed
LOC_Os01g13470.1	2712	9282	338.78	8690	318.56	21.3234	23.1814	0.120531	KH domain containing protein, putative, expressed
LOC_Os01g13480.1	1532	10809	658.53	9768	599.43	43.9573	46.1271	0.069513	glutaredoxin, putative, expressed
LOC_Os01g13490.1	1216	742	58.32	583	45.96	3.80167	3.46852	-0.132312	expressed protein
LOC_Os01g13500.1	288	0	0	0	0	0	0		expressed protein
LOC_Os01g13510.1	240	0	0	0	0	0	0		expressed protein
LOC_Os01g13520.1	2823	513	17.22	442	15.16	1.13217	1.13272	0.000698541	auxin response factor 1, putative, expressed
LOC_Os01g13520.2	2423	371	14.91	286	11.41	0.953948	0.85393	-0.159793	auxin response factor 1, putative, expressed
LOC_Os01g13530.1	1738	156	8.93	134	7.64	0.559215	0.557782	-0.00370203	ABIL2, putative, expressed
LOC_Os01g13540.1	3360	37171	1086.72	33282	978.24	68.9238	71.6605	0.0561756	NIN, putative, expressed
LOC_Os01g13550.1	1862	2209	116.65	2383	126.24	7.39129	9.25879	0.324997	beta-amylase, putative, expressed
LOC_Os01g13560.1	1116	92	8.05	167	14.83	0.513603	1.08258	1.07575	membrane associated DUF588 domain containing protein, putative, expressed
LOC_Os01g13570.1	1218	13091	1063.45	13753	1122.61	66.9622	81.6883	0.286782	phosphoglycerate mutase, putative, expressed
LOC_Os01g13570.2	1233	9843	787.14	10231	823.69	49.7358	60.0295	0.271388	phosphoglycerate mutase, putative, expressed
LOC_Os01g13590.1	366	0	0	0	0	0	0		isoflavone reductase homolog IRL, putative, expressed
LOC_Os01g13600.1	570	0	0	0	0	0	0		nmrA-like family domain containing protein, expressed
LOC_Os01g13610.1	1332	0	0	2	0.14	0	0.0108626		isoflavone reductase homolog IRL, putative, expressed
LOC_Os01g13620.1	3438	18	0.51	7	0.2	0.032619	0.01473	-1.14696	retrotransposon protein, putative, unclassified, expressed
LOC_Os01g13630.1	1140	5	0.39	5	0.41	0.0273256	0.0317303	0.215611	retrotransposon protein, putative, unclassified, expressed
LOC_Os01g13640.1	630	34	4.57	16	2.2	0.336235	0.183734	-0.871852	retrotransposon, putative, centromere-specific, expressed
LOC_Os01g13650.1	402	3	0.75	1	0.25	0.0464943	0.0179963	-1.36935	retrotransposon protein, putative, unclassified, expressed
LOC_Os01g13660.1	1089	142	12	175	15.41	0.81239	1.16257	0.517075	expressed protein
LOC_Os01g13660.2	1148	1452	123.7	1471	126.22	7.88005	9.27001	0.234367	expressed protein
LOC_Os01g13670.1	345	0	0	0	0	0	0		expressed protein
LOC_Os01g13680.1	240	4	1.32	8	2.97	0.103837	0.241151	1.21561	expressed protein
LOC_Os01g13690.1	1914	64777	3213.33	45749	2289.2	210.855	172.922	-0.28613	ligA, putative, expressed
LOC_Os01g13690.2	2011	52417	2478.9	35625	1697	162.392	128.16	-0.341534	ligA, putative, expressed
LOC_Os01g13700.1	885	1202	127.84	1070	114.94	8.46185	8.74682	0.0477849	DNA-binding protein-related, putative, expressed
LOC_Os01g13710.1	2375	27	1.09	11	0.45	0.0708279	0.0335072	-1.07984	transposon protein, putative, unclassified, expressed
LOC_Os01g13720.4	713	138	18.95	110	15.3	1.20585	1.11612	-0.111554	expressed protein
LOC_Os01g13720.3	653	118	17.56	86	13.1	1.12583	0.952785	-0.240767	expressed protein
LOC_Os01g13720.2	593	99	16.47	97	16.15	1.04012	1.18339	0.186167	expressed protein
LOC_Os01g13720.1	653	122	18.41	81	12.33	1.16399	0.897391	-0.375276	expressed protein
LOC_Os01g13730.1	1948	7758	394.65	6779	346.57	24.8122	25.176	0.0209987	WD domain, G-beta repeat domain containing protein, expressed
LOC_Os01g13740.2	2140	6618	293.35	6801	302.96	19.2671	22.9916	0.254963	myb-like DNA-binding domain containing protein, expressed
LOC_Os01g13740.1	2599	8026	291.47	8467	308.51	19.2396	23.5686	0.292781	myb-like DNA-binding domain containing protein, expressed
LOC_Os01g13760.1	5257	13872	257.95	11122	208.25	16.4401	15.3057	-0.103149	dnaJ domain containing protein, expressed
LOC_Os01g13770.3	1510	60473	3957.64	54786	3603.05	249.511	262.484	0.0731271	DUF250 domain containing protein, putative, expressed
LOC_Os01g13770.1	1917	68399	3494.55	60573	3114.38	222.296	228.595	0.0403106	DUF250 domain containing protein, putative, expressed
LOC_Os01g13770.2	2072	63357	2992.98	56036	2661.9	190.506	195.653	0.0384609	DUF250 domain containing protein, putative, expressed
LOC_Os01g13780.1	1251	58	4.42	118	9.13	0.288852	0.682393	1.24027	expressed protein
LOC_Os01g13800.1	3761	7469	192.18	9272	240.86	12.3727	17.8353	0.527576	receptor-like protein kinase 5 precursor, putative, expressed
LOC_Os01g13810.1	1296	2	0.13	0	0	0.00961456	0		expressed protein
LOC_Os01g13820.1	4224	0	0	0	0	0	0		retrotransposon protein, putative, unclassified, expressed
LOC_Os01g13830.1	1329	0	0	0	0	0	0		expressed protein
LOC_Os01g13840.1	591	1	0.14	1	0.09	0.0105418	0.0122411	0.215611	PE-PGRS family protein, putative, expressed
LOC_Os01g13850.1	729	0	0	0	0	0	0		expressed protein
LOC_Os01g13860.1	681	0	0	0	0	0	0		expressed protein
LOC_Os01g13870.1	1284	0	0	0	0	0	0		expressed protein
LOC_Os01g13880.1	732	0	0	0	0	0	0		expressed protein
LOC_Os01g13890.1	5178	1	0.01	1	0.02	0.00120321	0.00139716	0.215611	retrotransposon protein, putative, unclassified, expressed
LOC_Os01g13900.1	1254	0	0	0	0	0	0		retrotransposon protein, putative, unclassified, expressed
LOC_Os01g13910.1	1125	0	0	0	0	0	0		expressed protein
LOC_Os01g13920.1	423	0	0	0	0	0	0		cysteine protease, putative, expressed
LOC_Os01g13930.1	1599	688	38.83	571	32.54	2.68068	2.58343	-0.0533068	expressed protein
LOC_Os01g13940.1	2007	1185	59.05	1203	59.79	3.67854	4.33639	0.237361	expressed protein
LOC_Os01g13950.1	691	6	0.87	2	0.27	0.0540975	0.0209393	-1.36935	OsGrx_A1 - glutaredoxin subgroup III, expressed
LOC_Os01g13960.1	1875	0	0	0	0	0	0		retrotransposon protein, putative, unclassified, expressed
LOC_Os01g13970.1	3420	0	0	0	0	0	0		retrotransposon protein, putative, Ty3-gypsy subclass, expressed
LOC_Os01g13980.1	765	0	0	0	0	0	0		retrotransposon protein, putative, unclassified
LOC_Os01g13990.1	891	0	0	0	0	0	0		retrotransposon protein, putative, unclassified, expressed
LOC_Os01g14000.1	177	0	0	0	0	0	0		expressed protein
LOC_Os01g14010.1	2115	5	0.23	3	0.13	0.0147287	0.0102617	-0.521355	ZOS1-05 - C2H2 zinc finger protein, expressed
LOC_Os01g14020.1	1075	681	62.72	728	67	3.94678	4.89928	0.311895	expressed protein
LOC_Os01g14020.2	913	419	44.95	420	45.33	2.85922	3.32804	0.21905	expressed protein
LOC_Os01g14030.1	1240	10	0.77	8	0.62	0.0502438	0.0466743	-0.106317	DUF260 domain containing protein, putative, expressed
LOC_Os01g14040.1	965	787	80.4	882	90.53	5.08103	6.61228	0.380026	D-tyrosyl-tRNA, putative, expressed
LOC_Os01g14050.1	2559	3470	134.06	4534	176.54	8.44819	12.818	0.60146	C2 domain containing protein, putative, expressed
LOC_Os01g14050.2	2543	3199	124.41	4155	162.84	7.8374	11.8205	0.592838	C2 domain containing protein, putative, expressed
LOC_Os01g14060.1	807	0	0	0	0	0	0		expressed protein
LOC_Os01g14070.1	750	915	116.65	1200	153.24	7.60088	11.5752	0.606802	60S ribosomal protein L18a-1, putative, expressed
LOC_Os01g14080.1	1540	184	11.62	154	9.9	0.744391	0.723452	-0.0411644	lipase class 3 family protein, putative, expressed
LOC_Os01g14090.1	1848	2368	127.68	2633	141.99	7.98333	10.3076	0.368649	kinesin motor domain containing protein, putative, expressed
LOC_Os01g14100.3	3247	699	21.2	640	19.59	1.34122	1.42596	0.0883904	BT1 family protein, putative, expressed
LOC_Os01g14100.2	2236	628	27.83	570	25.36	1.74981	1.84422	0.0758084	BT1 family protein, putative, expressed
LOC_Os01g14100.1	2244	664	29.29	576	25.5	1.84353	1.85699	0.0104966	BT1 family protein, putative, expressed
LOC_Os01g14110.1	654	576	79.77	478	67.58	5.48718	5.28761	-0.0534472	expressed protein
LOC_Os01g14120.1	348	0	0	2	0.52	0	0.0415777		expressed protein
LOC_Os01g14130.1	966	9	0.92	11	1.07	0.0580456	0.0823806	0.505118	expressed protein
LOC_Os01g14140.1	766	2	0.26	0	0	0.0162669	0		X8 domain containing protein, expressed
LOC_Os01g14140.2	760	2	0.27	0	0	0.0163953	0		X8 domain containing protein, expressed
LOC_Os01g14160.1	1137	9	0.7	4	0.34	0.0493158	0.0254513	-0.954314	retrotransposon, putative, centromere-specific, expressed
LOC_Os01g14170.1	1527	0	0	0	0	0	0		expressed protein
LOC_Os01g14180.1	1346	0	0	0	0	0	0		expressed protein
LOC_Os01g14190.1	2079	2	0.1	0	0	0.00599349	0		transposon protein, putative, unclassified, expressed
LOC_Os01g14200.1	7542	0	0	0	0	0	0		retrotransposon protein, putative, unclassified, expressed
LOC_Os01g14210.1	894	0	0	0	0	0	0		expressed protein
LOC_Os01g14220.1	1631	0	0	0	0	0	0		expressed protein
LOC_Os01g14230.1	936	0	0	0	0	0	0		expressed protein
LOC_Os01g14240.1	228	0	0	0	0	0	0		hypothetical protein
LOC_Os01g14250.1	873	0	0	0	0	0	0		expressed protein
LOC_Os01g14260.1	2916	1	0.03	3	0.1	0.00213657	0.00744292	1.80057	transposon protein, putative, Ac/Ds sub-class
LOC_Os01g14270.1	1887	1	0.05	0	0	0.00330166	0		OsFBX4 - F-box domain containing protein, expressed
LOC_Os01g14280.1	1137	0	0	0	0	0	0		expressed protein
LOC_Os01g14290.1	1209	1	0.08	0	0	0.00515321	0		transposon protein, putative, unclassified
LOC_Os01g14300.1	855	0	0	0	0	0	0		transposon protein, putative, CACTA, En/Spm sub-class, expressed
LOC_Os01g14310.1	1200	2	0.17	0	0	0.0103837	0		expressed protein
LOC_Os01g14320.1	1149	0	0	0	0	0	0		expressed protein
LOC_Os01g14330.1	855	0	0	0	0	0	0		expressed protein
LOC_Os01g14340.1	1709	0	0	0	0	0	0		expressed protein
LOC_Os01g14360.1	255	0	0	0	0	0	0		expressed protein
LOC_Os01g14370.1	4406	6973	156.85	5509	124.48	9.86006	9.04561	-0.124378	histone acetyltransferase HAC5, putative, expressed
LOC_Os01g14370.2	4515	7285	160.1	5579	123.19	10.0525	8.9394	-0.169311	histone acetyltransferase HAC5, putative, expressed
LOC_Os01g14380.1	213	0	0	0	0	0	0		expressed protein
LOC_Os01g14390.1	1200	0	0	0	0	0	0		expressed protein
LOC_Os01g14400.1	495	0	0	0	0	0	0		expressed protein
LOC_Os01g14410.1	958	748	74.34	265	26.45	4.86452	2.0012	-1.28143	early light-induced protein, chloroplast precursor, putative, expressed
LOC_Os01g14420.1	1390	465	32.62	514	36.1	2.08421	2.67521	0.360149	RWP-RK domain-containing protein, putative, expressed
LOC_Os01g14430.1	712	2	0.28	5	0.69	0.0175007	0.0508042	1.53754	DNA binding protein, putative, expressed
LOC_Os01g14440.1	2114	4303	192.46	5088	229.73	12.6815	17.4121	0.457367	WRKY1, expressed
LOC_Os01g14450.1	3663	3	0.08	0	0	0.00510257	0		retrotransposon protein, putative, Ty3-gypsy subclass, expressed
LOC_Os01g14460.1	861	0	0	1	0.07	0	0.00840246		retrotransposon protein, putative, Ty3-gypsy subclass, expressed
LOC_Os01g14470.1	1011	0	0	0	0	0	0		retrotransposon protein, putative, Ty3-gypsy subclass
LOC_Os01g14490.1	2616	7	0.27	11	0.41	0.0166711	0.0304204	0.867688	retrotransposon protein, putative, unclassified, expressed
LOC_Os01g14510.1	1769	525	28.5	406	22.5	1.849	1.66038	-0.155227	BRASSINOSTEROID INSENSITIVE 1 precursor, putative, expressed
LOC_Os01g14514.1	844	388	42.37	456	49.8	2.86414	3.9087	0.448588	expressed protein
LOC_Os01g14514.2	672	184	23.98	214	27.88	1.7059	2.30385	0.433516	expressed protein
LOC_Os01g14520.1	2758	6	0.19	2	0.07	0.0135538	0.00524621	-1.36935	C4-dicarboxylate transporter/malic acid transport protein domain containing protein, expressed
LOC_Os01g14530.1	908	2	0.22	0	0	0.013723	0		AWPM-19-like membrane family protein, putative, expressed
LOC_Os01g14540.1	1056	0	0	0	0	0	0		STIGL1 - Stigma-specific Stig1 family protein precursor, expressed
LOC_Os01g14550.1	1042	42	3.82	29	2.75	0.251123	0.201345	-0.318725	pathogen-related protein, putative, expressed
LOC_Os01g14570.1	2511	0	0	0	0	0	0		retrotransposon protein, putative, unclassified, expressed
LOC_Os01g14580.1	2344	4127	174.76	4422	188.16	10.9694	13.6481	0.315217	dehydrogenase, putative, expressed
LOC_Os01g14590.1	1524	661	42.11	877	56.27	2.70222	4.16317	0.623538	pathogen-related protein, putative, expressed
LOC_Os01g14610.2	1356	2048	149.26	1520	111.15	9.40967	8.10949	-0.214533	PSF2 - Putative GINS complex subunit, expressed
LOC_Os01g14610.1	1362	1799	130.52	1447	105.71	8.22921	7.68601	-0.0985193	PSF2 - Putative GINS complex subunit, expressed
LOC_Os01g14620.1	387	0	0	0	0	0	0		expressed protein
LOC_Os01g14630.1	1386	33	2.25	45	3.05	0.148339	0.234887	0.66307	polyprenyl synthetase, putative, expressed
LOC_Os01g14640.1	639	18	2.56	11	1.54	0.1755	0.124538	-0.494882	expressed protein
LOC_Os01g14650.1	1041	0	0	0	0	0	0		expansin precursor, putative, expressed
LOC_Os01g14660.1	805	6	0.73	10	1.07	0.0464365	0.0898698	0.952577	expansin precursor, putative, expressed
LOC_Os01g14670.1	1106	236	20.1	349	30.09	1.32942	2.28286	0.780051	Cupin domain containing protein, expressed
LOC_Os01g14690.4	1035	6840	649.19	6669	636.76	41.1737	46.6155	0.179085	Lg106, putative, expressed
LOC_Os01g14690.1	1077	9108	832.1	9036	829.26	52.688	60.6974	0.204161	Lg106, putative, expressed
LOC_Os01g14700.1	455	0	0	0	0	0	0		expressed protein
LOC_Os01g14720.1	1209	10	0.78	8	0.6	0.0515321	0.0478711	-0.106317	transcription regulator, putative, expressed
LOC_Os01g14730.1	801	1	0.07	0	0	0.00777807	0		retrotransposon protein, putative, unclassified
LOC_Os01g14750.1	273	0	0	0	0	0	0		expressed protein
LOC_Os01g14760.1	875	2	0.23	5	0.49	0.0142405	0.0413401	1.53754	expressed protein
LOC_Os01g14770.1	7136	10200	139.72	7604	104.87	8.90532	7.70898	-0.208128	retrotransposon protein, putative, unclassified, expressed
LOC_Os01g14780.1	645	1	0.15	1	0.16	0.00965928	0.0112163	0.215611	hypothetical protein
LOC_Os01g14790.1	967	2740	279	2130	217.86	17.6534	15.9354	-0.147711	expressed protein
LOC_Os01g14800.1	456	0	0	2	0.44	0	0.0317303		expressed protein
LOC_Os01g14810.1	2435	14035	572.73	12246	502.5	35.9102	36.3835	0.0188925	5-nucleotidase domain-containing protein, putative, expressed
LOC_Os01g14810.3	2856	8463	294.29	6882	240.29	18.4616	17.4328	-0.0827303	5-nucleotidase domain-containing protein, putative, expressed
LOC_Os01g14810.2	2482	9083	363.41	7836	315.31	22.7998	22.8403	0.00255951	5-nucleotidase domain-containing protein, putative, expressed
LOC_Os01g14820.1	2015	3639	179	3255	160.9	11.2515	11.6865	0.0547265	expressed protein
LOC_Os01g14830.1	1443	2670	181.37	1945	132.87	11.5279	9.75131	-0.241459	ribosomal protein L3, putative, expressed
LOC_Os01g14840.1	2651	3884	142.68	2974	110.1	9.12796	8.11598	-0.169528	ZOS1-06 - C2H2 zinc finger protein, expressed
LOC_Os01g14850.1	1009	0	0	2	0.18	0	0.01434		MFS18 protein precursor, putative, expressed
LOC_Os01g14860.2	2070	7943	378.62	7648	367.24	23.9066	26.7293	0.16101	CGMC_GSK.1 - CGMC includes CDA, MAPK, GSK3, and CLKC kinases, expressed
LOC_Os01g14860.4	2028	7790	379.68	7656	374.97	23.9317	27.3114	0.190578	CGMC_GSK.1 - CGMC includes CDA, MAPK, GSK3, and CLKC kinases, expressed
LOC_Os01g14860.1	2032	8411	408.62	8212	401.76	25.7886	29.2371	0.181067	CGMC_GSK.1 - CGMC includes CDA, MAPK, GSK3, and CLKC kinases, expressed
LOC_Os01g14860.3	2816	7741	271.33	7511	265.31	17.1265	19.2963	0.172096	CGMC_GSK.1 - CGMC includes CDA, MAPK, GSK3, and CLKC kinases, expressed
LOC_Os01g14870.1	1723	810	45.58	876	49.73	2.9289	3.67814	0.32862	zinc finger matrin-type protein 5, putative, expressed
LOC_Os01g14880.1	243	0	0	4	1.52	0	0.119087		expressed protein
LOC_Os01g14890.1	1315	1484	105.24	1430	103.11	7.03092	7.8672	0.162135	expressed protein
LOC_Os01g14900.1	1892	4	0.17	2	0.1	0.0131717	0.00764748	-0.784389	glycerol-3-phosphate acyltransferase, putative, expressed
LOC_Os01g14910.1	195	25	11.34	14	6.61	0.798748	0.519401	-0.62089	expressed protein
LOC_Os01g14920.1	1225	1870	151.6	1563	127.07	9.51064	9.23066	-0.0431095	zinc knuckle family protein, putative, expressed
LOC_Os01g14926.1	1660	12	0.67	11	0.65	0.0450378	0.0479396	0.0900801	protein kinase domain containing protein, expressed
LOC_Os01g14932.1	2826	2327	81.29	1857	65	5.13013	4.75389	-0.109886	NAK-like ser/thr protein kinase, putative, expressed
LOC_Os01g14932.3	2717	1965	71.37	1645	60	4.50585	4.38012	-0.0408307	NAK-like ser/thr protein kinase, putative, expressed
LOC_Os01g14932.2	2733	2268	81.71	1734	62.89	5.1702	4.59007	-0.171706	NAK-like ser/thr protein kinase, putative, expressed
LOC_Os01g14940.1	534	0	0	0	0	0	0		invertase/pectin methylesterase inhibitor family protein, putative, expressed
LOC_Os01g14950.1	2193	29535	1329.64	24718	1119.05	83.9079	81.5426	-0.0412526	importin subunit alpha, putative, expressed
LOC_Os01g14960.1	1188	17	1.33	7	0.57	0.0891532	0.0426276	-1.0645	expressed protein
LOC_Os01g14970.1	1351	24	1.57	20	1.42	0.110678	0.107099	-0.0474234	expressed protein
LOC_Os01g14980.1	817	387	46.77	329	40.15	2.95116	2.91329	-0.018635	RPA3 - Putative single-stranded DNA binding complex subunit 3, expressed
LOC_Os01g14980.2	816	312	37.6	291	35.27	2.38215	2.57996	0.115084	RPA3 - Putative single-stranded DNA binding complex subunit 3, expressed
LOC_Os01g14990.1	846	24	2.63	6	0.69	0.176744	0.0513086	-1.78439	GCRP6 - Glycine and cysteine rich family protein precursor, putative, expressed
LOC_Os01g15000.1	2738	8335	297.96	5849	210.03	18.966	15.4546	-0.295381	lipase, putative, expressed
LOC_Os01g15010.1	1233	11165	884.65	10481	836.81	56.4157	61.4963	0.124404	miro, putative, expressed
LOC_Os01g15020.1	4196	13195	310.96	10428	247.05	19.592	17.9794	-0.123918	lissencephaly type-1-like homology motif, putative, expressed
LOC_Os01g15020.2	4111	11373	273.96	9001	217.98	17.2358	15.8399	-0.121845	lissencephaly type-1-like homology motif, putative, expressed
LOC_Os01g15029.1	676	2725	397.03	2962	432.22	25.1145	31.6992	0.335926	expressed protein
LOC_Os01g15039.1	2183	2	0.08	0	0	0.00570795	0		pectinesterase, putative, expressed
LOC_Os01g15060.1	681	0	0	3	0.42	0	0.0318701		expressed protein
LOC_Os01g15070.1	261	0	0	0	0	0	0		retrotransposon protein, putative, unclassified
LOC_Os01g15080.1	318	0	0	0	0	0	0		hypothetical protein
LOC_Os01g15090.1	255	3	1.02	0	0	0.0732969	0		retrotransposon protein, putative, unclassified
LOC_Os01g15100.1	525	6	1.07	12	2.06	0.0712027	0.16536	1.21561	expressed protein
LOC_Os01g15110.1	1812	9673	519.2	10288	554.78	33.2589	41.0755	0.304538	syntaxin, putative, expressed
LOC_Os01g15120.1	1352	11654	843.6	11246	819.79	53.7035	60.1771	0.164198	hydrolase, alpha/beta fold family domain containing protein, expressed
LOC_Os01g15130.1	1373	9	0.62	22	1.55	0.0408391	0.115921	1.50512	hydrolase, alpha/beta fold family domain containing protein, expressed
LOC_Os01g15150.1	372	1	0.24	2	0.49	0.0167479	0.0388953	1.21561	expressed protein
LOC_Os01g15170.1	567	6	1.06	12	2.03	0.0659284	0.153112	1.21561	expressed protein
LOC_Os01g15180.1	4350	2	0.04	3	0.07	0.00286447	0.00498932	0.800573	retrotransposon protein, putative, Ty3-gypsy subclass, expressed
LOC_Os01g15190.1	2103	0	0	0	0	0	0		retrotransposon protein, putative, unclassified, expressed
LOC_Os01g15200.1	381	2	0.52	0	0	0.0327046	0		hypothetical protein
LOC_Os01g15210.1	1182	23	1.82	24	2.01	0.121231	0.146894	0.277012	expressed protein
LOC_Os01g15220.1	606	10	1.39	12	1.85	0.102809	0.143258	0.478645	expressed protein
LOC_Os01g15229.1	801	4	0.44	4	0.5	0.0311123	0.0361274	0.215611	expressed protein
LOC_Os01g15240.1	708	32	4.34	35	4.69	0.281592	0.357639	0.344894	expressed protein
LOC_Os01g15250.1	1368	17	1.21	30	2.11	0.0774225	0.158652	1.03504	expressed protein
LOC_Os01g15260.1	981	1387	136.64	1311	131.02	8.8087	9.66815	0.134311	dynein light chain type 1 domain containing protein, expressed
LOC_Os01g15270.1	898	20520	2103.62	27775	2875.38	142.366	223.763	0.652367	expressed protein
LOC_Os01g15280.1	1958	8	0.38	15	0.76	0.0254555	0.0554228	1.1225	transposon protein, putative, unclassified, expressed
LOC_Os01g15290.2	770	333	42.19	289	36.25	2.69437	2.71529	0.0111583	ribosomal L18p/L5e family protein, putative, expressed
LOC_Os01g15290.1	754	464	58.44	408	51.72	3.83399	3.9147	0.0300553	ribosomal L18p/L5e family protein, putative, expressed
LOC_Os01g15300.1	3503	415	11.81	294	8.35	0.738095	0.607179	-0.281684	zinc finger helicase family protein, putative, expressed
LOC_Os01g15300.2	3449	312	9.02	261	7.57	0.563593	0.547466	-0.0418852	zinc finger helicase family protein, putative, expressed
LOC_Os01g15310.1	993	5240	517.78	4532	449.99	32.8766	33.018	0.00619205	LSM domain containing protein, expressed
LOC_Os01g15320.1	736	38	5.02	43	5.65	0.32167	0.422669	0.393948	RALFL9 - Rapid ALkalinization Factor RALF family protein precursor, expressed
LOC_Os01g15330.1	369	0	0	0	0	0	0		expressed protein
LOC_Os01g15340.1	893	83	8.99	229	24.48	0.57907	1.85521	1.67978	flowering promoting factor-like 1, putative, expressed
LOC_Os01g15350.1	2323	3684	156.27	3599	154.26	9.8804	11.2084	0.181934	zinc finger C-x8-C-x5-C-x3-H type family protein, expressed
LOC_Os01g15370.1	219	0	0	0	0	0	0		retrotransposon protein, putative, Ty3-gypsy subclass
LOC_Os01g15380.1	2292	14	0.61	12	0.53	0.0380555	0.0378771	-0.00678142	transposon protein, putative, unclassified, expressed
LOC_Os01g15390.1	1174	588	45.25	581	44.51	3.12042	3.58029	0.198333	expressed protein
LOC_Os01g15399.1	2620	597	22.28	412	15.62	1.41964	1.13764	-0.319476	expressed protein
LOC_Os01g15399.2	2728	692	24.86	461	16.67	1.5804	1.22255	-0.370394	expressed protein
LOC_Os01g15410.1	312	0	0	0	0	0	0		conserved hypothetical protein
LOC_Os01g15420.1	456	0	0	0	0	0	0		retrotransposon protein, putative, Ty3-gypsy subclass, expressed
LOC_Os01g15438.1	222	1	0.43	0	0	0.0280641	0		retrotransposon protein, putative, unclassified
LOC_Os01g15448.1	714	261	36.25	232	32.29	2.27744	2.35071	0.045686	expressed protein
LOC_Os01g15460.3	2410	2850	115.27	2875	117.15	7.3677	8.63039	0.228211	zinc finger C-x8-C-x5-C-x3-H type family protein, expressed
LOC_Os01g15460.1	2256	2851	123.7	2929	127.09	7.8734	9.39269	0.254551	zinc finger C-x8-C-x5-C-x3-H type family protein, expressed
LOC_Os01g15460.2	2155	2154	97.42	2290	104.46	6.22734	7.68773	0.30394	zinc finger C-x8-C-x5-C-x3-H type family protein, expressed
LOC_Os01g15470.3	2231	1787	78.77	2110	93.73	4.99033	6.84215	0.455314	protein kinase, putative, expressed
LOC_Os01g15470.2	2848	2208	76.15	2337	81.28	4.83018	5.93647	0.297529	protein kinase, putative, expressed
LOC_Os01g15470.1	2172	1885	85.26	2044	93.01	5.40699	6.80818	0.332442	protein kinase, putative, expressed
LOC_Os01g15480.1	4784	374	7.77	344	7.16	0.487063	0.520208	0.0949813	EMB3013, putative, expressed
LOC_Os01g15490.2	2275	7052	306.55	5581	243.98	19.3124	17.7476	-0.121898	phosphoadenosine phosphosulfate, putative, expressed
LOC_Os01g15490.1	2284	8226	355.84	6924	301.58	22.4387	21.9316	-0.0329743	phosphoadenosine phosphosulfate, putative, expressed
LOC_Os01g15490.3	1997	4597	227.35	3500	173.92	14.3417	12.6794	-0.177727	phosphoadenosine phosphosulfate, putative, expressed
LOC_Os01g15510.1	1110	65	5.47	70	5.87	0.364833	0.456231	0.322526	expressed protein
LOC_Os01g15520.1	666	252	36.63	210	30.76	2.35739	2.28115	-0.0474234	expressed protein
LOC_Os01g15530.1	2060	270	12.97	196	9.42	0.816584	0.688333	-0.246495	tetratricopeptide-like helical, putative, expressed
LOC_Os01g15540.1	2382	12	0.49	11	0.44	0.0313866	0.0334088	0.0900801	kinesin motor domain containing protein, putative, expressed
LOC_Os01g15550.1	852	1	0.12	0	0	0.00731248	0		expressed protein
LOC_Os01g15560.1	426	0	0	0	0	0	0		expressed protein
LOC_Os01g15570.1	240	0	0	0	0	0	0		retrotransposon protein, putative, unclassified
LOC_Os01g15580.1	4378	1843	41.75	1538	34.92	2.62273	2.5415	-0.0453896	disease resistance protein RGA2, putative, expressed
LOC_Os01g15590.1	468	0	0	0	0	0	0		expressed protein
LOC_Os01g15600.1	1304	12830	968.4	11897	904.27	61.299	66.0039	0.106688	PUR ALPHA-1, putative, expressed
LOC_Os01g15610.1	285	814	278.11	819	280.78	17.7944	20.7897	0.224446	expressed protein
LOC_Os01g15620.1	3561	12	0.33	3	0.09	0.0209949	0.00609479	-1.78439	transposon protein, putative, unclassified, expressed
LOC_Os01g15630.2	2404	7166	295.59	6050	250.6	18.5715	18.2067	-0.0286219	zinc finger, C3HC4 type domain containing protein, expressed
LOC_Os01g15630.1	2407	7420	305.38	6795	281.26	19.2058	20.4232	0.0886654	zinc finger, C3HC4 type domain containing protein, expressed
LOC_Os01g15640.1	2005	12284	598.04	12453	610.71	38.1707	44.9334	0.235324	no apical meristem protein, putative, expressed
LOC_Os01g15650.1	2712	85	3.08	40	1.46	0.195269	0.106704	-0.871852	transposon protein, putative, unclassified, expressed
LOC_Os01g15660.3	2571	690	26.14	663	25.31	1.67206	1.86561	0.158024	NAD dependent epimerase/dehydratase family protein, putative, expressed
LOC_Os01g15660.1	1269	583	45.48	545	42.43	2.86227	3.10702	0.118371	NAD dependent epimerase/dehydratase family protein, putative, expressed
LOC_Os01g15660.2	1619	330	20.14	310	19.1	1.26991	1.38524	0.125413	NAD dependent epimerase/dehydratase family protein, putative, expressed
LOC_Os01g15680.2	943	0	0	0	0	0	0		transferase, putative, expressed
LOC_Os01g15680.1	939	0	0	0	0	0	0		transferase, putative, expressed
LOC_Os01g15690.1	4635	0	0	2	0.04	0	0.00312169		retrotransposon protein, putative, unclassified, expressed
LOC_Os01g15700.1	903	0	0	0	0	0	0		transposon protein, putative, Pong sub-class, expressed
LOC_Os01g15709.1	1383	0	0	0	0	0	0		transferase family protein, putative, expressed
LOC_Os01g15720.1	2832	2	0.07	1	0.04	0.00439988	0.00255456	-0.784389	tobamovirus movement protein containing protein, expressed
LOC_Os01g15740.1	1115	1	0.05	1	0.07	0.00558765	0.00648836	0.215611	expressed protein
LOC_Os01g15750.1	3096	4	0.12	2	0.07	0.0080494	0.00467346	-0.784389	retrotransposon protein, putative, unclassified, expressed
LOC_Os01g15760.1	5457	6	0.1	3	0.06	0.00685017	0.0039772	-0.784389	retrotransposon protein, putative, unclassified, expressed
LOC_Os01g15770.1	1139	92	7.34	78	6.58	0.503232	0.495428	-0.0225487	transmembrane protein 136, putative, expressed
LOC_Os01g15780.1	2241	4024	171.06	3388	144.62	11.1872	10.9373	-0.0325854	glycosyl transferase, group 1 domain containing protein, expressed
LOC_Os01g15780.2	1493	2228	147.98	1688	112.35	9.29736	8.17942	-0.184823	glycosyl transferase, group 1 domain containing protein, expressed
LOC_Os01g15790.1	1816	1265	68.76	984	53.58	4.33989	3.92003	-0.146796	expressed protein
LOC_Os01g15790.2	1838	1446	78.2	1144	61.85	4.90148	4.50288	-0.12237	expressed protein
LOC_Os01g15790.3	1792	1442	79.56	1145	63.56	5.01339	4.6225	-0.117113	expressed protein
LOC_Os01g15790.4	1658	1378	81.7	1057	63.15	5.17808	4.61211	-0.16699	expressed protein
LOC_Os01g15800.1	729	102	13.01	52	6.6	0.87172	0.516042	-0.756375	expressed protein
LOC_Os01g15810.1	1349	0	0	0	0	0	0		peroxidase precursor, putative, expressed
LOC_Os01g15830.1	1501	61	3.94	54	3.46	0.253194	0.260269	0.0397612	peroxidase precursor, putative, expressed
LOC_Os01g15840.1	3783	648	16.98	507	13.39	1.06719	0.969575	-0.138397	PPR repeat containing protein, expressed
LOC_Os01g15850.1	1559	1535	97.38	1604	102.26	6.13432	7.44334	0.279046	expressed protein
LOC_Os01g15860.1	3186	2138	66.06	1319	41.09	4.18087	2.99508	-0.481206	pre-mRNA-processing factor 6, putative, expressed
LOC_Os01g15880.1	1551	20	1.25	12	0.71	0.0803383	0.0559731	-0.521355	transposon protein, putative, unclassified, expressed
LOC_Os01g15890.1	2637	52	1.81	31	1.12	0.122856	0.0850474	-0.530632	retrotransposon protein, putative, unclassified, expressed
LOC_Os01g15900.1	2228	2161	95.47	1178	52.14	6.04288	3.82507	-0.659749	expressed protein
LOC_Os01g15910.1	2262	10	0.4	9	0.37	0.027543	0.0287846	0.0636079	UTP--glucose-1-phosphate uridylyltransferase, putative, expressed
LOC_Os01g15920.1	207	7	2.71	6	2.38	0.210684	0.209696	-0.00678142	expressed protein
LOC_Os01g15934.1	1662	16	0.93	16	0.92	0.0599782	0.0696464	0.215611	retrotransposon protein, putative, unclassified, expressed
LOC_Os01g15950.1	276	0	0	2	0.73	0	0.052424		hypothetical protein
LOC_Os01g15960.1	330	0	0	0	0	0	0		retrotransposon protein, putative, unclassified, expressed
LOC_Os01g15970.1	919	106	11.14	108	11.4	0.718612	0.850194	0.242578	expressed protein
LOC_Os01g15979.1	849	3879	448.87	3034	353.43	28.4653	25.8534	-0.138853	gb protein, putative, expressed
LOC_Os01g15990.1	2107	11	0.47	24	1.02	0.0325261	0.0824055	1.34114	expressed protein
LOC_Os01g16000.2	1993	1212	59.3	1173	57.54	3.78878	4.25795	0.168424	CRAL/TRIO domain containing protein, expressed
LOC_Os01g16000.1	2040	1805	85.94	1733	83.49	5.51253	6.14579	0.156884	CRAL/TRIO domain containing protein, expressed
LOC_Os01g16010.1	1272	815	62.89	779	60.56	3.99186	4.43057	0.150434	BCAS2 protein, putative, expressed
LOC_Os01g16010.2	1277	907	69.86	914	70.94	4.42508	5.17803	0.226703	BCAS2 protein, putative, expressed
LOC_Os01g16020.1	1619	85	4.64	80	4.42	0.327097	0.357481	0.128148	FAD binding domain containing protein, expressed
LOC_Os01g16030.3	1478	13	0.87	13	0.89	0.0547991	0.0636324	0.215611	ADP-ribosylation factor, putative, expressed
LOC_Os01g16030.2	893	16	1.81	27	3.01	0.111628	0.218737	0.970498	ADP-ribosylation factor, putative, expressed
LOC_Os01g16030.4	897	10	1.12	21	2.28	0.0694563	0.16937	1.286	ADP-ribosylation factor, putative, expressed
LOC_Os01g16030.1	928	3	0.33	22	2.33	0.0201408	0.171508	3.09008	ADP-ribosylation factor, putative, expressed
LOC_Os01g16040.1	2029	7219	350.74	6485	316.69	22.1666	23.1226	0.0609186	mitochondrial carrier protein, putative, expressed
LOC_Os01g16050.1	3555	31	0.81	30	0.81	0.0543283	0.0610508	0.168305	transposon protein, putative, unclassified, expressed
LOC_Os01g16060.1	3105	777	24.48	491	15.62	1.55906	1.14401	-0.446581	expressed protein
LOC_Os01g16070.1	366	140	33.95	115	28.43	2.38315	2.27314	-0.068182	expressed protein
LOC_Os01g16080.1	1245	1459	114.62	1349	106.68	7.30113	7.83885	0.102521	expressed protein
LOC_Os01g16090.1	1895	5269	267.72	4801	246.44	17.323	18.3287	0.0814168	RNA binding protein, putative, expressed
LOC_Os01g16100.1	1489	1051	69.13	877	57.44	4.39757	4.26103	-0.0455029	translin, putative, expressed
LOC_Os01g16110.2	3434	11398	328.02	8249	238.4	20.6791	17.3784	-0.250879	la domain containing protein, putative, expressed
LOC_Os01g16110.1	3440	15373	442.19	11138	321.69	27.8423	23.4239	-0.249298	la domain containing protein, putative, expressed
LOC_Os01g16120.1	1024	186	16.55	293	26.27	1.13166	2.07003	0.871209	zinc finger, C3HC4 type domain containing protein, expressed
LOC_Os01g16124.1	2932	10139	342.12	6632	224.95	21.5445	16.364	-0.396788	retrotransposon protein, putative, unclassified, expressed
LOC_Os01g16130.1	2027	7533	369.54	6314	311.13	23.1536	22.5352	-0.0390593	retrotransposon protein, putative, unclassified, expressed
LOC_Os01g16140.1	252	8	2.49	4	1.52	0.197785	0.114834	-0.784389	expressed protein
LOC_Os01g16146.1	1162	888	73.9	823	69.34	4.76114	5.12393	0.105944	phenazine biosynthesis protein, putative, expressed
LOC_Os01g16152.1	1198	1729	140.45	1927	157.61	8.99171	11.6368	0.37203	peroxiredoxin, putative, expressed
LOC_Os01g16160.1	4917	5	0.1	23	0.46	0.0063354	0.0338405	2.41724	retrotransposon protein, putative, unclassified, expressed
LOC_Os01g16170.3	2221	3667	163.22	4450	198.88	10.2865	14.4951	0.494816	PQ loop repeat domain containing protein, expressed
LOC_Os01g16170.1	2047	3648	176.35	4246	205.92	11.103	15.0062	0.43461	PQ loop repeat domain containing protein, expressed
LOC_Os01g16170.2	2041	2786	135.34	3172	154.34	8.50437	11.2435	0.402809	PQ loop repeat domain containing protein, expressed
LOC_Os01g16170.5	1800	2558	140.32	2769	152.84	8.85385	11.1291	0.32996	PQ loop repeat domain containing protein, expressed
LOC_Os01g16170.4	2352	4188	176.24	4787	202.5	11.0936	14.7243	0.408471	PQ loop repeat domain containing protein, expressed
LOC_Os01g16180.4	4062	4354	105.96	3759	91.85	6.6781	6.69487	0.00361851	MT-A70 domain containing protein, expressed
LOC_Os01g16180.3	4102	4118	99.43	3649	88.41	6.25453	6.43558	0.0411683	MT-A70 domain containing protein, expressed
LOC_Os01g16180.1	5051	5046	99.09	4454	87.65	6.22407	6.37944	0.0355723	MT-A70 domain containing protein, expressed
LOC_Os01g16180.2	4239	4849	113.33	4129	96.75	7.12677	7.04679	-0.0162838	MT-A70 domain containing protein, expressed
LOC_Os01g16190.1	1339	13254	979.27	13249	982.42	61.6695	71.5834	0.215067	26S proteasome non-ATPase regulatory subunit 14, putative, expressed
LOC_Os01g16200.1	1272	0	0	0	0	0	0		serpin domain containing protein, putative, expressed
LOC_Os01g16210.1	1336	916	67.1	854	62.76	4.27163	4.62446	0.114499	uncharacterized Cys-rich domain containing protein, putative, expressed
LOC_Os01g16220.1	1693	247	13.91	224	12.54	0.908959	0.957196	0.0745987	Sad1 / UNC-like C-terminal domain containing protein, putative, expressed
LOC_Os01g16230.1	1191	1	0.08	2	0.16	0.00523109	0.0121486	1.21561	TKL_IRAK_CR4L.2 - The CR4L subfamily has homology with Crinkly4, expressed
LOC_Os01g16240.1	810	1582	192.3	1465	178.18	12.1682	13.0847	0.104762	OsCam1-3 - Calmodulin, expressed
LOC_Os01g16250.1	756	53	6.86	55	7.25	0.436776	0.526321	0.26905	expressed protein
LOC_Os01g16260.1	2172	855	39.01	973	44.75	2.45251	3.24088	0.402126	major facilitator superfamily antiporter, putative, expressed
LOC_Os01g16260.2	2194	756	34.19	836	37.91	2.14679	2.75664	0.360728	major facilitator superfamily antiporter, putative, expressed
LOC_Os01g16260.3	1374	442	31.85	523	37.98	2.00419	2.75375	0.458376	major facilitator superfamily antiporter, putative, expressed
LOC_Os01g16270.1	3807	97	2.51	56	1.48	0.158742	0.106418	-0.576947	retrotransposon protein, putative, Ty1-copia subclass, expressed
LOC_Os01g16280.1	276	21	6.87	12	4.01	0.474039	0.314544	-0.591744	expressed protein
LOC_Os01g16290.2	2257	10870	476.42	7393	324.75	30.0056	23.6973	-0.340509	DNA gyrase subunit B, chloroplast/mitochondrial precursor, putative, expressed
LOC_Os01g16290.1	2810	19696	695.18	14739	523.2	43.6693	37.9465	-0.202653	DNA gyrase subunit B, chloroplast/mitochondrial precursor, putative, expressed
LOC_Os01g16300.1	285	0	0	0	0	0	0		hypothetical protein
LOC_Os01g16310.1	3111	855	25.88	836	25.46	1.71226	1.94409	0.18319	glycosyl hydrolase, family 31, putative, expressed
LOC_Os01g16320.1	1302	0	0	0	0	0	0		plant-specific domain TIGR01570 family protein, expressed
LOC_Os01g16330.1	1656	4409	262.49	3468	207.73	16.5876	15.1506	-0.130737	OsRhmbd2 - Putative Rhomboid homologue, expressed
LOC_Os01g16340.1	1204	2187	176.71	1965	159.5	11.3169	11.8072	0.0611871	expressed protein
LOC_Os01g16350.2	1776	2058	113.77	1832	102.06	7.21949	7.46263	0.0477875	hydroxymethylglutaryl-CoA lyase, putative, expressed
LOC_Os01g16350.1	1781	2295	126.17	2007	111.38	8.02829	8.15254	0.0221575	hydroxymethylglutaryl-CoA lyase, putative, expressed
LOC_Os01g16354.1	2264	4122	178.47	4194	182.58	11.3432	13.4018	0.240593	rab GDP dissociation inhibitor alpha, putative, expressed
LOC_Os01g16360.1	243	0	0	0	0	0	0		disease resistance protein, putative, expressed
LOC_Os01g16370.2	3286	139	4.17	112	3.37	0.263543	0.246581	-0.0959752	NBS-LRR type disease resistance protein, putative, expressed
LOC_Os01g16370.1	3454	140	4.03	110	3.16	0.252528	0.230399	-0.132312	NBS-LRR type disease resistance protein, putative, expressed
LOC_Os01g16380.1	975	2	0.2	6	0.54	0.01278	0.0445201	1.80057	expressed protein
LOC_Os01g16390.1	2997	0	0	4	0.13	0	0.00965568		NB-ARC domain containing protein, expressed
LOC_Os01g16400.1	3036	5	0.16	3	0.08	0.0102606	0.00714873	-0.521355	NB-ARC domain containing protein, expressed
LOC_Os01g16414.1	2283	658	28.52	563	24.57	1.79566	1.78407	-0.00934166	actin, putative, expressed
LOC_Os01g16414.2	2044	630	30.44	552	26.71	1.92028	1.95374	0.0249274	actin, putative, expressed
LOC_Os01g16414.3	2093	626	29.39	575	27.33	1.86341	1.98751	0.0930103	actin, putative, expressed
LOC_Os01g16414.4	2080	766	36.1	625	29.66	2.2944	2.17383	-0.0778772	actin, putative, expressed
LOC_Os01g16430.1	1252	5629	436.58	5850	456.81	28.0112	33.8035	0.271169	cysteine proteinase inhibitor precursor protein, putative, expressed
LOC_Os01g16440.1	375	1	0.2	0	0	0.016614	0		expressed protein
LOC_Os01g16450.1	1679	699	39.87	452	26.15	2.59377	1.94759	-0.413359	peroxidase precursor, putative, expressed
LOC_Os01g16460.1	807	0	0	1	0.07	0	0.00896471		expressed protein
LOC_Os01g16470.1	2057	0	0	0	0	0	0		phosphatidylinositol kinase, putative, expressed
LOC_Os01g16480.1	2331	1	0.04	0	0	0.00267277	0		retrotransposon protein, putative, unclassified, expressed
LOC_Os01g16490.1	1248	2	0.16	0	0	0.00998435	0		retrotransposon protein, putative, unclassified, expressed
LOC_Os01g16500.1	4542	1	0.02	0	0	0.00137169	0		retrotransposon protein, putative, unclassified, expressed
LOC_Os01g16510.1	1201	1706	138.29	1393	113.05	8.84994	8.39108	-0.0768114	expressed protein
[truncated: 64,705 more rows]

## Sheet: At 15 dpi
Supplemental Table 1. Number of reads, coverage, and expression ratios analyzed by RNA-Seq. Mock and RSV indicate SBPH (Mock) and SBPH infected by RSV (RSV) treated rice seedlings, respectively. Samples were harvested at 3 dpi, 7 dpi and 15 dpi.
[truncated: 66,498 more rows]
