# Supplementary material for: Time-Course RNA-Seq Analysis Reveals Transcriptional Changes in Rice Plants Triggered by Rice stripe virus Infection
Source: PLoS One. 2015 Aug 25;10(8):e0136736. doi: 10.1371/journal.pone.0136736 (PMC4549299; doi:10.1371/journal.pone.0136736)
Supplement: S3 Table — (XLSX) [file pone.0136736.s010.xlsx]

## Sheet: Cell communication
S3 Table. The expression ratios of 46 rice genes required for cell communication.
Locus	3 dpi	7 dpi	15 dpi	Putative Function
LOC_Os01g03530.1	-0.603313	-1.24382	1.67185	multicopper oxidase domain containing protein, expressed
LOC_Os01g03720.1	-0.603313	-0.130565	1.87678	MYB family transcription factor, putative, expressed
LOC_Os01g25560.1	3.06911	-0.106317	2.02235	RALFL7 - Rapid ALkalinization Factor RALF family protein precursor, expressed
LOC_Os01g47070.1	-0.554404	0.129163	1.28281	glycosyl hydrolase, putative, expressed
LOC_Os01g68598.1	1.56661	-2.28689	1.84177	expressed protein
LOC_Os02g13290.1	0.28121	0.910756	1.71729	phosphoethanolamine/phosphocholine phosphatase, putative, expressed
LOC_Os03g06970.1	-0.917824	-1.32391	2.80595	tetratricopeptide repeat domain containing protein, expressed
LOC_Os03g09970.1	-0.323205	-0.591744	2.25681	sulfate transporter, putative, expressed
LOC_Os03g09970.2	-1.01835	0.303074	3.90067	sulfate transporter, putative, expressed
LOC_Os03g09970.3	0.874734	-0.421819	4.31339	sulfate transporter, putative, expressed
LOC_Os03g09970.4	0.682089	-0.162901	3.59151	sulfate transporter, putative, expressed
LOC_Os03g11140.2	-0.188276	0.215611	2.25681	pleckstrin homology domain-containing protein-related taxo, putative, expressed
LOC_Os03g11140.4	1.30358	1.21561	2.25681	pleckstrin homology domain-containing protein-related taxo, putative, expressed
LOC_Os03g15050.1	0.823951	0.476044	1.43503	phosphoenolpyruvate carboxykinase, putative, expressed
LOC_Os03g15050.2	0.814924	0.408753	1.46627	phosphoenolpyruvate carboxykinase, putative, expressed
LOC_Os03g15050.4	0.783772	0.490028	1.40698	phosphoenolpyruvate carboxykinase, putative, expressed
LOC_Os03g21960.1	NA	NA	1.45963	aminotransferase, putative, expressed
LOC_Os03g35600.1	1.06214	0.537539	1.4654	serine/threonine-protein kinase receptor precursor, putative, expressed
LOC_Os04g01320.1	-0.20708	0.156813	1.24724	serine/threonine-protein kinase receptor precursor, putative, expressed
LOC_Os04g12960.1	0.236906	-1.46246	1.01289	UDP-glucoronosyl/UDP-glucosyl transferase, putative, expressed
LOC_Os04g52440.1	NA	-0.717275	1.37546	aminotransferase, putative, expressed
LOC_Os05g07420.1	1.37732	0.0795494	1.64538	S-domain receptor-like protein kinase, putative, expressed
LOC_Os05g07450.1	-0.603313	NA	2.10481	S-domain receptor-like protein kinase, putative, expressed
LOC_Os05g15880.1	NA	-1.92352	1.80626	glycosyl hydrolase, putative, expressed
LOC_Os05g41220.1	0.39489	1.16243	1.61938	SNF1-related protein kinase regulatory subunit beta-1, putative, expressed
LOC_Os05g41220.2	0.343717	1.41694	1.38648	SNF1-related protein kinase regulatory subunit beta-1, putative, expressed
LOC_Os05g47780.1	-0.471747	0.523355	1.1329	E3 ubiquitin ligase, putative, expressed
LOC_Os07g19040.1	0.981649	-0.369352	1.25681	glycosyl hydrolase, putative, expressed
LOC_Os08g10510.1	0.354376	-0.0148941	2.01247	aminotransferase, putative, expressed
LOC_Os08g10510.2	0.219977	0.10419	1.9083	aminotransferase, putative, expressed
LOC_Os08g20420.2	NA	1.21561	1.51985	MGD2, putative, expressed
LOC_Os08g39830.1	0.0322753	-0.635745	1.67932	ethylene-insensitive 3, putative, expressed
LOC_Os08g39830.2	-0.42526	-0.608709	1.71729	ethylene-insensitive 3, putative, expressed
LOC_Os08g40680.1	0.566612	2.73698	2.00633	glycosyl hydrolase, putative, expressed
LOC_Os10g28860.1	0.566612	2.67504	1.93488	MBTB39 - Bric-a-Brac, Tramtrack, Broad Complex BTB domain with Meprin and TRAF Homology MATH domain, expressed
LOC_Os10g29050.1	-0.532924	-0.199427	1.78288	MBTB43 - Bric-a-Brac, Tramtrack, Broad Complex BTB domain with Meprin and TRAF Homology MATH domain, expressed
LOC_Os11g10280.1	-0.516309	0.116075	2.74224	receptor-like protein kinase, putative, expressed
LOC_Os11g40490.1	NA	-0.784389	2.51985	MBTB63 - Bric-a-Brac, Tramtrack, Broad Complex BTB domain with Meprin and TRAF Homology MATH domain, expressed
LOC_Os11g47500.1	1.64061	0.413727	2.2291	glycosyl hydrolase, putative, expressed
LOC_Os11g47530.1	NA	NA	2.10481	glycosyl hydrolase, putative, expressed
LOC_Os11g47550.1	NA	NA	2.4956	glycosyl hydrolase, putative, expressed
LOC_Os11g47560.1	NA	1.438	3.59309	glycosyl hydrolase, putative, expressed
LOC_Os11g47600.1	0.981649	-0.699692	1.91912	glycosyl hydrolase, putative, expressed
LOC_Os11g47610.1	NA	NA	1.03004	glycosyl hydrolase, putative, expressed
LOC_Os12g03640.1	-0.307857	-0.494882	5.7508	S-locus-like receptor protein kinase, putative, expressed
LOC_Os12g07800.1	-0.584698	-0.106317	1.02369	S-locus-like receptor protein kinase, putative, expressed
