# Supplementary material for: Time-Course RNA-Seq Analysis Reveals Transcriptional Changes in Rice Plants Triggered by Rice stripe virus Infection
Source: PLoS One. 2015 Aug 25;10(8):e0136736. doi: 10.1371/journal.pone.0136736 (PMC4549299; doi:10.1371/journal.pone.0136736)
Supplement: S4 Table — (XLSX) [file pone.0136736.s011.xlsx]

## Sheet: Cell differentiation
S4 Table. The expression ratios of 36 rice genes required for cell differentiation.
Locus	3 dpi	7 dpi	15 dpi	Putative Function
LOC_Os10g05180.1	1.39669	0.602634	-1.23504	26S proteasome regulatory subunit S5A, putative, expressed
LOC_Os05g07720.1	NA	NA	-1.06512	alliin lyase precursor, putative, expressed
LOC_Os03g47830.1	NA	NA	-1.65008	argonaute, putative, expressed
LOC_Os05g50140.1	NA	NA	-1.28751	auxin efflux carrier component, putative, expressed
LOC_Os02g55250.1	0.468274	0.736957	-1.35462	BHLH transcription factor, putative, expressed
LOC_Os07g36700.1	NA	NA	-1.06512	CSLF1 - cellulose synthase-like family F; beta1,3;1,4 glucan synthase, expressed
LOC_Os08g09770.1	NA	2.21561	-1.74319	DnaK family protein, putative, expressed
LOC_Os02g41980.1	-0.188276	NA	-1.06512	expressed protein
LOC_Os05g47545.1	0.304885	-0.806931	-1.46084	expressed protein
LOC_Os12g38260.1	-2.01835	-0.677474	-1.30216	expressed protein
LOC_Os07g41590.1	-1.01835	-0.0359278	-1.65008	gibberellin receptor GID1L2, putative, expressed
LOC_Os05g50900.1	0.26853	-0.100863	-1.16945	helix-loop-helix DNA-binding protein, putative, expressed
LOC_Os01g55549.1	-0.603313	1.21561	-2.52455	homeobox and START domains containing protein, putative, expressed
LOC_Os01g62310.1	2.56661	0.215611	-1.80208	homeobox domain containing protein, expressed
LOC_Os03g51690.2	-1.01835	NA	-1.06512	Homeobox domain containing protein, expressed
LOC_Os03g47016.1	1.56661	0.478645	-1.38705	homeobox protein knotted-1-like 10, putative, expressed
LOC_Os03g47036.1	NA	NA	-3.23504	homeotic protein knotted-1, putative, expressed
LOC_Os03g59600.1	-0.244419	-0.221794	-1.49396	mitochondrial Rho GTPase 1, putative, expressed
LOC_Os01g10900.2	-1.01835	-0.369352	-1.10694	MRH1, putative, expressed
LOC_Os03g38210.1	NA	3.02297	-1.06512	MYB family transcription factor, putative, expressed
LOC_Os12g07610.1	NA	NA	-1.65008	MYB family transcription factor, putative, expressed
LOC_Os12g31748.2	-0.825706	2.80057	-2.06512	OsMADS20 - MADS-box family gene with MIKCc type-box, expressed
LOC_Os01g10504.1	-0.603313	0.0229659	-1.38705	OsMADS3 - MADS-box family gene with MIKCc type-box, expressed
LOC_Os01g10504.3	0.396687	0.926104	-2.52455	OsMADS3 - MADS-box family gene with MIKCc type-box, expressed
LOC_Os08g41960.1	0.344219	-0.347525	-1.70402	OsMADS37 - MADS-box family gene with MIKC* type-box, expressed
LOC_Os05g11414.1	0.244684	-0.735479	-1.12925	OsMADS58 - MADS-box family gene with MIKCc type-box, expressed
LOC_Os11g28310.1	0.45558	0.159027	-1.00622	P21-Rho-binding domain containing protein, putative, expressed
LOC_Os01g05760.1	NA	-1.36935	-1.65008	PAS2, putative, expressed
LOC_Os12g04700.1	-0.655781	1.53754	-1.65008	phosphatidylinositol-4-phosphate 5-kinase, putative, expressed
LOC_Os03g14790.1	2.30358	NA	-2.65008	piwi domain containing protein, putative, expressed
LOC_Os06g16810.1	-1.60331	0.537539	-1.65008	polygalacturonase precursor, putative, expressed
LOC_Os01g68540.1	-1.01835	1.21561	-1.38705	rho GDP-dissociation inhibitor 1, putative, expressed
LOC_Os06g39050.1	-1.60331	-0.784389	-1.4732	syntaxin, putative, expressed
LOC_Os06g42220.1	NA	-0.106317	-2.31304	TOO MANY MOUTHS precursor, putative, expressed
LOC_Os02g19180.1	-0.281385	-0.369352	-1.06512	ZOS2-06 - C2H2 zinc finger protein, expressed
LOC_Os09g10980.1	NA	0.215611	-1.65008	ZOS9-02 - C2H2 zinc finger protein, expressed
