# Supplementary material for: Time-Course RNA-Seq Analysis Reveals Transcriptional Changes in Rice Plants Triggered by Rice stripe virus Infection
Source: PLoS One. 2015 Aug 25;10(8):e0136736. doi: 10.1371/journal.pone.0136736 (PMC4549299; doi:10.1371/journal.pone.0136736)
Supplement: S5 Table — (XLSX) [file pone.0136736.s012.xlsx]

## Sheet: Sheet1
S5 Table. The expression ratios of 22 rice genes required for pollination.
Locus	3 dpi	7 dpi	15 dpi	Putative Function
LOC_Os01g42060.1	-0.32	-0.42	-1.39	expressed protein
LOC_Os01g61020.1	NA	NA	-1.65	curculin-like lectin family protein
LOC_Os01g66250.1	0.4	-0.03	-1.87	S-locus-like receptor protein kinase
LOC_Os02g41980.1	-0.19	NA	-1.07	expressed protein
LOC_Os03g15340.1	NA	1.22	-2.07	plastocyanin-like domain containing protein
LOC_Os03g38210.1	NA	3.02	-1.07	MYB family transcription factor
LOC_Os03g59600.1	-0.24	-0.22	-1.49	mitochondrial Rho GTPase 1
LOC_Os04g34290.1	-0.61	-0.07	-2.1	protein kinase
LOC_Os04g34300.1	-0.16	0.04	-1.91	serine/threonine-protein kinase receptor precursor
LOC_Os04g34320.1	-0.4	0.07	-2.16	S-domain receptor-like protein kinase
LOC_Os04g54020.1	0.81	0.2	-1.22	receptor-like kinase
LOC_Os05g47545.1	0.3	-0.81	-1.46	expressed protein
LOC_Os06g39050.1	-1.6	-0.78	-1.47	syntaxin
LOC_Os06g42220.1	NA	-0.11	-2.31	TOO MANY MOUTHS precursor
LOC_Os07g36570.1	0.41	0.53	-1.33	KI domain interacting kinase 1
LOC_Os07g41590.1	-1.02	-0.04	-1.65	gibberellin receptor GID1L2
LOC_Os09g10980.1	NA	0.22	-1.65	ZOS9-02 - C2H2 zinc finger protein
LOC_Os09g27620.1	-0.76	-0.37	-1.51	PHD-finger domain containing protein
LOC_Os11g03230.2	0.29	0.43	-1	nucleoside-triphosphatase
LOC_Os11g28310.1	0.46	0.16	-1.01	P21-Rho-binding domain containing protein
LOC_Os12g04700.1	-0.66	1.54	-1.65	phosphatidylinositol-4-phosphate 5-kinase
LOC_Os12g07610.1	NA	NA	-1.65	MYB family transcription factor
