# Supplementary material for: Time-Course RNA-Seq Analysis Reveals Transcriptional Changes in Rice Plants Triggered by Rice stripe virus Infection
Source: PLoS One. 2015 Aug 25;10(8):e0136736. doi: 10.1371/journal.pone.0136736 (PMC4549299; doi:10.1371/journal.pone.0136736)
Supplement: S7 Table — (XLSX) [file pone.0136736.s014.xlsx]

## Sheet: Sheet1
S7 Table. The expression ratios of rice transcription factors in response to RSV infection.
Gene	Family	3 dpi	7 dpi	15 dpi	Blast Result
LOC_Os01g01430.1	NAC	1.64907	-0.421819	-0.0651171	No apical meristem protein, putative, expressed
LOC_Os01g01470.1	NAC	NA	NA	NA	no apical meristem protein, putative, expressed
LOC_Os01g01840.1	bHLH	-1.31553	0.753088	-3.00776	helix-loop-helix DNA-binding domain containing protein, expressed
LOC_Os01g01870.1	bHLH	0.75159	0.37808	-0.236682	helix-loop-helix DNA-binding domain containing protein, expressed
LOC_Os01g02110.1	bHLH	NA	NA	NA	helix-loop-helix DNA-binding domain containing protein, expressed
LOC_Os01g03650.1	MYB-related	0.134843	0.0017445	-0.362078	sufB/sufD domain containing protein, putative, expressed
LOC_Os01g03720.1	MYB	-0.603313	-0.130565	1.87678	MYB family transcription factor, putative, expressed
LOC_Os01g03890.1	AS2	NA	NA	NA	DUF260 domain containing protein, putative, expressed
LOC_Os01g04020.1	AP2-EREBP	0.618183	-0.103467	0.339071	AP2 domain containing protein, expressed
LOC_Os01g04020.2	AP2-EREBP	0.65707	-0.0842634	0.331938	AP2 domain containing protein, expressed
LOC_Os01g04750.1	AP2-EREBP	-0.396862	-1.10632	2.25681	B3 DNA binding domain containing protein, expressed
LOC_Os01g04800.1	AP2-EREBP	1.39526	-0.21449	0.892466	B3 DNA binding domain containing protein, expressed
LOC_Os01g04930.1	MYB	0.933039	0.628128	0.0115425	MYB family transcription factor, putative, expressed
LOC_Os01g06320.1	MYB-related	NA	NA	NA	MYB family transcription factor, putative, expressed
LOC_Os01g06640.1	bHLH	0.981649	-0.00477907	1.26055	basic helix-loop-helix, putative, expressed
LOC_Os01g06640.2	bHLH	-0.0183507	-0.538633	0.848468	basic helix-loop-helix, putative, expressed
LOC_Os01g07120.1	AP2-EREBP	-0.247005	-0.30391	0.112832	AP2 domain containing protein, expressed
LOC_Os01g07120.2	AP2-EREBP	-0.133161	-0.158644	0.128619	AP2 domain containing protein, expressed
LOC_Os01g07430.1	MYB-related	NA	NA	NA	myb-like DNA-binding domain containing protein, putative, expressed
LOC_Os01g07450.1	MYB	NA	NA	NA	MYB family transcription factor, putative, expressed
LOC_Os01g07480.1	AS2	-2.47778	0.800573	NA	DUF260 domain containing protein, putative, expressed
LOC_Os01g07480.2	AS2	-3.18828	NA	NA	DUF260 domain containing protein, putative, expressed
LOC_Os01g07880.1	bZIP	0.323569	0.317108	-0.09105	transcription factor HY5, putative, expressed
LOC_Os01g08710.1	WRKY	-0.0183507	1.63065	0.42031	WRKY102, expressed
LOC_Os01g08710.2	WRKY	-0.433388	-0.298962	-0.57969	WRKY102, expressed
LOC_Os01g09080.1	WRKY	-1.47778	-0.106317	1.51985	WRKY107, expressed
LOC_Os01g09100.1	WRKY	1.06411	-0.595119	1.4184	WRKY10, expressed
LOC_Os01g09280.1	MYB-related	0.310107	0.413485	0.248586	myb-related transcription activator, putative, expressed
LOC_Os01g09550.1	NAC	1.03018	0.158825	0.358771	no apical meristem protein, putative, expressed
LOC_Os01g09550.2	NAC	0.970214	0.0744349	0.151016	no apical meristem protein, putative, expressed
LOC_Os01g09590.1	MYB	1.21679	1.07973	0.605035	myb-like DNA-binding domain containing protein, putative, expressed
LOC_Os01g09640.1	MYB-related	0.657933	-0.0410844	-0.42841	Myb transcription factor, putative, expressed
LOC_Os01g09760.1	MYB-related	0.464334	0.12372	0.369583	DIRP family protein, putative, expressed
LOC_Os01g09850.1	C2H2	0.84672	-0.291758	0.195969	ZOS1-04 - C2H2 zinc finger protein, expressed
LOC_Os01g09850.2	C2H2	1.38516	-0.164493	0.28553	ZOS1-04 - C2H2 zinc finger protein, expressed
LOC_Os01g09850.3	C2H2	0.494024	-0.0775854	0.137975	ZOS1-04 - C2H2 zinc finger protein, expressed
LOC_Os01g09900.1	bHLH	NA	NA	NA	helix-loop-helix DNA-binding domain containing protein, expressed
LOC_Os01g09930.1	bHLH	NA	-0.314904	-3.31304	helix-loop-helix DNA-binding domain containing protein, expressed
LOC_Os01g09990.1	bHLH	-2.60331	NA	NA	helix-loop-helix DNA-binding domain containing protein, expressed
LOC_Os01g09990.2	bHLH	-0.0183507	1.53754	NA	helix-loop-helix DNA-binding domain containing protein, expressed
LOC_Os01g10370.1	AP2-EREBP	NA	NA	-0.65008	AP2 domain containing protein, expressed
LOC_Os01g11200.1	MYB	NA	NA	NA	transforming protein myb, putative, expressed
LOC_Os01g11350.1	bZIP	0.222657	-0.479534	0.093145	bZIP transcription factor domain containing protein, expressed
LOC_Os01g11550.1	TCP	-0.866348	-0.504866	-0.88351	TCP family transcription factor, putative, expressed
LOC_Os01g11910.1	bHLH	1.11448	0.218315	0.785505	basic helix-loop-helix, putative, expressed
LOC_Os01g12440.1	AP2-EREBP	1.11108	-0.122147	0.218215	AP2 domain containing protein, expressed
LOC_Os01g12700.1	MYB-related	NA	NA	NA	MYB family transcription factor, putative
LOC_Os01g12860.1	MYB	-0.0341757	-0.182938	0.335762	MYB family transcription factor, putative, expressed
LOC_Os01g13460.1	bHLH	0.0426368	-0.013512	0.403451	helix-loop-helix DNA-binding domain containing protein, expressed
LOC_Os01g14010.1	C2H2	NA	-0.521355	0.157275	ZOS1-05 - C2H2 zinc finger protein, expressed
LOC_Os01g14030.1	AS2	-0.825706	-0.106317	0.449456	DUF260 domain containing protein, putative, expressed
LOC_Os01g14440.1	WRKY	0.124483	0.457367	0.365919	WRKY1, expressed
LOC_Os01g15640.1	NAC	-0.349272	0.235324	0.883727	no apical meristem protein, putative, expressed
LOC_Os01g16810.1	MYB	2.22451	-0.369352	0.0503602	MYB family transcription factor, putative, expressed
LOC_Os01g17260.1	bZIP	0.0310776	-0.121362	0.204021	transcription factor, putative, expressed
LOC_Os01g18240.1	MYB	-0.0183507	0.215611	-0.0889638	MYB family transcription factor, putative, expressed
LOC_Os01g18280.1	bHLH	-0.730774	0.0177432	0.508759	SNF7 domain containing protein, putative, expressed
LOC_Os01g18290.1	bHLH	NA	NA	NA
LOC_Os01g18584.1	WRKY	1.23431	0.0683551	0.212314	WRKY9, expressed
LOC_Os01g18870.1	bHLH	NA	-0.784389	NA	helix-loop-helix DNA-binding domain containing protein, expressed
LOC_Os01g19330.1	MYB	-1.01835	NA	3.63532	MYB family transcription factor, putative, expressed
LOC_Os01g19694.1	HB	NA	NA	NA	Homeobox domain containing protein, expressed
LOC_Os01g19970.1	MYB	0.415302	0.32083	-0.0973101	MYB family transcription factor, putative, expressed
LOC_Os01g21120.1	AP2-EREBP	0.823118	0.245268	0.14885	AP2 domain containing protein, expressed
LOC_Os01g29840.1	NAC	NA	NA	NA	no apical meristem protein, putative, expressed
LOC_Os01g32770.1	AS2	1.43976	-0.0655708	-0.449743	DUF260 domain containing protein, putative, expressed
LOC_Os01g33400.1	bHLH	NA	0.215611	NA	helix-loop-helix DNA-binding domain containing protein, expressed
LOC_Os01g34060.1	MYB	0.00646871	0.549189	0.176544	MYB family transcription factor, putative, expressed
LOC_Os01g36220.1	bZIP	0.987162	-0.0144895	-0.558064	bZIP transcription factor domain containing protein, expressed
LOC_Os01g36460.1	MYB	NA	NA	NA	MYB family transcription factor, putative, expressed
LOC_Os01g38610.1	bHLH	0.6856	0.208433	1.4058	helix-loop-helix DNA-binding domain containing protein, expressed
LOC_Os01g39040.1	AS2	NA	NA	NA	DUF260 domain containing protein, putative, expressed
LOC_Os01g39070.1	AS2	NA	NA	0.742238	DUF260 domain containing protein, putative, expressed
LOC_Os01g39110.1	C2H2	0.993284	0.395367	1.03853	ZOS1-10 - C2H2 zinc finger protein, expressed
LOC_Os01g39150.1	AS2	NA	NA	NA	DUF260 domain containing protein, putative, expressed
LOC_Os01g39160.1	AS2	NA	NA	NA	DUF260 domain containing protein, putative, expressed
LOC_Os01g39180.1	AS2	NA	NA	NA	DUF260 domain containing protein, putative, expressed
LOC_Os01g39220.1	AS2	NA	NA	NA	DUF260 domain containing protein, putative, expressed
LOC_Os01g39330.1	bHLH	0.153536	0.283783	0.60626	helix-loop-helix DNA-binding domain containing protein, expressed
LOC_Os01g39480.1	bHLH	NA	NA	NA	anthocyanin regulatory Lc protein, putative, expressed
LOC_Os01g39580.1	bHLH	NA	NA	NA	anthocyanin regulatory Lc protein, putative, expressed
LOC_Os01g40260.1	WRKY	0.369575	0.406977	-0.397692	WRKY77, expressed
LOC_Os01g40430.1	WRKY	0.981649	0.215611	NA	WRKY27, expressed
LOC_Os01g40670.1	MYB-related	0.0205176	-0.0108029	0.220481	single myb histone, putative, expressed
LOC_Os01g40670.2	MYB-related	0.00139423	0.00191558	0.153541	single myb histone, putative, expressed
LOC_Os01g41900.1	MYB-related	-0.090621	0.112715	-0.192873	Myb transcription factor, putative, expressed
LOC_Os01g41900.2	MYB-related	0.0840965	0.100669	-0.172716	Myb transcription factor, putative, expressed
LOC_Os01g43180.1	MYB-related	NA	NA	NA	MYB family transcription factor, putative, expressed
LOC_Os01g43230.3	MYB-related	-0.304595	-0.0912418	-1.3938	expressed protein
LOC_Os01g43550.1	WRKY	1.68209	-1.95431	-0.830652	WRKY12, expressed
LOC_Os01g43550.2	WRKY	-0.0183507	-0.250053	0.809352	WRKY12, expressed
LOC_Os01g43650.1	WRKY	0.844146	0.40289	-0.373748	WRKY11, expressed
LOC_Os01g44370.1	MYB-related	NA	NA	NA	MYB family transcription factor, putative
LOC_Os01g44390.1	MYB-related	-0.651351	0.152373	-0.562772	MYB family transcription factor, putative, expressed
LOC_Os01g45090.1	MYB	0.566612	0.282725	-0.806584	MYB family transcription factor, putative, expressed
LOC_Os01g45570.1	HB	NA	NA	NA	homeobox associated leucine zipper, putative, expressed
LOC_Os01g46800.1	WRKY	-0.50808	-0.353395	-0.71148	WRKY15, expressed
LOC_Os01g46870.1	AP2-EREBP	NA	NA	NA	AP2 domain containing protein, expressed
LOC_Os01g46970.1	bZIP	-1.17259	-0.771309	0.366014	transcription factor, putative, expressed
LOC_Os01g46970.2	bZIP	-1.13275	-0.589206	0.33028	transcription factor, putative, expressed
LOC_Os01g47370.1	MYB-related	0.671309	1.58074	NA	MYB family transcription factor, putative, expressed
LOC_Os01g47560.1	WRKY	0.712383	0.791205	0.921918	WRKY16, expressed
LOC_Os01g47710.1	HB	NA	NA	NA	homeobox domain containing protein, expressed
LOC_Os01g48130.1	NAC	-0.060579	0.260935	1.07506	no apical meristem protein, putative, expressed
LOC_Os01g48170.1	HB	1.98165	-0.474434	0.30194	homeobox domain containing protein, expressed
LOC_Os01g48450.1	NAC	NA	NA	NA
LOC_Os01g49160.1	MYB	0.679994	-0.0283146	-0.214343	MYB family transcription factor, putative, expressed
LOC_Os01g49830.1	AP2-EREBP	0.0626061	-0.23323	1.12622	B3 DNA binding domain containing protein, expressed
LOC_Os01g50110.1	MYB	-0.0183507	-1.36935	NA	MYB family transcription factor, putative, expressed
LOC_Os01g50720.1	MYB	0.290335	0.607274	0.81583	MYB family transcription factor, putative, expressed
LOC_Os01g50940.1	bHLH	-0.593853	-0.338978	0.173043	helix-loop-helix DNA-binding domain containing protein, expressed
LOC_Os01g51140.1	bHLH	-0.170354	0.259332	1.61886	helix-loop-helix DNA-binding domain containing protein, expressed
LOC_Os01g51140.2	bHLH	-0.437807	0.305809	1.39806	helix-loop-helix DNA-binding domain containing protein, expressed
LOC_Os01g51154.1	MYB-related	0.178541	0.236688	0.0230588	single myb histone, putative, expressed
LOC_Os01g51154.2	MYB-related	0.0885123	0.202598	0.0896645	single myb histone, putative, expressed
LOC_Os01g51154.3	MYB-related	0.335286	0.15277	-0.0804576	single myb histone, putative, expressed
LOC_Os01g51260.1	MYB	NA	NA	NA	MYB family transcription factor, putative, expressed
LOC_Os01g51690.1	WRKY	1.56661	-1.36935	0.519845	WRKY26, expressed
LOC_Os01g52410.1	MYB	NA	-1.78439	NA	myb-like DNA-binding domain containing protein, putative, expressed
LOC_Os01g53040.1	WRKY	1.29576	1.56925	0.827968	WRKY14, expressed
LOC_Os01g53260.1	WRKY	-0.143882	-0.321564	0.489472	WRKY23, expressed
LOC_Os01g54600.1	WRKY	0.61474	0.153946	0.475164	WRKY13, expressed
LOC_Os01g54890.1	AP2-EREBP	0.399962	-0.307067	0.242064	ethylene-responsive transcription factor 2, putative, expressed
LOC_Os01g55150.1	bZIP	NA	-0.784389	1.51985	bZIP transcription factor domain containing protein, expressed
LOC_Os01g55750.1	TCP	0.435137	0.141372	0.36049	TCP family transcription factor, putative, expressed
LOC_Os01g55750.2	TCP	0.748379	0.299269	0.287456	TCP family transcription factor, putative, expressed
LOC_Os01g55750.3	TCP	0.968364	0.122157	0.295593	TCP family transcription factor, putative, expressed
LOC_Os01g56530.1	AS2	-1.01835	3.02297	0.934883	DUF260 domain containing protein, putative, expressed
LOC_Os01g56690.1	bHLH	0.261757	-1.59174	-1.20262	helix-loop-helix DNA-binding domain containing protein, expressed
LOC_Os01g57580.1	bHLH	0.298322	0.257736	-0.0427492	bHelix-loop-helix transcription factor, putative, expressed
LOC_Os01g57650.1	C2H2	NA	NA	NA	ZOS1-12 - C2H2 zinc finger protein, expressed
LOC_Os01g57890.1	HB	2.30358	-1.25453	-0.130073	Homeobox domain containing protein, expressed
LOC_Os01g57890.2	HB	1.74718	-0.870546	0.0665886	Homeobox domain containing protein, expressed
LOC_Os01g58420.1	AP2-EREBP	0.465166	-0.295217	-0.724141	AP2 domain containing protein, expressed
LOC_Os01g58760.1	bZIP	-0.608475	0.212995	-0.720206	bZIP transcription factor domain containing protein, expressed
LOC_Os01g59350.1	bZIP	-0.061773	0.207672	1.25177	transcription factor, putative, expressed
LOC_Os01g59350.2	bZIP	-0.301805	0.25403	1.13642	transcription factor, putative, expressed
LOC_Os01g59640.1	NAC	NA	NA	NA	no apical meristem protein, putative, expressed
LOC_Os01g59660.1	MYB	0.806282	-0.183886	0.39979	MYB family transcription factor, putative, expressed
LOC_Os01g59660.2	MYB	0.736537	-0.206313	0.0522399	MYB family transcription factor, putative, expressed
LOC_Os01g59660.3	MYB	1.06257	0.299927	0.0123617	MYB family transcription factor, putative, expressed
LOC_Os01g59760.1	bZIP	0.268747	0.0350388	0.00366122	bZIP transcription factor, putative, expressed
LOC_Os01g59780.1	AP2-EREBP	NA	NA	0.42031	AP2 domain containing protein, expressed
LOC_Os01g60020.1	NAC	0.176721	1.64937	-0.0862403	NAC domain transcription factor, putative, expressed
LOC_Os01g60270.1	HB	0.161355	0.132622	0.420578	homeobox domain containing protein, expressed
LOC_Os01g60270.2	HB	0.140035	0.0564352	0.430101	homeobox domain containing protein, expressed
LOC_Os01g60490.1	WRKY	-0.0183507	NA	NA	WRKY22, expressed
LOC_Os01g60520.1	WRKY	NA	NA	NA	WRKY116, expressed
LOC_Os01g60540.1	WRKY	-0.0183507	NA	NA	WRKY20, expressed
LOC_Os01g60600.1	WRKY	-0.679772	0.355789	1.13797	WRKY108, expressed
LOC_Os01g60640.1	WRKY	-0.473947	0.292435	0.186068	WRKY21, expressed
LOC_Os01g60960.1	AS2	NA	-1.78439	0.256811	DUF260 domain containing protein, putative, expressed
LOC_Os01g61080.1	WRKY	-1.05596	-0.853293	-0.326634	WRKY24, expressed
LOC_Os01g61480.1	bHLH	NA	NA	NA	helix-loop-helix DNA-binding domain containing protein, expressed
LOC_Os01g62130.1	C2H2	0.380567	0.392715	0.246085	ZOS1-14 - C2H2 zinc finger protein, expressed
LOC_Os01g62190.1	C2H2	-0.0963533	-1.89987	-0.120309	ZOS1-15 - C2H2 zinc finger protein, expressed
LOC_Os01g62310.1	HB	2.56661	0.215611	-1.80208	homeobox domain containing protein, expressed
LOC_Os01g62410.1	MYB	-0.123144	-0.156061	-0.168411	MYB family transcription factor, putative, expressed
LOC_Os01g62410.2	MYB	-0.117649	-0.116732	-0.093477	MYB family transcription factor, putative, expressed
LOC_Os01g62510.1	WRKY	0.566612	-0.784389	0.612955	WRKY119, expressed
LOC_Os01g62920.1	HB	0.630037	0.00785392	-0.0147435	homeodomain protein, putative, expressed
LOC_Os01g63160.1	MYB	1.09268	-0.462461	0.50879	MYB family transcription factor, putative, expressed
LOC_Os01g63460.1	MYB	0.339662	0.140304	-0.858666	MYB family transcription factor, putative, expressed
LOC_Os01g63510.1	HB	NA	NA	NA	homeobox domain containing protein, expressed
LOC_Os01g63680.1	MYB	NA	NA	NA	MYB family transcription factor, putative, expressed
LOC_Os01g63980.1	C2H2	1.48415	1.41785	0.604238	ZOS1-17 - C2H2 zinc finger protein, expressed
LOC_Os01g64000.1	bZIP	1.98165	-1.64038	3.05827	bZIP transcription factor, putative, expressed
LOC_Os01g64020.1	bZIP	0.555207	0.173176	0.771384	transcription factor, putative, expressed
LOC_Os01g64020.2	bZIP	1.02287	0.178992	0.211993	transcription factor, putative, expressed
LOC_Os01g64310.1	NAC	0.0496457	-0.0645519	0.444058	no apical meristem protein, putative, expressed
LOC_Os01g64360.1	MYB-related	-0.749938	0.10956	0.359057	MYB family transcription factor, putative, expressed
LOC_Os01g64730.1	bZIP	-0.13108	-0.115326	0.371549	bZIP transcription factor domain containing protein, expressed
LOC_Os01g64730.2	bZIP	0.28623	-0.160052	0.35258	bZIP transcription factor domain containing protein, expressed
LOC_Os01g64790.1	AP2-EREBP	-0.0176296	0.823807	0.541315	AP2 domain containing protein, expressed
LOC_Os01g65080.1	C2H2	0.00430434	0.0236844	0.287503	ZOS1-18 - C2H2 zinc finger protein, expressed
LOC_Os01g65080.2	C2H2	-0.0745136	-0.000247877	0.132752	ZOS1-18 - C2H2 zinc finger protein, expressed
LOC_Os01g65370.1	MYB	0.11891	0.219963	0.522935	MYB family transcription factor, putative, expressed
LOC_Os01g66120.1	NAC	0.279428	0.404699	0.646409	No apical meristem protein, putative, expressed
LOC_Os01g66120.1	NAC	NA	NA	NA
LOC_Os01g66120.3	NAC	0.368875	0.430514	0.631018	No apical meristem protein, putative, expressed
LOC_Os01g66270.1	AP2-EREBP	-1.45892	0.952577	-0.0651171	AP2 domain containing protein, expressed
LOC_Os01g66490.1	NAC	0.458552	-0.242482	-0.367278	no apical meristem protein, putative, expressed
LOC_Os01g66570.1	C2H2	NA	NA	NA	ZOS1-19 - C2H2 zinc finger protein, expressed
LOC_Os01g66590.1	AS2	1.63373	-1.23185	1.21499	DUF260 domain containing protein, putative, expressed
LOC_Os01g66590.2	AS2	0.659721	-1.10632	1.38554	DUF260 domain containing protein, putative, expressed
LOC_Os01g66590.3	AS2	0.981649	0.438003	-0.263056	DUF260 domain containing protein, putative, expressed
LOC_Os01g67410.1	AP2-EREBP	NA	NA	NA	AP2/EREBP transcription factor BABY BOOM, putative, expressed
LOC_Os01g67480.1	bHLH	-0.132315	1.15836	0.537408	helix-loop-helix DNA-binding domain containing protein, expressed
LOC_Os01g68160.1	C2H2	-0.306021	0.248081	0.010021	ZOS1-22 - C2H2 zinc finger protein, expressed
LOC_Os01g68700.1	bHLH	0.51974	0.235589	0.285234	BHLH transcription factor, putative, expressed
LOC_Os01g69980.1	TCP	0.499238	0.426337	0.0192565	TCP family transcription factor, putative, expressed
LOC_Os01g69980.1	TCP	NA	NA	NA
LOC_Os01g70110.1	NAC	0.370574	0.322526	-0.0307656	No apical meristem protein, putative, expressed
LOC_Os01g70310.1	bHLH	-0.114706	-0.193296	0.514158	inducer of CBF expression 2, putative, expressed
LOC_Os01g70810.1	HB	-0.194748	-0.104093	0.27021	homeobox domain containing protein, expressed
LOC_Os01g70870.1	C2H2	0.467076	NA	-0.0651171	ZOS1-23 - C2H2 zinc finger protein, expressed
LOC_Os01g71790.1	NAC	0.526916	0.945063	-0.4513	NAM, putative, expressed
LOC_Os01g72370.1	bHLH	-2.24368	0.349753	0.965002	helix-loop-helix DNA-binding domain containing protein, expressed
LOC_Os01g72370.2	bHLH	-2.82571	2.52129	1.24887	helix-loop-helix DNA-binding domain containing protein, expressed
LOC_Os01g73770.1	AP2-EREBP	0.981649	1.21561	NA	dehydration-responsive element-binding protein, putative, expressed
LOC_Os01g74140.1	WRKY	NA	NA	NA	WRKY17, expressed
LOC_Os01g74410.1	MYB	0.822073	0.529567	2.25681	MYB family transcription factor, putative, expressed
LOC_Os01g74410.2	MYB-related	0.671581	0.809002	2.54643	MYB family transcription factor, putative, expressed
LOC_Os01g74590.1	MYB	NA	NA	NA	MYB family transcription factor, putative, expressed
LOC_Os02g02370.1	MYB	NA	NA	NA	myb-like DNA-binding domain containing protein, putative, expressed
LOC_Os02g02424.1	C2H2	-0.191814	-0.208589	0.141974	ZOS2-02 - C2H2 zinc finger protein, expressed
LOC_Os02g02424.2	C2H2	-0.316441	-0.287037	0.147713	ZOS2-02 - C2H2 zinc finger protein, expressed
LOC_Os02g02480.1	bHLH	-0.127636	-0.00723333	-0.0990644	basic helix-loop-helix DND-binding domain containing protein, expressed
LOC_Os02g02480.2	bHLH	-0.248856	0.0255819	-0.0147737	basic helix-loop-helix DND-binding domain containing protein, expressed
LOC_Os02g02820.1	bHLH	1.55564	0.640109	-0.702547	helix-loop-helix DNA-binding domain containing protein, expressed
LOC_Os02g03580.1	bZIP	-0.328145	0.0372868	-0.0295224	transcription factor, putative, expressed
LOC_Os02g03580.2	bZIP	0.117915	0.113687	0.0905096	transcription factor, putative, expressed
LOC_Os02g03960.1	bZIP	1.01133	-0.0618451	0.0922931	CPuORF1 - conserved peptide uORF-containing transcript, expressed
LOC_Os02g05450.1	HB	0.0283027	0.137222	0.399429	Homeobox domain containing protein, expressed
LOC_Os02g05640.1	HB	-0.355386	-0.0231759	-0.722229	homeobox associated leucine zipper, putative, expressed
LOC_Os02g06330.1	AP2-EREBP	0.122825	-0.0450903	0.175504	AP2 domain containing protein, expressed
LOC_Os02g06950.1	NAC	-0.503778	-0.784389	NA	no apical meristem protein, putative, expressed
LOC_Os02g07840.1	bZIP	0.765921	0.160299	0.272288	bZIP transcription factor domain containing protein, expressed
LOC_Os02g07840.2	bZIP	1.13365	0.143076	0.30697	bZIP transcription factor domain containing protein, expressed
LOC_Os02g08440.1	WRKY	-0.161927	0.757918	-0.00458443	WRKY71, expressed
LOC_Os02g08440.2	WRKY	-0.207674	0.777372	-0.087434	WRKY71, expressed
LOC_Os02g08440.3	WRKY	-0.263794	0.704996	-0.118624	WRKY71, expressed
LOC_Os02g08440.4	WRKY	-0.288053	0.700348	-0.0303957	WRKY71, expressed
LOC_Os02g09480.1	MYB	0.797433	0.909637	-0.317741	myb-like DNA-binding domain containing protein, putative, expressed
LOC_Os02g09650.1	AP2-EREBP	0.329	-0.0304813	-0.185259	AP2 domain containing protein, expressed
LOC_Os02g09830.1	bZIP	-0.380921	0.681549	0.752823	bZIP transcription factor domain containing protein, expressed
LOC_Os02g10060.1	MYB-related	0.0609586	0.137377	0.182337	SWIRM domain containing protein, expressed
LOC_Os02g10140.1	bZIP	0.0582705	-0.0579541	0.120098	bZIP transcription factor domain containing protein, expressed
LOC_Os02g10760.1	AP2-EREBP	1.39669	-0.704955	0.885973	AP2 domain containing protein, expressed
LOC_Os02g10860.1	bZIP	0.53419	-0.0171446	-0.0506369	bZIP transcription factor domain containing protein, expressed
LOC_Os02g12310.1	NAC	-1.15585	-1.13231	0.163152	no apical meristem protein, putative, expressed
LOC_Os02g12820.1	bHLH	-0.266278	0.215611	NA	helix-loop-helix DNA-binding domain containing protein, expressed
LOC_Os02g13310.1	HB	NA	NA	NA	homeobox domain containing protein, expressed
LOC_Os02g13670.1	bHLH	2.22958	NA	NA	helix-loop-helix DNA-binding domain containing protein, expressed
LOC_Os02g13710.1	AP2-EREBP	-0.193437	-0.244806	-0.0651171	ethylene-responsive transcription factor TINY, putative, expressed
LOC_Os02g14910.1	bZIP	-0.240743	2.21561	1.51985	bZIP transcription factor family protein, putative, expressed
LOC_Os02g15340.1	NAC	NA	NA	NA	no apical meristem protein, putative, expressed
LOC_Os02g15760.1	bHLH	NA	NA	NA	helix-loop-helix DNA-binding domain containing protein, expressed
LOC_Os02g16540.1	WRKY	-0.192848	-0.354793	0.470602	WRKY39, expressed
LOC_Os02g16680.1	bZIP	0.252951	-0.110375	0.567967	bZIP transcription factor domain containing protein, expressed
LOC_Os02g17190.1	MYB	-0.227168	0.151059	-0.19575	MYB family transcription factor, putative, expressed
LOC_Os02g17680.1	bHLH	0.703957	0.181664	0.147706	ethylene-responsive protein related, putative, expressed
LOC_Os02g17680.1	bHLH	NA	NA	NA
LOC_Os02g18470.1	NAC	NA	NA	NA	NAM, putative, expressed
LOC_Os02g23823.1	bHLH	0.0106491	-0.029785	0.0428166	helix-loop-helix DNA-binding domain containing protein, expressed
LOC_Os02g26430.1	WRKY	-0.878173	-0.591744	0.600464	WRKY42, expressed
LOC_Os02g29550.1	AP2-EREBP	-0.988076	0.0300422	0.246047	AP2 domain containing protein, expressed
LOC_Os02g29550.2	AP2-EREBP	-0.891803	0.124623	0.296034	AP2 domain containing protein, expressed
LOC_Os02g29550.3	AP2-EREBP	-0.716492	0.172288	0.292271	AP2 domain containing protein, expressed
LOC_Os02g30700.1	MYB	NA	NA	1.10481	MYB family transcription factor, putative, expressed
LOC_Os02g31890.1	C2H2	-0.234843	-0.331877	0.0195801	ZOS2-08 - C2H2 zinc finger protein, expressed
LOC_Os02g32040.1	AP2-EREBP	NA	NA	NA	AP2 domain containing protein, expressed
LOC_Os02g32140.1	AP2-EREBP	0.88854	-0.287963	-0.17292	AP2 domain containing protein, expressed
LOC_Os02g34260.1	AP2-EREBP	NA	1.91605	0.825005	AP2 domain containing protein, expressed
LOC_Os02g34270.1	AP2-EREBP	NA	1.99988	0.490535	AP2 domain containing protein, expressed
LOC_Os02g34320.1	bHLH	NA	NA	NA	basic helix-loop-helix, putative, expressed
LOC_Os02g34680.1	C2H2	0.494722	-0.00409426	0.345985	ZOS2-09 - C2H2 zinc finger protein, expressed
LOC_Os02g34970.1	NAC	-0.696423	1.31077	2.3417	no apical meristem protein, putative, expressed
LOC_Os02g35240.1	AP2-EREBP	NA	NA	NA	dehydration-responsive element-binding protein, putative, expressed
LOC_Os02g35660.1	bHLH	-0.281385	0.578181	-0.0162075	PTF1, putative, expressed
LOC_Os02g35770.1	HB	-0.010358	-0.237313	0.174491	homeobox associated leucine zipper, putative, expressed
LOC_Os02g36360.1	C2H2	0.204042	0.0528472	0.684075	ZOS2-11 - C2H2 zinc finger protein, expressed
LOC_Os02g36880.1	NAC	0.178046	0.128899	1.08458	No apical meristem protein, putative, expressed
LOC_Os02g36880.2	NAC	0.235406	0.134691	1.09128	No apical meristem protein, putative, expressed
LOC_Os02g36880.3	NAC	-0.46581	-0.0727345	0.959758	No apical meristem protein, putative, expressed
LOC_Os02g36890.1	MYB	NA	-2.10632	NA	MYB family transcription factor, putative, expressed
LOC_Os02g38090.1	AP2-EREBP	NA	NA	NA	AP2 domain containing protein, expressed
LOC_Os02g38130.1	NAC	-1.42171	0.0696546	0.229844	no apical meristem protein, putative, expressed
LOC_Os02g39140.1	bHLH	0.872836	0.462022	0.39351	helix-loop-helix DNA-binding domain containing protein, expressed
LOC_Os02g40070.1	AP2-EREBP	NA	NA	NA	AP2-like ethylene-responsive transcription factor PLETHORA 2, putative, expressed
LOC_Os02g40530.1	MYB	-0.45131	0.518174	1.04678	MYB family transcription factor, putative, expressed
LOC_Os02g41450.1	NAC	NA	NA	NA	no apical meristem protein, putative, expressed
LOC_Os02g41510.1	MYB	-0.273608	0.276811	2.42765	MYB family transcription factor, putative, expressed
LOC_Os02g42380.1	TCP	0.566612	-0.106317	2.51985	TCP family transcription factor, putative, expressed
LOC_Os02g42850.1	MYB	0.312122	0.0356027	-1.68403	MYB family transcription factor, putative, expressed
LOC_Os02g42870.1	MYB	-0.0183507	0.495719	-0.457434	MYB family transcription factor, putative, expressed
LOC_Os02g42970.1	NAC	NA	-1.36935	NA	NAC domain containing protein, putative, expressed
LOC_Os02g43330.1	HB	1.637	-1.93379	-0.0798198	homeobox associated leucine zipper, putative, expressed
LOC_Os02g43560.1	WRKY	0.28121	-0.143931	-1.24798	WRKY34, expressed
LOC_Os02g43790.1	AP2-EREBP	0.175591	1.91605	0.359234	ethylene-responsive transcription factor, putative, expressed
LOC_Os02g43820.1	AP2-EREBP	0.370421	1.37527	1.01992	AP2 domain containing protein, expressed
LOC_Os02g43940.1	AP2-EREBP	0.692143	0.215611	0.572313	AP2 domain containing protein, expressed
LOC_Os02g43970.1	AP2-EREBP	-0.71879	-0.40106	0.0468724	AP2 domain containing protein, expressed
LOC_Os02g44120.1	C2H2	NA	NA	NA	ZOS2-13 - C2H2 zinc finger protein, expressed
LOC_Os02g44130.1	C2H2	-0.0183507	0.215611	NA	ZOS2-14 - C2H2 zinc finger protein, expressed
LOC_Os02g45054.1	C2H2	0.243722	0.222733	0.380287	ZOS2-15 - C2H2 zinc finger protein, expressed
LOC_Os02g45054.2	C2H2	1.00677	0.0722185	0.332675	ZOS2-15 - C2H2 zinc finger protein, expressed
LOC_Os02g45054.3	C2H2	0.825145	-0.0206732	0.311709	ZOS2-15 - C2H2 zinc finger protein, expressed
LOC_Os02g45250.1	HB	0.783187	0.0558067	0.374827	homeobox and START domains containing protein, putative, expressed
LOC_Os02g45420.1	AP2-EREBP	-0.227418	-0.420814	2.67904	AP2 domain containing protein, expressed
LOC_Os02g45450.1	AP2-EREBP	-0.925241	-1.22878	1.01735	dehydration-responsive element-binding protein, putative, expressed
LOC_Os02g45670.1	MYB-related	-0.437676	-0.125713	0.0668152	myb-like DNA-binding domain containing protein, expressed
LOC_Os02g46030.1	MYB-related	-1.15585	-3.78269	0.362133	MYB family transcription factor, putative, expressed
LOC_Os02g46560.1	bHLH	-1.34028	-1.47244	1.07239	helix-loop-helix DNA-binding protein, putative, expressed
LOC_Os02g46780.1	MYB	-0.825706	1.95258	0.256811	MYB family transcription factor, putative, expressed
LOC_Os02g47060.1	WRKY	NA	NA	NA	WRKY66, expressed
LOC_Os02g47660.1	bHLH	0.169982	0.595911	0.716995	basic helix-loop-helix, putative, expressed
LOC_Os02g47744.1	MYB-related	-0.446001	-0.0201416	-0.628687	MYB family transcription factor, putative, expressed
LOC_Os02g47744.2	MYB-related	-0.74376	0.0100748	-0.536653	MYB family transcription factor, putative, expressed
LOC_Os02g47744.3	MYB-related	-0.534943	-0.0726238	-0.792662	MYB family transcription factor, putative, expressed
LOC_Os02g48060.1	bHLH	2.56661	NA	NA	helix-loop-helix DNA-binding domain containing protein, expressed
LOC_Os02g48270.1	AS2	NA	NA	NA	DUF260 domain containing protein, putative
LOC_Os02g49250.1	MYB	NA	NA	NA	myb-like DNA-binding domain containing protein, expressed
LOC_Os02g49480.1	bHLH	-0.996656	0.0804514	-0.0023813	helix-loop-helix DNA-binding domain containing protein, expressed
LOC_Os02g49560.1	bZIP	0.0217267	-0.126991	0.0424919	bZIP transcription factor domain containing protein, expressed
LOC_Os02g49700.1	HB	0.0382684	0.148739	0.0827269	homeobox associated leucine zipper, putative, expressed
LOC_Os02g49700.2	HB	0.0196353	0.164359	0.0681988	homeobox associated leucine zipper, putative, expressed
LOC_Os02g49986.1	MYB	-1.24074	0.841215	-0.986045	MYB family transcription factor, putative, expressed
LOC_Os02g51119.2	NAC	-0.102009	0.27869	-0.0725345	expressed protein
LOC_Os02g51280.1	TCP	-0.503778	-0.158204	1.06613	TCP-domain protein, putative, expressed
LOC_Os02g51300.1	AP2-EREBP	0.00763128	0.148123	-0.172246	AP2 domain containing protein, expressed
LOC_Os02g51310.1	TCP	NA	NA	NA	TCP family transcription factor, putative, expressed
LOC_Os02g51320.1	bHLH	NA	-1.89987	NA	helix-loop-helix DNA-binding domain containing protein, expressed
LOC_Os02g51670.1	AP2-EREBP	-1.32466	-0.241609	-0.112137	ethylene-responsive transcription factor, putative, expressed
LOC_Os02g52190.1	bHLH	-1.24074	-1.00678	-0.0651171	helix-loop-helix DNA-binding protein, putative, expressed
LOC_Os02g52670.1	AP2-EREBP	-1.09937	0.208698	0.262654	AP2 domain containing protein, expressed
LOC_Os02g52780.1	bZIP	-0.611262	-0.132456	-0.248777	bZIP transcription factor, putative, expressed
LOC_Os02g52780.2	bZIP	-0.0668493	-0.122237	-0.216338	bZIP transcription factor, putative, expressed
LOC_Os02g53100.1	WRKY	NA	0.215611	NA	WRKY32, expressed
LOC_Os02g54050.1	AP2-EREBP	-1.38513	-0.298962	0.127528	ethylene-responsive transcription factor, putative, expressed
LOC_Os02g54160.1	AP2-EREBP	0.219723	0.24014	0.298819	AP2 domain containing protein, expressed
LOC_Os02g54520.1	MYB	NA	0.215611	NA	MYB family transcription factor, putative, expressed
LOC_Os02g55250.1	bHLH	0.468274	0.736957	-1.35462	BHLH transcription factor, putative, expressed
LOC_Os02g55380.1	AP2-EREBP	NA	NA	NA	AP2 domain containing protein, expressed
LOC_Os02g56140.1	bHLH	0.481723	0.255321	1.62963	helix-loop-helix DNA-binding domain containing protein, expressed
LOC_Os02g56600.1	NAC	0.785925	-0.0803738	1.1249	no apical meristem protein, putative, expressed
LOC_Os02g57490.1	AS2	NA	NA	NA	DUF260 domain containing protein, putative, expressed
LOC_Os02g57650.1	NAC	0.23524	0.0713323	0.326907	No apical meristem protein, putative, expressed
LOC_Os02g57790.1	C2H2	0.257284	-0.240767	-0.295415	ZOS2-19 - C2H2 zinc finger protein, expressed
LOC_Os02g58670.1	bZIP	0.633361	0.353443	-0.127483	bZIP transcription factor domain containing protein, expressed
LOC_Os03g01870.1	NAC	NA	NA	NA	no apical meristem protein, putative, expressed
LOC_Os03g01890.1	HB	0.668161	0.0360868	0.186932	START domain containing protein, expressed
LOC_Os03g01890.2	HB	0.574908	-0.042701	0.221968	START domain containing protein, expressed
LOC_Os03g02650.1	AP2-EREBP	0.133652	-0.250053	1.2079	ligA, putative, expressed
LOC_Os03g02800.1	NAC	-0.885084	-0.256457	0.191223	no apical meristem protein, putative, expressed
LOC_Os03g03000.1	bHLH	NA	NA	NA	helix-loop-helix DNA-binding domain containing protein, expressed
LOC_Os03g03260.1	HB	0.543243	0.392489	-0.208763	homeobox domain containing protein, expressed
LOC_Os03g03540.1	NAC	-0.0183507	-0.614464	0.00527227	no apical meristem protein, putative, expressed
LOC_Os03g03550.1	bZIP	0.0520386	-0.199427	0.568755	bZIP family transcription factor, putative, expressed
LOC_Os03g04070.1	NAC	-0.912998	0.128453	0.663131	no apical meristem protein, putative, expressed
LOC_Os03g04310.1	bHLH	NA	NA	-0.0651171	BHLH transcription factor, putative, expressed
LOC_Os03g04900.1	MYB	NA	NA	NA	MYB family transcription factor, putative, expressed
LOC_Os03g05480.1	C2H2	-0.237917	-0.138361	0.249684	ZOS3-01 - C2H2 zinc finger protein, expressed
LOC_Os03g05500.1	AS2	NA	NA	NA	DUF260 domain containing protein, putative, expressed
LOC_Os03g05510.1	AS2	NA	NA	NA	DUF260 domain containing protein, putative, expressed
LOC_Os03g05590.1	AP2-EREBP	NA	NA	NA	AP2 domain containing protein, expressed
LOC_Os03g05690.1	C2H2	-0.144078	-0.0162867	0.258947	ZOS3-03 - C2H2 zinc finger protein, expressed
LOC_Os03g06920.1	AP2-EREBP	-0.0350295	1.13315	0.261111	DRD1, putative, expressed
LOC_Os03g06930.1	HB	0.643199	0.41097	0.198619	homeodomain protein, putative, expressed
LOC_Os03g07450.1	HB	0.204042	-0.211954	0.201822	homeobox associated leucine zipper, putative, expressed
LOC_Os03g07450.1	HB	NA	NA	NA
LOC_Os03g07450.2	HB	NA	NA	NA
LOC_Os03g07540.1	bHLH	NA	NA	NA	bHLH family protein, putative, expressed
LOC_Os03g07830.1	AP2-EREBP	NA	NA	NA	AP2 domain containing protein, expressed
LOC_Os03g07940.1	AP2-EREBP	NA	NA	NA	AP2 domain containing protein, expressed
LOC_Os03g08460.1	AP2-EREBP	1.70154	-0.331877	-0.416589	AP2 domain containing protein, expressed
LOC_Os03g08470.1	AP2-EREBP	1.10099	-0.247255	1.80358	AP2 domain containing protein, expressed
LOC_Os03g08470.2	AP2-EREBP	0.897257	0.0985027	1.8437	AP2 domain containing protein, expressed
LOC_Os03g08490.1	AP2-EREBP	1.28418	1.40984	1.25851	AP2 domain containing protein, expressed
LOC_Os03g08500.1	AP2-EREBP	1.21352	0.447914	0.584991	AP2 domain containing protein, expressed
LOC_Os03g08930.1	bHLH	NA	NA	NA	helix-loop-helix DNA-binding protein, putative, expressed
LOC_Os03g08930.1	bHLH	NA	NA	NA
LOC_Os03g08960.1	HB	0.50923	0.21727	0.423543	homeobox associated leucine zipper, putative, expressed
LOC_Os03g09170.1	AP2-EREBP	-0.582252	0.377499	0.238499	ethylene-responsive transcription factor, putative, expressed
LOC_Os03g10140.1	C2H2	0.357705	0.336198	0.266484	ZOS3-04 - C2H2 zinc finger protein, expressed
LOC_Os03g10210.1	HB	NA	0.630648	2.86562	homeobox domain containing protein, expressed
LOC_Os03g10770.1	bHLH	NA	NA	NA	helix-loop-helix DNA-binding domain containing protein, expressed
LOC_Os03g12120.1	NAC	-0.23096	-0.0105922	0.310587	no apical meristem protein, putative, expressed
LOC_Os03g12120.1	NAC	NA	NA	NA
LOC_Os03g12760.1	bHLH	1.30358	-0.199427	-0.387045	helix-loop-helix DNA-binding domain containing protein, expressed
LOC_Os03g12860.1	HB	-0.198057	0.358386	0.569849	homeobox associated leucine zipper, putative, expressed
LOC_Os03g12940.1	bHLH	0.630742	0.154489	0.141334	OsFBO13 - F-box and other domain containing protein, expressed
LOC_Os03g12940.2	bHLH	0.705917	0.188261	0.237982	OsFBO13 - F-box and other domain containing protein, expressed
LOC_Os03g12950.1	AP2-EREBP	0.981649	1.21561	0.519845	AP2-like ethylene-responsive transcription factor AINTEGUMENTA, putative, expressed
LOC_Os03g13310.1	MYB	NA	NA	NA	MYB family transcription factor, putative, expressed
LOC_Os03g13400.1	C2H2	-1.05077	-0.534411	-0.387045	ZOS3-06 - C2H2 zinc finger protein, expressed
LOC_Os03g13614.1	bZIP	0.0960163	0.216546	0.361631	transcription factor, putative, expressed
LOC_Os03g13790.1	MYB-related	0.199371	0.0580223	0.228149	myb/SANT domain protein, putative, expressed
LOC_Os03g14270.1	AS2	4.22958	-0.904683	-0.257762	DUF260 domain containing protein, putative, expressed
LOC_Os03g15440.1	bHLH	NA	NA	NA	basic helix-loop-helix, putative, expressed
LOC_Os03g15660.1	AP2-EREBP	NA	NA	NA	AP2 domain containing protein, expressed
LOC_Os03g17130.1	bHLH	-0.468154	-0.527824	0.396614	bHelix-loop-helix transcription factor, putative, expressed
LOC_Os03g17150.1	C2H2	1.20404	1.80057	NA	ZOS3-09 - C2H2 zinc finger protein, expressed
LOC_Os03g17810.1	AS2	-1.75532	1.00149	1.45844	DUF260 domain containing protein, putative, expressed
LOC_Os03g18480.1	MYB	NA	-1.10632	NA	MYB family transcription factor, putative, expressed
LOC_Os03g19120.1	MYB	NA	NA	-0.0651171	MYB family transcription factor, putative, expressed
LOC_Os03g19370.1	bZIP	-0.783885	0.419144	-0.550544	CPuORF4 - conserved peptide uORF-containing transcript, expressed
LOC_Os03g19630.1	MYB	NA	NA	NA	myb-like DNA-binding domain containing protein, expressed
LOC_Os03g19900.1	AP2-EREBP	NA	NA	NA	AP2 domain containing protein, expressed
LOC_Os03g20090.1	MYB	0.439691	-0.17222	0.589595	MYB family transcription factor, putative, expressed
LOC_Os03g20310.1	bZIP	0.257921	0.221437	0.301369	transcription factor HBP-1b, putative, expressed
LOC_Os03g20310.2	bZIP	0.157213	0.220325	0.48923	transcription factor HBP-1b, putative, expressed
LOC_Os03g20310.3	bZIP	0.288613	0.12246	0.521376	transcription factor HBP-1b, putative, expressed
LOC_Os03g20310.4	bZIP	0.187026	0.137268	0.423776	transcription factor HBP-1b, putative, expressed
LOC_Os03g20550.1	WRKY	0.530988	-0.595486	0.70506	WRKY55, expressed
LOC_Os03g20650.1	bZIP	0.496222	0.800573	-0.0651171	bZIP transcription factor domain containing protein, expressed
LOC_Os03g20910.1	HB	NA	NA	NA	homeobox domain containing protein, expressed
LOC_Os03g20910.2	HB	NA	NA	NA	homeobox domain containing protein, expressed
LOC_Os03g21030.1	NAC	-0.0579696	-0.273101	0.123483	no apical meristem protein, putative, expressed
LOC_Os03g21060.1	NAC	0.160213	-0.468698	1.46641	No apical meristem protein, putative, expressed
LOC_Os03g21710.1	WRKY	-0.108549	3.83032	2.10481	WRKY79, expressed
LOC_Os03g21800.1	bZIP	0.465949	0.119813	0.774942	bZIP transcription factor family protein, putative, expressed
LOC_Os03g22170.1	AP2-EREBP	NA	0.215611	-0.743189	AP2 domain containing protein, expressed
LOC_Os03g25304.1	MYB	NA	NA	NA	myb-like DNA-binding domain containing protein, expressed
LOC_Os03g25550.1	MYB	NA	NA	NA	myb-like DNA-binding domain containing protein, putative, expressed
LOC_Os03g26130.1	MYB	0.112894	0.108696	0.256811	MYB family transcription factor, putative, expressed
LOC_Os03g26210.1	bHLH	-1.72086	-0.0797833	0.589318	helix-loop-helix DNA-binding domain containing protein, expressed
LOC_Os03g26210.2	bHLH	-1.88571	-0.148771	0.663421	helix-loop-helix DNA-binding domain containing protein, expressed
LOC_Os03g27090.1	MYB	NA	NA	NA	MYB family transcription factor, putative, expressed
LOC_Os03g29614.1	MYB	NA	NA	NA	myb-like DNA-binding domain containing protein, putative, expressed
LOC_Os03g31230.1	MYB-related	-0.126923	-0.17356	0.087004	MYB family transcription factor, putative, expressed
LOC_Os03g31230.2	MYB-related	-0.0801615	-0.20072	0.145073	MYB family transcription factor, putative, expressed
LOC_Os03g31240.1	C2H2	-1.01835	-3.71513	NA	ZOS3-10 - C2H2 zinc finger protein, expressed
LOC_Os03g32220.1	C2H2	-3.26628	NA	1.25681	ZOS3-11 - C2H2 zinc finger protein, expressed
LOC_Os03g32230.1	C2H2	-0.317911	-0.954314	-0.988496	ZOS3-12 - C2H2 zinc finger protein, expressed
LOC_Os03g33012.1	WRKY	-0.0711024	-0.00279608	0.316504	WRKY81, expressed
LOC_Os03g33090.1	AS2	NA	0.215611	0.73239	DUF260 domain containing protein, putative, expressed
LOC_Os03g38210.1	MYB	NA	3.02297	-1.06512	MYB family transcription factor, putative, expressed
LOC_Os03g39050.1	NAC	NA	NA	NA	no apical meristem protein, expressed
LOC_Os03g39100.1	NAC	-0.0183507	0.478645	-1.23504	no apical meristem protein, expressed
LOC_Os03g39432.1	bHLH	0.476414	0.335905	0.530493	CPuORF31 - conserved peptide uORF-containing transcript, expressed
LOC_Os03g40710.1	C2H2	1.60614	-0.572885	-0.585046	ZOS3-13 - C2H2 zinc finger protein, expressed
LOC_Os03g41330.1	AS2	-0.642842	0.925721	-0.298107	DUF260 domain containing protein, putative, expressed
LOC_Os03g41390.1	C2H2	2.01407	-0.984688	0.787657	ZOS3-15 - C2H2 zinc finger protein, expressed
LOC_Os03g41600.1	AS2	-1.60331	-0.369352	1.59785	DUF260 domain containing protein, putative, expressed
LOC_Os03g42100.1	bHLH	0.146709	0.121284	-0.432849	helix-loop-helix DNA-binding domain containing protein, expressed
LOC_Os03g42630.1	NAC	0.204042	-0.096333	0.934883	No apical meristem protein, putative, expressed
LOC_Os03g43800.1	MYB-related	-0.16831	0.0719046	0.306218	DIRP family protein, putative, expressed
LOC_Os03g43800.2	MYB-related	-0.221443	0.0368931	0.301457	DIRP family protein, putative, expressed
LOC_Os03g43810.1	bHLH	0.797046	0.121293	0.32027	helix-loop-helix DNA-binding domain containing protein, expressed
LOC_Os03g43810.1	bHLH	NA	NA	NA
LOC_Os03g43930.1	HB	0.233696	0.0052584	-0.0432023	START domain containing protein, expressed
LOC_Os03g45450.1	WRKY	-0.0269043	1.12815	NA	WRKY60, expressed
LOC_Os03g45750.1	AS2	0.789004	-0.591744	1.34992	DUF260 domain containing protein, putative, expressed
LOC_Os03g46790.1	bHLH	NA	NA	NA	helix-loop-helix DNA-binding domain containing protein, expressed
LOC_Os03g46860.1	bHLH	NA	NA	NA	helix-loop-helix DNA-binding protein, putative, expressed
LOC_Os03g47016.1	HB	1.56661	0.478645	-1.38705	homeobox protein knotted-1-like 10, putative, expressed
LOC_Os03g47036.1	HB	NA	NA	-3.23504	homeotic protein knotted-1, putative, expressed
LOC_Os03g47200.1	bZIP	NA	NA	NA	bZIP transcription factor domain containing protein, expressed
LOC_Os03g47730.1	HB	0.0157303	0.404743	-0.221459	homeobox domain containing protein, expressed
LOC_Os03g47740.1	HB	0.140601	0.0564076	0.232591	homeodomain protein, putative, expressed
LOC_Os03g47740.2	HB	0.00476634	0.0626701	0.265996	homeodomain protein, putative, expressed
LOC_Os03g49132.1	C2H2	NA	NA	-0.895192	ZOS3-16 - C2H2 zinc finger protein, expressed
LOC_Os03g49880.1	TCP	-0.0183507	1.80057	NA	TCP family transcription factor, putative, expressed
LOC_Os03g51110.1	MYB	0.415745	0.800573	-0.1169	MYB family transcription factor, putative, expressed
LOC_Os03g51220.1	MYB-related	-0.0122395	0.255593	0.296346	SWI/SNF-related matrix-associated actin-dependent regulator of chromatin subfamily C member, putative, expressed
LOC_Os03g51580.1	bHLH	0.0118223	0.253413	0.153628	helix-loop-helix DNA-binding domain containing protein, expressed
LOC_Os03g51690.1	HB	-0.603313	-1.00678	1.74224	Homeobox domain containing protein, expressed
LOC_Os03g51690.2	HB	-1.01835	NA	-1.06512	Homeobox domain containing protein, expressed
LOC_Os03g51690.3	HB	NA	NA	NA	Homeobox domain containing protein, expressed
LOC_Os03g51910.1	bHLH	1.62211	0.71604	-0.53034	basic helix-loop-helix protein, putative, expressed
LOC_Os03g52239.1	HB	0.52941	0.361926	-0.248236	homeobox domain containing protein, expressed
LOC_Os03g52239.2	HB	0.0910385	0.471688	-0.205945	homeobox domain containing protein, expressed
LOC_Os03g53020.1	bHLH	-0.541836	0.414592	0.35825	helix-loop-helix DNA-binding domain containing protein, expressed
LOC_Os03g53050.1	WRKY	-0.0537561	0.166248	0.330626	WRKY121, expressed
LOC_Os03g53960.1	MYB-related	0.113042	0.106385	0.0342006	transcriptional adaptor, putative, expressed
LOC_Os03g53960.2	MYB-related	0.0281385	0.201299	0.0582504	transcriptional adaptor, putative, expressed
LOC_Os03g55080.1	WRKY	0.218452	0.338967	0.363503	WRKY3, expressed
LOC_Os03g55164.1	WRKY	0.610205	-0.0927909	-0.138996	WRKY4, expressed
LOC_Os03g55220.1	bHLH	-0.0183507	-0.784389	2.39431	bHelix-loop-helix transcription factor, putative, expressed
LOC_Os03g55220.2	bHLH	-1.01835	0.215611	0.742238	bHelix-loop-helix transcription factor, putative, expressed
LOC_Os03g55540.1	C2H2	0.335817	-0.225609	0.293207	ZOS3-18 - C2H2 zinc finger protein, expressed
LOC_Os03g55550.1	bHLH	2.30358	NA	-1.06512	helix-loop-helix DNA-binding domain containing protein, expressed
LOC_Os03g55990.1	HB	0.021359	-0.187745	1.08092	homeobox domain containing protein, expressed
LOC_Os03g55990.2	HB	0.599316	-0.0796222	0.89019	homeobox domain containing protein, expressed
LOC_Os03g56010.1	bZIP	NA	-0.369352	-0.0651171	bZIP transcription factor domain containing protein, expressed
LOC_Os03g56050.1	AP2-EREBP	NA	NA	NA	AP2-like ethylene-responsive transcription factor AINTEGUMENTA, putative, expressed
LOC_Os03g56090.1	MYB	NA	-0.0798449	0.342541	MYB family transcription factor, putative, expressed
LOC_Os03g56234.1	MYB-related	-0.0393612	0.232443	-0.0183228	myb/SANT domain protein, putative, expressed
LOC_Os03g56580.1	NAC	0.517702	0.979656	0.408814	no apical meristem protein, putative, expressed
LOC_Os03g56950.1	bHLH	0.37777	-0.239344	-0.639158	phytochrome-interacting factor 4, putative, expressed
LOC_Os03g56950.2	bHLH	0.435527	-0.282387	-0.581831	phytochrome-interacting factor 4, putative, expressed
LOC_Os03g56950.3	bHLH	0.217593	-0.211039	-0.764151	phytochrome-interacting factor 4, putative, expressed
LOC_Os03g57190.1	TCP	0.581111	-0.328937	0.234443	TCP family transcription factor, putative, expressed
LOC_Os03g57670.1	AS2	NA	NA	NA	DUF260 domain containing protein, putative, expressed
LOC_Os03g58250.1	bZIP	0.207038	0.300622	0.78896	bZIP transcription factor domain containing protein, expressed
LOC_Os03g58250.1	bZIP	NA	NA	NA
LOC_Os03g58330.1	bHLH	0.189694	0.251089	-0.0741339	BHLH transcription factor, putative, expressed
LOC_Os03g58420.1	WRKY	NA	NA	1.93488	WRKY6, expressed
LOC_Os03g58830.1	bHLH	-1.71434	0.0580697	0.196324	BEE 1, putative, expressed
LOC_Os03g59460.1	bZIP	-2.95695	-2.10632	0.387395	transcription factor, putative, expressed
LOC_Os03g59670.1	bHLH	0.178875	1.19737	0.141334	basic helix-loop-helix, putative, expressed
LOC_Os03g59730.1	NAC	-0.0183507	1.53754	-0.0651171	No apical meristem protein, putative, expressed
LOC_Os03g60080.1	NAC	0.338858	-0.181951	-0.0655341	NAC domain-containing protein 67, putative, expressed
LOC_Os03g60120.1	AP2-EREBP	0.898247	0.274661	-0.112305	AP2 domain containing protein, expressed
LOC_Os03g60430.1	AP2-EREBP	0.524947	0.330839	0.527459	AP2 domain containing protein, expressed
LOC_Os03g60540.1	C2H2	NA	NA	0.934883	ZOS3-20 - C2H2 zinc finger protein, expressed
LOC_Os03g60560.1	C2H2	-0.338211	-1.12877	0.255686	ZOS3-21 - C2H2 zinc finger protein, expressed
LOC_Os03g60570.1	C2H2	-0.0405465	-1.08758	0.602711	ZOS3-22 - C2H2 zinc finger protein, expressed
LOC_Os03g61249.1	NAC	NA	NA	NA	RD26, putative, expressed
LOC_Os03g61319.1	NAC	NA	NA	NA	RD26, putative, expressed
LOC_Os03g62100.1	MYB	NA	NA	NA	MYB family transcription factor, putative, expressed
LOC_Os03g62230.1	C2H2	0.522218	0.564221	-0.687799	ZOS3-24 - C2H2 zinc finger protein, expressed
LOC_Os03g62379.1	MYB-related	-1.11164	-0.106048	0.348451	MYB family transcription factor, putative, expressed
LOC_Os03g62470.1	NAC	NA	NA	NA	no apical meristem protein, putative, expressed
LOC_Os03g63810.1	WRKY	0.981649	0.800573	1.65735	WRKY80, expressed
LOC_Os03g63890.1	MYB-related	NA	NA	NA	MYB family transcription factor, putative, expressed
LOC_Os03g64260.1	AP2-EREBP	NA	NA	-0.0651171	AP2 domain containing protein, expressed
LOC_Os04g01970.1	MYB-related	-0.414064	-0.0216671	0.0633889	SWI/SNF-related matrix-associated actin-dependent regulator of chromatin subfamily C member, putative, expressed
LOC_Os04g02510.1	C2H2	3.98165	1.03504	0.615265	ZOS4-01 - C2H2 zinc finger protein, expressed
LOC_Os04g08060.1	C2H2	-0.841473	-0.632386	-0.0116778	ZOS4-03 - C2H2 zinc finger protein, expressed
LOC_Os04g08290.1	C2H2	2.15157	-0.199427	-1.65008	ZOS4-04 - C2H2 zinc finger protein, expressed
LOC_Os04g08600.1	C2H2	NA	NA	NA	ZOS4-05 - C2H2 zinc finger protein, expressed
LOC_Os04g11830.1	TCP	-0.0487244	-0.0775458	0.119758	TCP family transcription factor, putative, expressed
LOC_Os04g18650.1	AP2-EREBP	NA	NA	NA	AP2 domain containing protein, expressed
LOC_Os04g21950.1	WRKY	0.166577	0.158222	-0.00543737	WRKY51, expressed
LOC_Os04g23440.1	bHLH	-0.100813	0.0937527	-0.273896	helix-loop-helix DNA-binding domain containing protein, expressed
LOC_Os04g23550.1	bHLH	-0.0928144	0.105693	0.0792729	basic helix-loop-helix family protein, putative, expressed
LOC_Os04g27410.1	MYB-related	0.174294	1.70104	-1.38705	MYB family transcription factor, putative, expressed
LOC_Os04g28090.1	MYB	-0.183593	0.0344909	0.326152	MYB family transcription factor, putative, expressed
LOC_Os04g28280.1	bHLH	-0.0183507	1.21561	NA	BEE 3, putative, expressed
LOC_Os04g30890.1	MYB	0.209415	-0.310231	0.217974	MYB family transcription factor, putative, expressed
LOC_Os04g31290.1	bHLH	NA	NA	1.29243	helix-loop-helix DNA-binding domain containing protein, expressed
LOC_Os04g32620.1	AP2-EREBP	0.0583481	-0.378698	-0.173923	ethylene-responsive transcription factor ERF114, putative, expressed
LOC_Os04g32790.1	AP2-EREBP	1.56661	NA	NA	AP2 domain containing protein, expressed
LOC_Os04g34970.1	AP2-EREBP	-0.0183507	-4.30795	0.22439	AP2 domain containing protein, expressed
LOC_Os04g35010.1	bHLH	0.89394	0.255762	-0.168376	helix-loop-helix DNA-binding domain containing protein, expressed
LOC_Os04g35660.1	NAC	NA	-1.19943	-0.387045	no apical meristem protein, putative, expressed
LOC_Os04g36640.1	AP2-EREBP	0.335933	0.352679	0.0139545	dehydration-responsive element-binding protein, putative, expressed
LOC_Os04g38720.1	NAC	0.252419	-0.0021648	0.391928	no apical meristem protein, putative, expressed
LOC_Os04g38740.1	MYB	NA	NA	NA	MYB family transcription factor, putative, expressed
LOC_Os04g39470.1	MYB	1.0361	0.0153123	0.934883	MYB family transcription factor, putative, expressed
LOC_Os04g39520.1	C2H2	0.845766	-0.537749	-0.0651171	ZOS4-08 - C2H2 zinc finger protein, expressed
LOC_Os04g39570.1	WRKY	0.981649	-1.36935	-0.524549	WRKY35, expressed
LOC_Os04g39570.2	WRKY	-1.01835	-0.462461	-0.958202	WRKY35, expressed
LOC_Os04g40420.1	MYB-related	0.367887	0.104202	0.159554	SWIRM domain containing protein, expressed
LOC_Os04g41229.1	bHLH	0.531206	0.461168	1.42309	helix-loop-helix DNA-binding domain containing protein, expressed
LOC_Os04g41229.2	bHLH	0.638762	0.175454	1.91064	helix-loop-helix DNA-binding domain containing protein, expressed
LOC_Os04g41820.1	bZIP	0.123668	0.417245	-0.112423	transcription factor RF2a, putative, expressed
LOC_Os04g42570.1	AP2-EREBP	NA	NA	NA	AP2/EREBP transcription factor BABY BOOM, putative, expressed
LOC_Os04g42950.1	MYB	-1.01835	NA	-0.65008	MYB family transcription factor, putative, expressed
LOC_Os04g43560.1	NAC	NA	1.02297	1.39431	no apical meristem protein, putative, expressed
LOC_Os04g43680.1	MYB	-0.146539	-0.634642	-0.21038	MYB family transcription factor, putative, expressed
LOC_Os04g44440.1	TCP	NA	NA	NA	TCP family transcription factor, putative, expressed
LOC_Os04g44670.1	AP2-EREBP	-0.0577442	-0.562295	-0.451786	AP2 domain containing protein, expressed
LOC_Os04g45020.1	MYB	0.289772	0.517795	-0.345225	MYB family transcription factor, putative, expressed
LOC_Os04g45060.1	MYB	NA	NA	NA	MYB family transcription factor, putative, expressed
LOC_Os04g45810.1	HB	-0.279476	-0.304467	0.170382	homeobox associated leucine zipper, putative, expressed
LOC_Os04g46060.1	WRKY	3.44108	-0.968814	-1.97201	WRKY36, expressed
LOC_Os04g46220.1	AP2-EREBP	0.453329	1.04726	0.853718	ethylene-responsive transcription factor, putative, expressed
LOC_Os04g46240.1	AP2-EREBP	NA	NA	NA	AP2 domain containing protein, expressed
LOC_Os04g46250.1	AP2-EREBP	NA	NA	NA	AP2 domain containing protein, expressed
LOC_Os04g46350.1	HB	0.313969	-0.275865	-0.193273	homeobox associated leucine zipper, putative, expressed
LOC_Os04g46400.1	AP2-EREBP	NA	-0.784389	-0.913114	AP2 domain containing protein, expressed
LOC_Os04g46410.1	AP2-EREBP	NA	NA	NA	AP2 domain containing protein, expressed
LOC_Os04g46440.1	AP2-EREBP	0.266018	-0.26943	-0.219423	AP2 domain containing protein, expressed
LOC_Os04g46670.1	C2H2	NA	NA	NA	ZOS4-09 - C2H2 zinc finger protein, expressed
LOC_Os04g46680.1	C2H2	NA	NA	NA	ZOS4-10 - C2H2 zinc finger protein, expressed
LOC_Os04g47040.1	bHLH	NA	NA	NA	anthocyanin regulatory Lc protein, putative, expressed
LOC_Os04g47059.1	bHLH	NA	NA	NA	TRANSPARENT TESTA 8, putative, expressed
LOC_Os04g47080.1	bHLH	-0.433388	NA	0.394315	anthocyanin regulatory Lc protein, putative, expressed
LOC_Os04g47860.1	C2H2	0.233748	-0.031364	-0.148426	ZOS4-11 - C2H2 zinc finger protein, expressed
LOC_Os04g47860.2	C2H2	0.322564	-0.00862866	-0.0931144	ZOS4-11 - C2H2 zinc finger protein, expressed
LOC_Os04g47860.3	C2H2	0.301977	-0.0837767	-0.0283525	ZOS4-11 - C2H2 zinc finger protein, expressed
LOC_Os04g47860.4	C2H2	0.320065	0.115997	0.0277743	ZOS4-11 - C2H2 zinc finger protein, expressed
LOC_Os04g47860.5	C2H2	0.37641	0.0829913	0.0503602	ZOS4-11 - C2H2 zinc finger protein, expressed
LOC_Os04g48070.1	HB	0.93274	-0.0749791	0.387395	homeobox and START domains containing protein, putative, expressed
LOC_Os04g48070.2	HB	0.639124	0.296229	0.10328	homeobox and START domains containing protein, putative, expressed
LOC_Os04g48070.3	HB	1.26176	0.0131181	0.404368	homeobox and START domains containing protein, putative, expressed
LOC_Os04g48350.1	AP2-EREBP	-0.777343	-0.591744	-0.13383	dehydration-responsive element-binding protein, putative, expressed
LOC_Os04g49450.1	MYB-related	-0.396862	-2.90397	0.782344	MYB family transcription factor, putative, expressed
LOC_Os04g50090.1	bHLH	NA	-1.36935	-1.38705	helix-loop-helix DNA-binding protein, putative, expressed
LOC_Os04g50680.1	MYB	NA	NA	NA	MYB family transcription factor, putative, expressed
LOC_Os04g50770.1	MYB	-0.0183507	-2.02725	0.0202744	MYB family transcription factor, putative, expressed
LOC_Os04g50920.1	WRKY	NA	NA	NA	WRKY37, expressed
LOC_Os04g51070.1	bHLH	NA	-3.69128	NA	helix-loop-helix DNA-binding domain containing protein, expressed
LOC_Os04g51560.1	WRKY	-0.0183507	-0.145428	0.306926	WRKY68, expressed
LOC_Os04g52090.1	AP2-EREBP	0.55751	-0.483823	-0.46797	AP2 domain containing protein, expressed
LOC_Os04g52770.1	bHLH	-0.179506	-0.084622	2.03985	helix-loop-helix DNA-binding domain containing protein, expressed
LOC_Os04g52810.1	NAC	-0.825706	-0.784389	0.846656	no apical meristem protein, putative, expressed
LOC_Os04g53540.1	HB	0.446612	-0.329349	0.36982	homeobox and START domains containing protein, putative, expressed
LOC_Os04g53990.1	bHLH	0.41991	0.4086	0.516779	ethylene-responsive protein related, putative, expressed
LOC_Os04g54474.1	bZIP	0.535393	0.109902	0.225398	transcription factor, putative, expressed
LOC_Os04g54474.2	bZIP	0.396687	0.306985	0.126414	transcription factor, putative, expressed
LOC_Os04g54900.1	bHLH	NA	NA	NA	bHLH family protein, putative, expressed
LOC_Os04g55520.1	AP2-EREBP	0.183757	0.795721	0.610323	AP2 domain containing protein, expressed
LOC_Os04g55555.1	AP2-EREBP	-0.174752	-0.226191	-0.23066	retrotransposon protein, putative, unclassified, expressed
LOC_Os04g55560.2	AP2-EREBP	0.798688	-0.0928339	0.145101	AP2 domain containing protein, expressed
LOC_Os04g55560.3	AP2-EREBP	0.914154	-0.051581	0.0272905	AP2 domain containing protein, expressed
LOC_Os04g55590.1	HB	NA	NA	NA	homeobox domain containing protein, expressed
LOC_Os04g55970.1	AP2-EREBP	NA	0.408256	-0.328151	AP2-like ethylene-responsive transcription factor AINTEGUMENTA, putative, expressed
LOC_Os04g55970.2	AP2-EREBP	NA	2.80057	-2.65008	AP2-like ethylene-responsive transcription factor AINTEGUMENTA, putative, expressed
LOC_Os04g56150.1	AP2-EREBP	NA	NA	NA	AP2 domain containing protein, expressed
LOC_Os04g56780.1	HB	NA	NA	NA	homeobox domain containing protein, expressed
LOC_Os04g57340.1	AP2-EREBP	-0.0373338	0.0497788	0.0513116	AP2 domain containing protein, expressed
LOC_Os04g58020.1	MYB	0.358439	0.513083	0.294366	MYB_Al protein, putative, expressed
LOC_Os04g59380.1	C2H2	0.0747587	-0.0644969	-0.40072	ZOS4-14 - C2H2 zinc finger protein, expressed
LOC_Os04g59470.1	NAC	0.396687	0.520466	-0.0651171	no apical meristem protein, putative, expressed
LOC_Os05g01256.1	bHLH	-0.487836	0.136177	-0.254151	helix-loop-helix DNA-binding domain containing protein, expressed
LOC_Os05g01256.2	bHLH	0.00912999	-0.116233	-0.622599	helix-loop-helix DNA-binding domain containing protein, expressed
LOC_Os05g01550.1	C2H2	-0.590826	0.0212582	0.301665	ZOS5-01 - C2H2 zinc finger protein, expressed
LOC_Os05g02390.1	C2H2	-3.34028	NA	NA	ZOS5-02 - C2H2 zinc finger protein, expressed
LOC_Os05g02420.2	MYB-related	-0.0917	-0.0140372	1.18255	expressed protein
LOC_Os05g02730.1	HB	NA	NA	NA	homeobox domain containing protein, expressed
LOC_Os05g03020.1	C2H2	0.126039	0.0379813	0.0638124	ZOS5-03 - C2H2 zinc finger protein, expressed
LOC_Os05g03040.1	AP2-EREBP	0.472353	0.604925	0.370181	AP2 domain containing protein, expressed
LOC_Os05g03040.2	AP2-EREBP	0.331989	0.652641	0.428667	AP2 domain containing protein, expressed
LOC_Os05g03040.3	AP2-EREBP	0.44588	0.593852	0.398833	AP2 domain containing protein, expressed
LOC_Os05g03160.1	AS2	NA	NA	NA	DUF260 domain containing protein, putative, expressed
LOC_Os05g03550.1	MYB	0.18459	-0.0406473	0.262949	MYB family transcription factor, putative, expressed
LOC_Os05g03860.1	bZIP	0.328525	0.409258	0.650559	CPuORF3 - conserved peptide uORF-containing transcript, expressed
LOC_Os05g03884.1	HB	-1.60331	1.21561	-1.06512	homeobox protein knotted-1-like 6, putative, expressed
LOC_Os05g03900.1	WRKY	-0.123628	0.128547	-0.246611	WRKY109, expressed
LOC_Os05g04210.1	MYB	NA	-2.63239	0.210517	MYB family transcription factor, putative, expressed
LOC_Os05g04640.1	WRKY	1.08193	0.272944	-0.219714	WRKY5, expressed
LOC_Os05g04740.1	bHLH	-0.423607	1.54644	1.16979	helix-loop-helix DNA-binding domain containing protein, expressed
LOC_Os05g04820.1	MYB	-0.0963533	-0.0289271	0.251097	MYB family transcription factor, putative, expressed
LOC_Os05g06520.1	bHLH	NA	NA	NA	helix-loop-helix DNA-binding domain containing protein, expressed
LOC_Os05g07010.1	MYB-related	NA	-1.78439	-1.52455	myb-like DNA-binding domain containing protein, expressed
LOC_Os05g07120.1	bHLH	-0.755316	NA	NA	basic helix-loop-helix, putative, expressed
LOC_Os05g07120.2	bHLH	1.789	NA	NA	basic helix-loop-helix, putative, expressed
LOC_Os05g07270.1	AS2	NA	NA	NA	DUF260 domain containing protein, putative, expressed
LOC_Os05g09020.1	WRKY	0.699897	0.941923	0.688321	WRKY67, expressed
LOC_Os05g09020.2	WRKY	0.596149	0.853041	0.92001	WRKY67, expressed
LOC_Os05g10620.1	NAC	0.110383	-0.814248	0.436735	no apical meristem protein, putative, expressed
LOC_Os05g10620.2	NAC	0.680895	-0.702751	0.410616	no apical meristem protein, putative, expressed
LOC_Os05g10690.1	MYB-related	0.0311179	0.0392185	-0.479002	Myb transcription factor, putative, expressed
LOC_Os05g11070.1	bHLH	NA	NA	NA	helix-loop-helix DNA-binding domain containing protein, expressed
LOC_Os05g13300.1	AP2-EREBP	-1.60331	-0.385562	0.620774	helicase, putative, expressed
LOC_Os05g14370.1	WRKY	2.62551	NA	NA	WRKY82, expressed
LOC_Os05g20930.1	C2H2	NA	NA	NA	ZOS5-07 - C2H2 zinc finger protein, expressed
LOC_Os05g25260.1	AP2-EREBP	0.188836	0.387523	0.741823	AP2 domain containing protein, expressed
LOC_Os05g25690.1	WRKY	NA	NA	NA	retrotransposon protein, putative, unclassified, expressed
LOC_Os05g25770.1	WRKY	-0.550876	0.683502	-0.135707	WRKY45, expressed
LOC_Os05g25960.1	NAC	NA	NA	NA	no apical meristem protein, expressed
LOC_Os05g27730.1	WRKY	0.513771	0.393221	0.496157	WRKY53, expressed
LOC_Os05g27930.1	AP2-EREBP	0.254568	0.377341	-0.485651	AP2 domain containing protein, expressed
LOC_Os05g27930.2	AP2-EREBP	0.427649	0.151913	-0.408395	AP2 domain containing protein, expressed
LOC_Os05g27930.3	AP2-EREBP	0.236717	0.285295	-0.390628	AP2 domain containing protein, expressed
LOC_Os05g27980.1	AS2	NA	NA	NA	DUF260 domain containing protein, putative, expressed
LOC_Os05g28320.1	MYB	NA	NA	NA	myb-like DNA-binding domain containing protein, putative, expressed
LOC_Os05g28350.1	AP2-EREBP	NA	NA	NA	AP2 domain containing protein, expressed
LOC_Os05g28800.1	AP2-EREBP	0.981649	1.80057	0.934883	LIPLESS1, putative, expressed
LOC_Os05g29810.1	AP2-EREBP	-0.0183507	NA	0.934883	AP2 domain containing protein, expressed
LOC_Os05g34050.1	bZIP	0.290584	0.196621	0.176204	bZIP transcription factor domain containing protein, expressed
LOC_Os05g34310.1	NAC	-0.532924	-0.314904	-1.38705	no apical meristem protein, putative, expressed
LOC_Os05g34450.1	AS2	1.07185	-0.162901	-0.00517452	DUF260 domain containing protein, putative, expressed
LOC_Os05g34600.1	NAC	0.260114	-0.10117	0.0585299	no apical meristem protein, putative, expressed
LOC_Os05g34730.1	AP2-EREBP	NA	0.215611	0.256811	ethylene-responsive transcription factor ERF020, putative, expressed
LOC_Os05g34830.1	NAC	0.304998	-0.0221006	-0.164174	No apical meristem protein, putative, expressed
LOC_Os05g34830.2	NAC	0.555252	-0.106317	-0.333679	No apical meristem protein, putative, expressed
LOC_Os05g34830.3	NAC	0.399502	0.00315267	-0.310605	No apical meristem protein, putative, expressed
LOC_Os05g35170.1	NAC	0.00425523	0.0681915	0.513056	no apical meristem protein, putative, expressed
LOC_Os05g35170.2	NAC	0.0221414	0.0373597	0.397735	no apical meristem protein, putative, expressed
LOC_Os05g35170.3	NAC	0.0441696	0.0565897	0.445621	no apical meristem protein, putative, expressed
LOC_Os05g35170.4	NAC	0.0892061	0.101936	0.514432	no apical meristem protein, putative, expressed
LOC_Os05g35500.1	MYB	0.707424	0.148862	0.440118	MYB family transcription factor, putative, expressed
LOC_Os05g36100.1	AP2-EREBP	NA	NA	-0.0651171	AP2 domain containing protein, expressed
LOC_Os05g36160.1	bZIP	-0.0183507	0.319234	0.380211	G-box-binding factor 4, putative, expressed
LOC_Os05g36160.2	bZIP	-0.0373338	0.191431	0.193617	G-box-binding factor 4, putative, expressed
LOC_Os05g37050.1	MYB-related	NA	0.800573	0.934883	MYB family transcription factor, putative, expressed
LOC_Os05g37060.1	MYB	0.815639	1.48863	-0.424198	MYB family transcription factor, putative, expressed
LOC_Os05g37080.1	NAC	0.566612	-1.53333	2.63532	No apical meristem protein, putative, expressed
LOC_Os05g37170.1	bZIP	-0.24391	0.0611647	0.00527227	transcription factor, putative, expressed
LOC_Os05g37170.2	bZIP	-0.321495	0.240878	0.0790055	transcription factor, putative, expressed
LOC_Os05g37170.3	bZIP	-0.19403	0.362452	0.107585	transcription factor, putative, expressed
LOC_Os05g37170.4	bZIP	-0.112327	0.460723	0.149807	transcription factor, putative, expressed
LOC_Os05g37170.5	bZIP	-0.0100831	0.362452	0.470042	transcription factor, putative, expressed
LOC_Os05g37190.1	C2H2	0.51346	0.753869	0.0146289	ZOS5-08 - C2H2 zinc finger protein, expressed
LOC_Os05g37730.1	MYB	0.146789	0.198764	-0.0440448	MYB family transcription factor, putative, expressed
LOC_Os05g38120.1	HB	0.667541	0.116531	-0.129689	homeodomain protein, putative, expressed
LOC_Os05g38140.1	bHLH	0.819302	-0.342537	-0.384005	basic helix-loop-helix DND-binding domain containing protein, expressed
LOC_Os05g38460.1	MYB	-0.22854	0.655928	0.324829	MYB family transcription factor, putative, expressed
LOC_Os05g38600.1	C2H2	NA	NA	NA	ZOS5-09 - C2H2 zinc finger protein, expressed
LOC_Os05g38620.1	C2H2	NA	NA	-0.0651171	ZOS5-10 - C2H2 zinc finger protein, expressed
LOC_Os05g39590.1	AP2-EREBP	-1.01835	-0.106317	NA	AP2 domain containing protein, expressed
LOC_Os05g39720.1	WRKY	-0.518524	-0.608112	0.636443	WRKY70, expressed
LOC_Os05g40060.1	WRKY	NA	NA	NA	WRKY48, expressed
LOC_Os05g40070.1	WRKY	3.50521	1.87858	NA	WRKY84, expressed
LOC_Os05g40080.1	WRKY	NA	NA	NA	WRKY54, expressed
LOC_Os05g41070.1	bZIP	0.380833	0.240273	0.116788	bZIP transcription factor, putative, expressed
LOC_Os05g41166.1	MYB	-0.0183507	NA	-0.0651171	MYB family transcription factor, putative, expressed
LOC_Os05g41280.1	bZIP	-2.01835	-0.369352	-0.287509	transcription factor HBP-1b, putative, expressed
LOC_Os05g41540.1	bZIP	0.402716	-0.016864	-0.17068	bZIP transcription factor domain containing protein, expressed
LOC_Os05g41760.1	AP2-EREBP	0.325984	0.275317	-0.737822	AP2 domain containing protein, expressed
LOC_Os05g41780.1	AP2-EREBP	0.311194	-0.0585292	-0.511969	AP2 domain containing protein, expressed
LOC_Os05g42180.1	bHLH	0.188415	0.542579	-0.156615	ethylene-responsive protein related, putative, expressed
LOC_Os05g43760.1	TCP	0.184824	0.370235	0.141334	TCP family transcription factor, putative, expressed
LOC_Os05g43960.1	NAC	NA	NA	NA	no apical meristem protein, putative, expressed
LOC_Os05g45230.1	WRKY	NA	NA	NA	WRKY58, expressed
LOC_Os05g46020.1	WRKY	-1.49605	0.894686	0.44321	WRKY7, expressed
LOC_Os05g46330.1	MYB-related	0.13775	0.176792	0.22461	MYB family transcription factor, putative, expressed
LOC_Os05g46370.1	bHLH	3.98165	-0.0892436	0.519845	bHelix-loop-helix transcription factor, putative, expressed
LOC_Os05g46610.1	MYB	-0.312534	0.248032	0.315448	myb-like DNA-binding domain containing protein, putative, expressed
LOC_Os05g47650.1	AP2-EREBP	0.479149	1.96446	2.17146	B3 DNA binding domain containing protein, expressed
LOC_Os05g48010.1	MYB	0.421443	0.567913	0.0085058	MYB family transcription factor, putative, expressed
LOC_Os05g48820.1	HB	0.0541483	-0.11307	0.355449	DDT, putative, expressed
LOC_Os05g48850.1	NAC	0.692143	1.21561	1.05036	no apical meristem protein, putative, expressed
LOC_Os05g48990.1	HB	NA	NA	NA	homeobox domain containing protein, expressed
LOC_Os05g49010.1	AP2-EREBP	NA	NA	NA	AP2 domain containing protein, expressed
LOC_Os05g49100.1	WRKY	1.11134	0.448272	-2.18059	WRKY49, expressed
LOC_Os05g49210.1	WRKY	NA	NA	NA	WRKY43, expressed
LOC_Os05g49310.1	MYB	-0.0183507	NA	NA	MYB family transcription factor, putative, expressed
LOC_Os05g49420.1	bZIP	-0.0597092	0.568603	1.44223	transcription factor, putative, expressed
LOC_Os05g49620.1	WRKY	-1.12798	0.261415	1.12753	WRKY19, expressed
LOC_Os05g49700.1	AP2-EREBP	0.410741	-0.361118	0.176113	AP2 domain containing protein, expressed
LOC_Os05g50340.1	MYB-related	-0.996818	0.248913	-2.72808	MYB family transcription factor, putative, expressed
LOC_Os05g50350.1	MYB-related	NA	0.511067	NA	MYB family transcription factor, putative, expressed
LOC_Os05g50700.1	WRKY	0.816485	0.347523	0.382342	WRKY111, expressed
LOC_Os05g50900.1	bHLH	0.26853	-0.100863	-1.16945	helix-loop-helix DNA-binding protein, putative, expressed
LOC_Os05g51160.1	MYB-related	0.981649	0.0594918	1.50604	Myb transcription factor, putative, expressed
LOC_Os05g51820.1	bHLH	NA	NA	NA	helix-loop-helix DNA-binding protein, putative, expressed
LOC_Os06g01230.1	NAC	0.243779	0.121719	0.0437617	no apical meristem protein, putative, expressed
LOC_Os06g01230.2	NAC	0.136624	0.284022	-0.0212784	no apical meristem protein, putative, expressed
LOC_Os06g01480.1	NAC	0.0971265	-2.59174	1.93488	NAC domain containing protein, putative, expressed
LOC_Os06g01670.1	MYB-related	-0.104049	-0.07007	0.267527	myb-like DNA-binding domain containing protein, expressed
LOC_Os06g01934.1	HB	0.437674	-0.0221273	0.48759	homeobox domain containing protein, expressed
LOC_Os06g02250.1	MYB	0.151574	-0.0359278	2.39431	MYB family transcription factor, putative, expressed
LOC_Os06g03670.1	AP2-EREBP	-1.29809	-0.840305	-0.0377233	dehydration-responsive element-binding protein, putative, expressed
LOC_Os06g04090.1	NAC	0.559886	0.21285	-0.281085	no apical meristem protein, putative, expressed
LOC_Os06g04850.1	HB	NA	NA	NA	homeobox associated leucine zipper, putative, expressed
LOC_Os06g04870.1	HB	0.981649	0.965633	0.0748132	homeobox associated leucine zipper, putative, expressed
LOC_Os06g05340.1	AP2-EREBP	NA	NA	NA	AP2 domain containing protein, expressed
LOC_Os06g05380.1	WRKY	0.302127	0.350941	0.00896991	WRKY73, expressed
LOC_Os06g06360.1	WRKY	-0.436342	0.0677655	0.152474	WRKY113, expressed
LOC_Os06g06540.1	AP2-EREBP	NA	NA	NA	AP2 domain containing protein, expressed
LOC_Os06g06740.1	MYB	0.191103	-0.623924	0.248041	MYB family transcription factor, putative, expressed
LOC_Os06g06900.1	bHLH	-1.32213	-0.104821	-1.84329	helix-loop-helix DNA-binding domain containing protein, expressed
LOC_Os06g06970.1	AP2-EREBP	0.566612	-0.286889	0.519845	AP2 domain containing protein, expressed
LOC_Os06g07020.1	C2H2	0.419181	-0.0113488	0.223694	ZOS6-01 - C2H2 zinc finger protein, expressed
LOC_Os06g07030.1	AP2-EREBP	1.3348	0.770124	-0.186485	AP2 domain containing protein, expressed
LOC_Os06g07640.1	MYB-related	NA	NA	NA	myb-like DNA-binding domain, SHAQKYF class family protein, expressed
LOC_Os06g07650.1	MYB-related	NA	NA	NA	myb-like DNA-binding domain, SHAQKYF class family protein, expressed
LOC_Os06g08340.1	AP2-EREBP	NA	NA	NA	AP2 domain containing protein, expressed
LOC_Os06g08500.1	bHLH	NA	NA	NA	BHLH transcription factor, putative, expressed
LOC_Os06g09370.1	bHLH	-0.336169	0.12768	0.525353	PTF1, putative, expressed
LOC_Os06g09370.2	bHLH	-0.353988	0.137657	0.575076	PTF1, putative, expressed
LOC_Os06g09390.1	AP2-EREBP	0.577695	0.167738	-0.0200862	AP2 domain containing protein, expressed
LOC_Os06g09717.1	AP2-EREBP	-1.01835	NA	NA	ethylene-responsive transcription factor, putative, expressed
LOC_Os06g09760.1	AP2-EREBP	NA	NA	NA	AP2 domain containing protein, expressed
LOC_Os06g09790.1	AP2-EREBP	NA	NA	NA	ethylene-responsive transcription factor, putative, expressed
LOC_Os06g09810.1	AP2-EREBP	NA	NA	-1.06512	ethylene-responsive transcription factor, putative, expressed
LOC_Os06g10350.1	MYB	-2.82571	-0.784389	3.23605	MYB family transcription factor, putative, expressed
LOC_Os06g10600.1	HB	-0.841473	0.322526	1.31339	homeobox and START domains containing protein, putative, expressed
LOC_Os06g10780.1	AP2-EREBP	NA	NA	-1.65008	AP2 domain containing protein, expressed
LOC_Os06g10820.1	bHLH	NA	NA	NA	helix-loop-helix DNA-binding domain containing protein, expressed
LOC_Os06g10880.1	bZIP	0.856118	0.0306933	0.22439	bZIP transcription factor, putative, expressed
LOC_Os06g11780.1	MYB	NA	0.215611	NA	MYB family transcription factor, putative, expressed
LOC_Os06g11860.1	AP2-EREBP	0.120924	0.633182	0.461112	ethylene-responsive transcription factor, putative, expressed
LOC_Os06g11940.1	AP2-EREBP	NA	NA	NA	dehydration-responsive element binding protein, putative, expressed
LOC_Os06g12210.1	bHLH	NA	-0.23505	-0.0651171	helix-loop-helix DNA-binding domain containing protein, expressed
LOC_Os06g12230.1	TCP	0.597358	0.735188	0.631556	TCP-domain protein, putative, expressed
LOC_Os06g12400.1	HB	-0.168931	0.178564	0.384037	Homeobox domain containing protein, expressed
LOC_Os06g14010.1	MYB	NA	NA	NA	myb-like DNA-binding domain containing protein, expressed
LOC_Os06g14670.1	MYB	-1.20278	-0.389888	-0.905121	ODORANT1, putative, expressed
LOC_Os06g14700.1	MYB	NA	NA	NA	myb-like DNA-binding domain containing protein, expressed
LOC_Os06g14710.1	MYB-related	NA	NA	-0.328151	myb-like DNA-binding domain containing protein, expressed
LOC_Os06g15480.1	bZIP	-0.433388	0.315147	-0.328151	transcription factor, putative, expressed
LOC_Os06g15480.2	bZIP	-0.825706	0.800573	0.519845	transcription factor, putative, expressed
LOC_Os06g15680.1	NAC	-0.650619	0.952577	-0.0303516	cytochrome P450 71A6, putative, expressed
LOC_Os06g16400.1	bHLH	0.424167	0.247427	0.545407	helix-loop-helix DNA-binding domain containing protein, expressed
LOC_Os06g16400.2	bHLH	0.501023	0.373939	0.432383	helix-loop-helix DNA-binding domain containing protein, expressed
LOC_Os06g19980.1	MYB	-0.546723	-0.0525549	0.440464	MYB family transcription factor, putative, expressed
LOC_Os06g20020.1	C2H2	-0.0183507	NA	-0.802083	ZOS6-03 - C2H2 zinc finger protein, expressed
LOC_Os06g23050.1	AP2-EREBP	NA	NA	-0.0651171	expressed protein
LOC_Os06g23650.1	NAC	NA	NA	NA	no apical meristem protein, putative, expressed
LOC_Os06g29020.1	HB	0.324639	0.168974	0.0584576	retrotransposon protein, putative, unclassified, expressed
LOC_Os06g29020.2	HB	0.253262	0.323844	0.173099	retrotransposon protein, putative, unclassified, expressed
LOC_Os06g30090.1	bHLH	0.981649	2.21561	-0.0651171	helix-loop-helix DNA-binding domain containing protein, expressed
LOC_Os06g30860.1	WRKY	NA	0.215611	-0.0651171	WRKY31, expressed
LOC_Os06g33450.1	bHLH	NA	NA	NA	helix-loop-helix DNA-binding domain containing protein, expressed
LOC_Os06g36000.1	AP2-EREBP	NA	NA	NA	AP2 domain containing protein, expressed
LOC_Os06g36480.1	NAC	0.180958	0.215611	0.65109	no apical meristem protein, putative, expressed
LOC_Os06g37410.1	bHLH	0.133652	0.215611	-0.0651171	helix-loop-helix DNA-binding domain containing protein, expressed
LOC_Os06g39906.1	HB	-0.28757	0.0682744	-0.346817	homeobox domain containing protein, expressed
LOC_Os06g39960.1	bZIP	-0.243224	0.409537	-0.0160225	bZIP transcription factor domain containing protein, expressed
LOC_Os06g40150.1	AP2-EREBP	-0.0183507	0.215611	NA	AP2 domain containing protein, expressed
LOC_Os06g40960.1	C2H2	0.550383	0.686062	-0.0748322	ZOS6-05 - C2H2 zinc finger protein, expressed
LOC_Os06g41100.1	bZIP	1.38375	0.248032	0.214991	transcription factor, putative, expressed
LOC_Os06g41770.1	bZIP	0.245019	0.892312	0.269792	bZIP transcription factor domain containing protein, expressed
LOC_Os06g42690.1	bZIP	NA	NA	NA	bZIP transcription factor domain containing protein, expressed
LOC_Os06g42990.1	AP2-EREBP	NA	NA	NA	AP2 domain containing protein, expressed
LOC_Os06g43090.1	MYB	0.592668	0.364608	0.7	MYB transcription factor TaMYB1, putative, expressed
LOC_Os06g43220.1	AP2-EREBP	NA	NA	NA	AP2 domain containing protein, expressed
LOC_Os06g44010.1	WRKY	-0.383115	0.41355	-0.49396	WRKY28, expressed
LOC_Os06g44750.1	AP2-EREBP	NA	NA	NA	AP2 domain containing protein, expressed
LOC_Os06g45140.1	bZIP	-1.12627	-0.275375	0.596165	bZIP transcription factor domain containing protein, expressed
LOC_Os06g45140.2	bZIP	-1.36183	-0.199427	0.54315	bZIP transcription factor domain containing protein, expressed
LOC_Os06g46270.1	NAC	1.10413	-0.624968	0.261864	no apical meristem protein, putative, expressed
LOC_Os06g46560.1	MYB	NA	NA	NA	myb-like DNA-binding domain containing protein, expressed
LOC_Os06g47590.1	AP2-EREBP	0.519469	0.272015	0.309078	AP2 domain containing protein, expressed
LOC_Os06g47840.1	C2H2	0.201729	-0.182908	0.299775	ZOS6-08 - C2H2 zinc finger protein, expressed
LOC_Os06g48290.1	HB	NA	NA	1.93488	homeobox associated leucine zipper, putative, expressed
LOC_Os06g50480.1	bZIP	NA	NA	NA	bZIP transcription factor domain containing protein, expressed
LOC_Os06g50600.1	bZIP	-1.60331	-0.871852	-0.939586	bZIP transcription factor domain containing protein, expressed
LOC_Os06g50830.1	bZIP	-0.407918	-0.118808	0.763897	bZIP transcription factor domain containing protein, expressed
LOC_Os06g51070.1	NAC	-1.82602	-0.195902	0.251912	no apical meristem protein, putative, expressed
LOC_Os06g51140.1	C2H2	NA	NA	NA	ZOS6-11 - C2H2 zinc finger protein, expressed
LOC_Os06g51260.1	MYB-related	-0.470669	-0.539307	-0.316329	MYB family transcription factor, putative, expressed
LOC_Os07g02060.1	WRKY	1.18328	1.10314	0.465398	WRKY29, expressed
LOC_Os07g03220.1	bZIP	0.566612	1.21561	NA	bZIP transcription factor domain containing protein, expressed
LOC_Os07g03250.1	AP2-EREBP	0.410493	1.01208	-0.121701	AP2-like ethylene-responsive transcription factor PLETHORA 2, putative, expressed
LOC_Os07g03770.1	HB	NA	NA	NA	Homeobox domain containing protein, expressed
LOC_Os07g04510.1	TCP	NA	NA	NA	TCP family transcription factor, putative, expressed
LOC_Os07g04560.1	NAC	0.759257	1.21561	1.28852	no apical meristem protein, putative, expressed
LOC_Os07g04700.1	MYB	0.262923	-0.156605	0.0701234	MYB family transcription factor, putative, expressed
LOC_Os07g04700.2	MYB	0.299849	-0.0259589	-0.0750155	MYB family transcription factor, putative, expressed
LOC_Os07g04700.3	MYB	-0.0645346	-0.106317	-0.0528292	MYB family transcription factor, putative, expressed
LOC_Os07g04700.3	MYB	NA	NA	NA
LOC_Os07g04700.5	MYB	-0.0374091	-0.0198318	0.0802631	MYB family transcription factor, putative, expressed
LOC_Os07g04700.6	MYB	-0.324311	-0.118862	-0.00430686	MYB family transcription factor, putative, expressed
LOC_Os07g05010.1	bHLH	0.179689	0.751555	0.0933123	helix-loop-helix DNA-binding domain containing protein, expressed
LOC_Os07g05010.2	bHLH	0.167221	0.685925	0.307064	helix-loop-helix DNA-binding domain containing protein, expressed
LOC_Os07g05010.3	bHLH	0.38425	0.771768	0.288297	helix-loop-helix DNA-binding domain containing protein, expressed
LOC_Os07g05720.1	TCP	0.357516	0.297591	0.0904458	TCP family transcription factor, putative, expressed
LOC_Os07g08420.1	bZIP	-1.82571	-0.533581	-0.414701	bZIP transcription factor domain containing protein, expressed
LOC_Os07g09590.1	bHLH	NA	NA	0.934883	bHLH transcription factor, putative, expressed
LOC_Os07g09740.1	NAC	NA	NA	NA	no apical meristem protein, expressed
LOC_Os07g09830.1	NAC	NA	NA	NA	no apical meristem protein, expressed
LOC_Os07g09860.1	NAC	NA	NA	NA	no apical meristem protein, expressed
LOC_Os07g10410.1	AP2-EREBP	-1.01835	-0.784389	-0.21712	AP2 domain containing protein, expressed
LOC_Os07g10890.1	bZIP	-0.161684	0.277166	0.118839	transcription factor, putative, expressed
LOC_Os07g10890.2	bZIP	-0.323365	0.167171	0.161272	transcription factor, putative, expressed
LOC_Os07g11020.1	bHLH	NA	NA	NA	rc - bHLH transcription factor regulating proanthocyanidin production in seeds, expressed
LOC_Os07g12130.1	MYB	NA	NA	NA	MYB family transcription factor, putative, expressed
LOC_Os07g12340.1	NAC	0.595641	0.0236724	0.197051	NAC domain-containing protein 67, putative, expressed
LOC_Os07g12510.1	AP2-EREBP	-0.192525	0.14319	-0.0559976	AP2 domain containing protein, expressed
LOC_Os07g13170.1	AP2-EREBP	-0.326094	0.27105	-0.00708042	AP2 domain containing protein, expressed
LOC_Os07g13170.2	AP2-EREBP	-0.35878	0.286709	0.132063	AP2 domain containing protein, expressed
LOC_Os07g13920.1	NAC	NA	NA	NA	no apical meristem protein, expressed
LOC_Os07g14110.1	MYB	NA	NA	NA	MYB family transcription factor, putative, expressed
LOC_Os07g17180.1	NAC	NA	NA	NA	no apical meristem protein, expressed
LOC_Os07g22730.1	AP2-EREBP	-0.880847	0.578181	-1.60569	AP2 domain containing protein, expressed
LOC_Os07g22770.1	AP2-EREBP	-0.387585	-0.521355	-0.0651171	AP2 domain containing protein, expressed
LOC_Os07g23450.1	C2H2	NA	NA	NA	ZOS7-04 - C2H2 zinc finger protein, expressed
LOC_Os07g24350.1	HB	-1.60331	NA	NA	homeobox domain containing protein, expressed
LOC_Os07g25370.1	MYB	NA	NA	NA	myb-like DNA-binding domain containing protein, expressed
LOC_Os07g26150.1	MYB-related	0.476414	2.6112	NA	MYB family transcription factor, putative, expressed
LOC_Os07g27330.1	NAC	NA	NA	NA	no apical meristem protein, expressed
LOC_Os07g27340.1	NAC	NA	NA	NA	No apical meristem protein, putative, expressed
LOC_Os07g27670.1	WRKY	1.11915	1.21561	0.437383	WRKY115, expressed
LOC_Os07g30130.1	MYB-related	-1.18536	-0.147683	0.416241	MYB family transcription factor, putative, expressed
LOC_Os07g30130.2	MYB-related	-0.621855	-0.113908	0.856442	MYB family transcription factor, putative, expressed
LOC_Os07g30130.3	MYB-related	-0.72368	-0.0405731	0.645824	MYB family transcription factor, putative, expressed
LOC_Os07g30130.4	MYB-related	-0.648894	-0.239999	0.706876	MYB family transcription factor, putative, expressed
LOC_Os07g31410.1	NAC	4.15157	0.981146	-1.56762	expressed protein
LOC_Os07g31470.1	MYB	NA	-2.36935	1.42031	MYB family transcription factor, putative, expressed
LOC_Os07g34880.1	HB	NA	NA	NA	homeobox domain containing protein, expressed
LOC_Os07g35870.1	bHLH	0.020702	0.196653	0.205144	basic helix-loop-helix DND-binding domain containing protein, expressed
LOC_Os07g35870.2	bHLH	0.0272599	0.0952555	-0.0455125	basic helix-loop-helix DND-binding domain containing protein, expressed
LOC_Os07g36460.1	bHLH	-1.54887	-0.538228	1.24301	helix-loop-helix DNA-binding domain containing protein, expressed
LOC_Os07g37210.1	MYB	0.606801	-0.0229999	-1.45803	MYB family transcription factor, putative, expressed
LOC_Os07g37920.1	NAC	-0.749783	0.505281	0.671849	no apical meristem protein, putative, expressed
LOC_Os07g38240.1	C2H2	-0.0969952	0.0669359	0.0729351	ZOS7-05 - C2H2 zinc finger protein, expressed
LOC_Os07g38750.1	AP2-EREBP	NA	NA	NA	AP2 domain containing protein, expressed
LOC_Os07g39310.1	C2H2	-0.0849224	0.219529	0.389275	ZOS7-06 - C2H2 zinc finger protein, expressed
LOC_Os07g39320.1	HB	1.56661	1.21561	-0.0651171	homeobox domain containing protein, expressed
LOC_Os07g39480.1	WRKY	0.344702	0.115853	0.198918	WRKY87, expressed
LOC_Os07g39940.1	bHLH	NA	NA	NA	helix-loop-helix DNA-binding domain containing protein, expressed
LOC_Os07g39960.1	C2H2	NA	NA	NA	ZOS7-07 - C2H2 zinc finger protein, expressed
LOC_Os07g40000.1	AS2	0.504747	-0.428805	0.080671	DUF260 domain containing protein, putative, expressed
LOC_Os07g40080.1	C2H2	NA	NA	NA	ZOS7-09 - C2H2 zinc finger protein, expressed
LOC_Os07g40570.1	WRKY	0.146158	0.262598	0.534776	WRKY88, expressed
LOC_Os07g40780.1	C2H2	NA	NA	NA	ZOS7-11 - C2H2 zinc finger protein, expressed
LOC_Os07g40950.1	C2H2	NA	NA	NA	ZOS7-12 - C2H2 zinc finger protein, expressed
LOC_Os07g42510.1	AP2-EREBP	0.479283	0.493694	1.39013	AP2 domain containing protein, expressed
LOC_Os07g43420.1	MYB	0.0638403	0.137796	0.207178	MYB family transcription factor, putative, expressed
LOC_Os07g43530.1	bHLH	1.27152	-0.809307	-2.07671	helix-loop-helix DNA-binding domain containing protein, expressed
LOC_Os07g43580.1	MYB	0.129236	0.537539	1.33294	MYB family transcription factor, putative, expressed
LOC_Os07g44090.1	MYB	-0.178815	0.215611	0.166208	myb-related protein Hv33, putative, expressed
LOC_Os07g44090.2	MYB-related	-1.41067	0.00916012	-0.675171	myb-related protein Hv33, putative, expressed
LOC_Os07g44950.1	bZIP	-0.0340644	-0.393152	0.00645462	bZIP transcription factor domain containing protein, expressed
LOC_Os07g47330.1	AP2-EREBP	NA	NA	NA	AP2 domain containing protein, expressed
LOC_Os07g47790.1	AP2-EREBP	0.396687	0.701038	0.519845	AP2 domain containing protein, expressed
LOC_Os07g47790.2	AP2-EREBP	0.496222	0.0687696	0.157275	AP2 domain containing protein, expressed
LOC_Os07g48180.1	bZIP	NA	0.0636079	1.25681	bZIP transcription factor domain containing protein, expressed
LOC_Os07g48260.1	WRKY	0.044537	-0.257142	-0.0386448	WRKY47, expressed
LOC_Os07g48450.1	NAC	0.347299	0.453059	3.88278	no apical meristem protein, putative, expressed
LOC_Os07g48550.1	NAC	-0.151713	0.779551	2.67426	no apical meristem protein, putative, expressed
LOC_Os07g48560.1	HB	NA	NA	1.93488	homeobox domain containing protein, expressed
LOC_Os07g48660.1	bZIP	-0.408297	0.578181	0.138416	bZIP transcription factor domain containing protein, expressed
LOC_Os07g48820.1	bZIP	0.00665027	-0.212223	0.368614	transcription factor, putative, expressed
LOC_Os07g48820.2	bZIP	0.0805192	-0.197199	0.26414	transcription factor, putative, expressed
LOC_Os07g48820.2	bZIP	NA	NA	NA
LOC_Os07g48870.1	MYB	1.3215	0.55003	0.458445	MYB family transcription factor, putative, expressed
LOC_Os07g49530.1	MYB-related	0.323992	0.0141528	-0.0779411	MYB family transcription factor, putative, expressed
LOC_Os08g01330.1	NAC	-0.215151	-0.812992	0.751568	no apical meristem protein, putative, expressed
LOC_Os08g01700.1	bHLH	NA	NA	NA	basic helix-loop-helix family protein, putative, expressed
LOC_Os08g02160.1	NAC	0.500928	-0.0746749	0.21582	no apical meristem protein, putative, expressed
LOC_Os08g02300.1	NAC	-0.405374	0.254085	0.539474	no apical meristem protein, putative, expressed
LOC_Os08g04190.1	HB	-0.196889	-0.390226	0.77576	homeobox and START domains containing protein, putative, expressed
LOC_Os08g04370.1	bHLH	NA	NA	NA	plastocyanin-like domain containing protein, putative, expressed
LOC_Os08g04390.2	bHLH	0.0763206	-0.0249567	-0.176381	basic helix-loop-helix DND-binding domain containing protein, expressed
LOC_Os08g04390.2	bHLH	NA	NA	NA
LOC_Os08g04840.1	MYB-related	-0.154985	-0.101915	0.143041	MYB family transcription factor, putative, expressed
LOC_Os08g05510.1	MYB-related	0.281735	0.318119	0.388477	MYB family transcription factor, putative, expressed
LOC_Os08g05510.2	MYB-related	0.106694	0.329981	0.297193	MYB family transcription factor, putative, expressed
LOC_Os08g05520.1	MYB	0.529137	2.33109	0.475451	myb-like DNA-binding domain containing protein, putative, expressed
LOC_Os08g06100.1	MYB-related	1.01574	0.257403	-0.68528	O-methyltransferase, putative, expressed
LOC_Os08g06140.1	NAC	-0.16575	-0.1262	0.794966	no apical meristem protein, putative, expressed
LOC_Os08g06140.2	NAC	-0.187253	-0.0455981	0.807132	no apical meristem protein, putative, expressed
LOC_Os08g06140.3	NAC	-0.0461574	-0.0957131	0.772724	no apical meristem protein, putative, expressed
LOC_Os08g06240.1	MYB	0.174358	0.284866	0.024832	MYB family transcription factor, putative, expressed
LOC_Os08g06659.1	AS2	-0.0824811	-0.462461	-0.0651171	expressed protein
LOC_Os08g07440.1	AP2-EREBP	-0.51442	0.151393	0.271049	AP2 domain containing protein, expressed
LOC_Os08g07700.1	AP2-EREBP	NA	NA	NA	AP2 domain containing protein, expressed
LOC_Os08g07970.1	bZIP	0.138889	0.571755	0.559671	transcription factor, putative, expressed
LOC_Os08g08820.1	HB	1.4422	-0.18966	-0.101535	homeobox and START domains containing protein, putative, expressed
LOC_Os08g09800.1	WRKY	0.48415	0.15421	0.934883	WRKY105, expressed
LOC_Os08g09810.1	WRKY	NA	NA	NA	WRKY106, expressed
LOC_Os08g09840.1	WRKY	-0.205221	0.41991	-0.663992	WRKY117, expressed
LOC_Os08g09900.1	WRKY	1.59333	0.345899	0.351374	WRKY118, expressed
LOC_Os08g10080.1	NAC	-0.556201	1.56016	1.26287	no apical meristem protein, putative, expressed
LOC_Os08g13840.1	WRKY	0.506491	0.565943	0.770997	WRKY25, expressed
LOC_Os08g13840.2	WRKY	-0.0434417	1.286	1.18864	WRKY25, expressed
LOC_Os08g14400.1	HB	NA	NA	NA	homeobox domain containing protein, expressed
LOC_Os08g15020.1	MYB	-1.60331	-0.784389	NA	MYB family transcription factor, putative, expressed
LOC_Os08g17400.1	WRKY	0.0900986	0.0679048	0.193139	WRKY89, expressed
LOC_Os08g19590.1	HB	-0.323098	-0.234081	0.124663	Homeobox domain containing protein, expressed
LOC_Os08g19590.2	HB	-0.459326	-0.253645	0.337192	Homeobox domain containing protein, expressed
LOC_Os08g20580.1	C2H2	1.04054	1.47195	0.78288	ZOS8-04 - C2H2 zinc finger protein, expressed
LOC_Os08g23880.1	NAC	NA	NA	NA	No apical meristem protein, putative, expressed
LOC_Os08g26880.1	bZIP	-0.035698	1.70156	1.4056	bZIP transcription factor domain containing protein, expressed
LOC_Os08g27220.1	AP2-EREBP	NA	NA	NA	AP2 domain containing protein, expressed
LOC_Os08g29660.1	WRKY	0.162004	-0.0246521	0.368611	WRKY69, expressed
LOC_Os08g31080.1	AS2	NA	NA	NA	DUF260 domain containing protein, putative, expressed
LOC_Os08g31580.1	AP2-EREBP	-0.699447	0.483869	-0.652903	ethylene-responsive transcription factor, putative, expressed
LOC_Os08g32080.1	HB	0.458651	0.762709	1.67827	CPuORF27 - conserved peptide uORF-containing transcript, expressed
LOC_Os08g33150.1	MYB	1.25728	-1.33328	-0.991116	MYB family transcription factor, putative, expressed
LOC_Os08g33530.1	TCP	NA	NA	NA	TCP family transcription factor, putative, expressed
LOC_Os08g33590.1	bHLH	0.630388	0.265652	1.17132	basic helix-loop-helix, putative, expressed
LOC_Os08g33660.1	MYB	0.133652	-0.225761	0.111761	MYB family transcription factor, putative, expressed
LOC_Os08g33670.1	NAC	0.296523	0.0712211	0.353487	no apical meristem protein, putative, expressed
LOC_Os08g33800.1	MYB	NA	NA	1.74224	MYB family transcription factor, putative, expressed
LOC_Os08g33910.1	NAC	0.0575981	-0.224962	-0.743189	no apical meristem protein, putative, expressed
LOC_Os08g33940.1	MYB	3.01727	0.753268	-0.0465014	MYB family transcription factor, putative, expressed
LOC_Os08g34360.1	AP2-EREBP	0.727893	-0.360581	0.197917	AP2 domain containing protein, expressed
LOC_Os08g34960.1	MYB	NA	1.21561	NA	MYB family transcription factor, putative, expressed
LOC_Os08g35240.1	AP2-EREBP	NA	NA	NA	AP2 domain containing protein, expressed
LOC_Os08g36220.1	HB	0.583772	0.315552	0.280658	homeobox associated leucine zipper, putative, expressed
LOC_Os08g36390.1	C2H2	NA	NA	NA	ZOS8-07 - C2H2 zinc finger protein, expressed
LOC_Os08g36740.1	bHLH	2.44108	1.10013	NA	bHelix-loop-helix transcription factor, putative, expressed
LOC_Os08g36790.1	bZIP	-0.110909	0.198584	0.218374	bZIP transcription factor, putative, expressed
LOC_Os08g36920.1	AP2-EREBP	-0.276149	-0.687267	-0.151995	AP2 domain containing protein, expressed
LOC_Os08g37290.1	bHLH	NA	NA	NA	basic helix-loop-helix, putative, expressed
LOC_Os08g37580.1	HB	1.09949	-0.158043	-0.0632615	homeobox associated leucine zipper, putative, expressed
LOC_Os08g37730.1	bHLH	-0.0815446	1.08234	-1.65008	helix-loop-helix DNA-binding protein, putative, expressed
LOC_Os08g37904.1	C2H2	-0.184518	0.0100269	0.418018	ZOS8-08 - C2H2 zinc finger protein, expressed
LOC_Os08g37904.2	C2H2	-0.319619	0.157273	0.0963154	ZOS8-08 - C2H2 zinc finger protein, expressed
LOC_Os08g37904.3	C2H2	-0.232569	0.0532955	0.130948	ZOS8-08 - C2H2 zinc finger protein, expressed
LOC_Os08g37904.4	C2H2	-0.329324	0.122286	0.457615	ZOS8-08 - C2H2 zinc finger protein, expressed
LOC_Os08g37920.1	C2H2	0.0741474	0.0841601	0.762893	ZOS8-09 - C2H2 zinc finger protein, expressed
LOC_Os08g37920.2	C2H2	0.00326307	0.0851733	0.539539	ZOS8-09 - C2H2 zinc finger protein, expressed
LOC_Os08g37970.1	MYB	NA	NA	NA	MYB family transcription factor, putative, expressed
LOC_Os08g38020.1	bZIP	-1.73107	1.03664	0.364567	bZIP transcription factor domain containing protein, expressed
LOC_Os08g38080.1	bHLH	2.56661	0.463539	-0.0651171	helix-loop-helix DNA-binding domain containing protein, expressed
LOC_Os08g38210.1	bHLH	-0.156887	0.567272	0.304117	transcription factor BIM2, putative, expressed
LOC_Os08g38210.2	bHLH	-0.297327	0.37102	0.280252	transcription factor BIM2, putative, expressed
LOC_Os08g38210.2	bHLH	NA	NA	NA
LOC_Os08g38990.1	WRKY	0.266681	0.675615	1.31774	WRKY30, expressed
LOC_Os08g38990.2	WRKY	0.154619	0.826934	1.26051	WRKY30, expressed
LOC_Os08g38990.3	WRKY	0.0636718	0.682342	1.28503	WRKY30, expressed
LOC_Os08g39390.1	C2H2	NA	NA	NA	ZOS8-10 - C2H2 zinc finger protein, expressed
LOC_Os08g39630.1	bHLH	-0.613382	0.440485	0.337584	helix-loop-helix DNA-binding domain containing protein, expressed
LOC_Os08g39980.1	MYB-related	0.44765	0.423641	0.604306	DNA-binding bromodomain-containing protein, putative, expressed
LOC_Os08g40030.1	NAC	2.56661	1.30307	1.93488	CUP-SHAPED COTYLEDON3, putative, expressed
LOC_Os08g41030.1	AP2-EREBP	NA	NA	NA	AP2 domain containing protein, expressed
LOC_Os08g41320.1	bHLH	0.608432	0.353952	-0.012586	BHLH transcription factor, putative, expressed
LOC_Os08g42400.1	NAC	0.821744	0.022123	-0.289073	no apical meristem protein, putative, expressed
LOC_Os08g42400.2	NAC	-0.267795	-0.093328	-0.442403	no apical meristem protein, putative, expressed
LOC_Os08g42400.3	NAC	0.867992	0.0611125	-0.38876	no apical meristem protein, putative, expressed
LOC_Os08g42470.1	bHLH	NA	NA	NA	BEE 1, putative, expressed
LOC_Os08g42550.1	AP2-EREBP	-0.266278	1.01531	2.89068	AP2 domain containing protein, expressed
LOC_Os08g43070.1	bHLH	NA	NA	NA	helix-loop-helix DNA-binding domain containing protein, expressed
LOC_Os08g43090.1	bZIP	0.334137	-0.0171045	0.419459	bZIP family transcription factor, putative, expressed
LOC_Os08g43160.1	TCP	-0.185354	0.0318756	0.269178	TCP family transcription factor, putative, expressed
LOC_Os08g43200.1	AP2-EREBP	0.396687	-0.954314	-0.180594	dehydration-responsive element-binding protein, putative, expressed
LOC_Os08g43210.1	AP2-EREBP	NA	-1.63854	-0.494801	AP2 domain containing protein, expressed
LOC_Os08g43550.1	MYB	1.61318	0.81908	1.22093	MYB family transcription factor, putative, expressed
LOC_Os08g43600.1	bZIP	NA	NA	NA	bZIP transcription factor domain containing protein, expressed
LOC_Os08g44050.1	C2H2	0.374378	0.238407	0.466028	ZOS8-12 - C2H2 zinc finger protein, expressed
LOC_Os08g44050.2	C2H2	0.3653	0.228376	0.486293	ZOS8-12 - C2H2 zinc finger protein, expressed
LOC_Os08g44050.3	C2H2	0.218496	0.259211	0.428386	ZOS8-12 - C2H2 zinc finger protein, expressed
LOC_Os08g44820.1	NAC	0.188268	-0.0454905	0.48622	no apical meristem protein, putative, expressed
LOC_Os08g44820.2	NAC	0.215675	-0.0314771	0.447629	no apical meristem protein, putative, expressed
LOC_Os08g44820.3	NAC	0.268231	0.0158939	0.541347	no apical meristem protein, putative, expressed
LOC_Os08g44830.1	C2H2	0.0747587	1.38554	-0.480155	ZOS8-14 - C2H2 zinc finger protein, expressed
LOC_Os08g44940.1	AS2	NA	1.21561	1.51985	DUF260 domain containing protein, putative, expressed
LOC_Os08g44960.1	AP2-EREBP	NA	NA	NA	AP2 domain containing protein, expressed
LOC_Os08g45110.1	AP2-EREBP	NA	NA	NA	AP2 domain containing protein, expressed
LOC_Os09g01960.1	MYB	-0.0157042	-0.160488	0.10176	MYB family transcription factor, putative, expressed
LOC_Os09g03500.1	C2H2	NA	NA	NA	ZOS9-01 - C2H2 zinc finger protein, expressed
LOC_Os09g09630.1	WRKY	NA	NA	NA	WRKY112, expressed
LOC_Os09g10840.1	bZIP	0.556962	-0.144565	0.477676	transcription factor, putative, expressed
LOC_Os09g10980.1	C2H2	NA	0.215611	-1.65008	ZOS9-02 - C2H2 zinc finger protein, expressed
LOC_Os09g11460.1	AP2-EREBP	1.61922	-0.222828	0.749203	AP2 domain containing protein, expressed
LOC_Os09g11460.2	AP2-EREBP	1.35819	-0.14563	0.780058	AP2 domain containing protein, expressed
LOC_Os09g11480.1	AP2-EREBP	0.385454	0.842416	0.6019	AP2 domain containing protein, expressed
LOC_Os09g12380.1	NAC	NA	NA	NA	no apical meristem protein, putative, expressed
LOC_Os09g13570.1	bZIP	-0.0446767	0.647537	0.260489	CPuORF2 - conserved peptide uORF-containing transcript, expressed
LOC_Os09g13680.1	C2H2	NA	NA	NA	ZOS9-04 - C2H2 zinc finger protein, expressed
LOC_Os09g13940.1	AP2-EREBP	0.409446	0.133273	0.668113	AP2 domain containing protein, expressed
LOC_Os09g16510.1	WRKY	-0.140802	-0.29587	0.332847	WRKY74, expressed
LOC_Os09g19950.1	AS2	NA	NA	NA	DUF260 domain containing protein, putative, expressed
LOC_Os09g20350.1	AP2-EREBP	-0.415399	0.0831268	0.0950489	ethylene-responsive transcription factor, putative, expressed
LOC_Os09g21180.1	HB	0.356801	0.270901	0.0962067	homeobox associated leucine zipper, putative, expressed
LOC_Os09g23620.1	MYB	0.375313	0.148497	-0.427687	MYB family transcription factor, putative, expressed
LOC_Os09g24480.1	TCP	NA	NA	NA	TCP family transcription factor, putative, expressed
LOC_Os09g24490.1	bHLH	0.182347	0.515735	-0.112038	basic helix-loop-helix family protein, putative, expressed
LOC_Os09g24560.1	NAC	NA	NA	NA	No apical meristem protein, putative, expressed
LOC_Os09g24670.1	NAC	0.0697314	0.131172	-0.342317	CAAX amino terminal protease family protein, putative, expressed
LOC_Os09g24800.1	MYB	0.320451	0.14161	0.112881	MYB family transcription factor, putative, expressed
LOC_Os09g25040.1	bHLH	0.414609	0.855021	0.42563	joka8, putative, expressed
LOC_Os09g25060.1	WRKY	0.196376	-0.507928	0.825949	WRKY76, expressed
LOC_Os09g25070.1	WRKY	0.576336	1.7215	1.43574	WRKY62, expressed
LOC_Os09g25070.2	WRKY	0.221874	1.55584	1.47981	WRKY62, expressed
LOC_Os09g25420.1	C2H2	-0.210996	-0.0953181	0.122955	ZOS9-06 - C2H2 zinc finger protein, expressed
LOC_Os09g25430.1	C2H2	1.20599	2.0871	0.198596	ZOS9-07 - C2H2 zinc finger protein, expressed
LOC_Os09g25600.1	AP2-EREBP	-0.656823	0.00849544	-0.212674	AP2 domain containing protein, expressed
LOC_Os09g26170.1	MYB	NA	NA	NA	MYB family transcription factor, putative, expressed
LOC_Os09g26210.1	C2H2	0.265442	1.45662	0.00305444	ZOS9-12 - C2H2 zinc finger protein, expressed
LOC_Os09g26420.1	AP2-EREBP	-0.0738894	0.141339	-0.105081	AP2 domain containing protein, expressed
LOC_Os09g26420.2	AP2-EREBP	-0.109527	0.161475	-0.108148	AP2 domain containing protein, expressed
LOC_Os09g26420.2	AP2-EREBP	NA	NA	NA
LOC_Os09g27450.1	HB	0.291334	0.317092	0.831505	homeobox associated leucine zipper, putative, expressed
LOC_Os09g27650.1	C2H2	1.35088	1.67504	0.873482	ZOS9-14 - C2H2 zinc finger protein, expressed
LOC_Os09g28210.1	bHLH	0.436747	1.28667	-1.02608	bHelix-loop-helix transcription factor, putative, expressed
LOC_Os09g28310.1	bZIP	-0.73656	0.2132	-0.189295	bZIP transcription factor, putative, expressed
LOC_Os09g28440.1	AP2-EREBP	-0.153	-1.66993	-0.783792	AP2 domain containing protein, expressed
LOC_Os09g28900.1	bHLH	NA	NA	NA	basic helix-loop-helix, putative, expressed
LOC_Os09g29360.1	bHLH	-2.01835	-1.36935	NA	helix-loop-helix DNA-binding protein, putative, expressed
LOC_Os09g29460.1	HB	0.741007	0.419647	-0.135809	homeobox associated leucine zipper, putative, expressed
LOC_Os09g29820.1	bZIP	NA	1.21561	0.411321	bZIP transcription factor domain containing protein, expressed
LOC_Os09g29830.1	bHLH	-0.589507	0.453771	-0.33382	helix-loop-helix DNA-binding domain containing protein, expressed
LOC_Os09g29930.1	bHLH	-0.224528	0.0730458	0.288443	transcription factor BIM2, putative, expressed
LOC_Os09g30400.1	WRKY	0.506232	0.156619	0.195059	WRKY90, expressed
LOC_Os09g30400.2	WRKY	0.21059	-0.0040174	0.332174	WRKY90, expressed
LOC_Os09g31140.1	C2H2	1.14392	-0.230791	0.256811	ZOS9-16 - C2H2 zinc finger protein, expressed
LOC_Os09g31300.1	bHLH	0.468178	0.16959	0.265977	helix-loop-helix DNA-binding domain containing protein, expressed
LOC_Os09g31300.2	bHLH	0.597699	0.183517	0.194909	helix-loop-helix DNA-binding domain containing protein, expressed
LOC_Os09g31390.1	bZIP	0.244684	1.2745	0.297453	transcription factor, putative, expressed
LOC_Os09g31390.2	bZIP	-0.433388	0.630648	-3.38705	transcription factor, putative, expressed
LOC_Os09g31390.3	bZIP	-0.0183507	-0.731922	-0.743189	transcription factor, putative, expressed
LOC_Os09g31454.1	MYB-related	0.49993	0.536924	0.254767	MYB family transcription factor, putative, expressed
LOC_Os09g32040.1	NAC	-0.107484	0.035557	0.590172	no apical meristem protein, putative, expressed
LOC_Os09g32260.1	NAC	0.156045	0.177043	0.437696	no apical meristem protein, putative, expressed
LOC_Os09g32510.1	bHLH	1.26705	0.44489	-0.488925	BHLH transcription factor, putative, expressed
LOC_Os09g32510.2	bHLH	1.23936	0.421116	-0.243655	BHLH transcription factor, putative, expressed
LOC_Os09g32510.3	bHLH	1.35242	0.497207	-0.580388	BHLH transcription factor, putative, expressed
LOC_Os09g32510.4	bHLH	1.03684	0.376954	-0.497813	BHLH transcription factor, putative, expressed
LOC_Os09g33490.1	NAC	1.54972	0.718619	-0.440387	no apical meristem protein, putative, expressed
LOC_Os09g33580.1	bHLH	2.30358	NA	NA	BEE 1, putative, expressed
LOC_Os09g33580.2	bHLH	2.30358	NA	NA	BEE 1, putative, expressed
LOC_Os09g34060.1	bZIP	0.568073	0.185955	0.0306564	transcription factor RF2a, putative, expressed
LOC_Os09g34330.1	bHLH	1.789	NA	-1.06512	helix-loop-helix DNA-binding domain containing protein, expressed
LOC_Os09g34950.1	TCP	1.05204	1.438	1.74224	TCP family transcription factor, putative, expressed
LOC_Os09g35010.1	AP2-EREBP	-0.31835	-1.09845	0.65058	dehydration-responsive element-binding protein, putative, expressed
LOC_Os09g35020.1	AP2-EREBP	-0.603313	-0.83713	0.649481	AP2 domain containing protein, expressed
LOC_Os09g35030.1	AP2-EREBP	0.309137	-0.895545	0.196541	dehydration-responsive element-binding protein, putative, expressed
LOC_Os09g35760.1	HB	-0.101492	-0.0624832	0.262532	homeobox and START domains containing protein, putative, expressed
LOC_Os09g35760.2	HB	0.423294	-0.217378	0.127528	homeobox and START domains containing protein, putative, expressed
LOC_Os09g35910.1	HB	0.607298	0.0950521	-0.176346	homeobox associated leucine zipper, putative, expressed
LOC_Os09g35910.1	HB	NA	NA	NA
LOC_Os09g36250.1	MYB	-0.0183507	0.0420747	0.492365	MYB family transcription factor, putative, expressed
LOC_Os09g36730.1	MYB	0.535277	1.23472	0.809352	MYB family transcription factor, putative, expressed
LOC_Os09g36910.1	bZIP	3.56661	0.215611	-2.87247	bZIP transcription factor domain containing protein, expressed
LOC_Os09g38000.1	NAC	-1.01835	NA	NA	no apical meristem protein, putative, expressed
LOC_Os09g38010.1	NAC	NA	NA	NA	no apical meristem protein, putative, expressed
LOC_Os09g38340.1	C2H2	0.104056	0.360987	0.342207	ZOS9-17 - C2H2 zinc finger protein, expressed
LOC_Os09g38340.2	C2H2	0.0268785	0.346699	0.155689	ZOS9-17 - C2H2 zinc finger protein, expressed
LOC_Os09g38790.1	C2H2	0.120318	-0.125448	0.0176571	ZOS9-19 - C2H2 zinc finger protein, expressed
LOC_Os09g38790.2	C2H2	0.148348	0.00120524	0.113713	ZOS9-19 - C2H2 zinc finger protein, expressed
LOC_Os09g38790.3	C2H2	0.395715	0.0515351	0.074574	ZOS9-19 - C2H2 zinc finger protein, expressed
LOC_Os09g39810.1	AP2-EREBP	NA	NA	NA	AP2 domain containing protein, expressed
LOC_Os09g39850.1	AP2-EREBP	-1.01835	-1.19943	NA	AP2 domain containing protein, expressed
LOC_Os10g01470.1	HB	-0.524024	0.672182	-0.456818	homeobox associated leucine zipper, putative, expressed
LOC_Os10g01530.1	bHLH	NA	NA	NA	helix-loop-helix DNA-binding domain containing protein, expressed
LOC_Os10g07510.1	AS2	NA	NA	NA	DUF260 domain containing protein, putative, expressed
LOC_Os10g09820.1	NAC	NA	NA	NA	no apical meristem protein, putative, expressed
LOC_Os10g18099.1	WRKY	NA	NA	NA	WRKY18, expressed
LOC_Os10g20990.1	MYB	NA	NA	NA	ribosomal protein S12 containing protein, expressed
LOC_Os10g21560.1	NAC	-0.533293	0.0512175	0.192232	no apical meristem protein, putative, expressed
LOC_Os10g22600.1	AP2-EREBP	-0.114566	0.331088	0.703557	ethylene-responsive transcription factor, putative, expressed
LOC_Os10g23050.1	bHLH	NA	NA	-0.387045	helix-loop-helix DNA-binding protein, putative, expressed
LOC_Os10g23090.1	HB	0.619079	NA	0.54786	homeobox associated leucine zipper, putative, expressed
LOC_Os10g23090.2	HB	2.44108	0.0229659	0.34992	homeobox associated leucine zipper, putative, expressed
LOC_Os10g25170.1	AP2-EREBP	NA	NA	NA	AP2 domain containing protein, expressed
LOC_Os10g25620.1	NAC	NA	0.215611	NA	no apical meristem protein, expressed
LOC_Os10g25640.1	NAC	NA	NA	NA	no apical meristem protein, putative, expressed
LOC_Os10g26240.1	NAC	1.71861	0.353115	-0.416589	no apical meristem protein, putative, expressed
LOC_Os10g26270.1	NAC	1.11915	-0.298962	0.0604138	no apical meristem protein, expressed
LOC_Os10g26460.1	bHLH	NA	NA	NA	bHLH family protein, putative, expressed
LOC_Os10g26500.1	HB	0.981649	-0.314904	0.297453	homeobox associated leucine zipper, putative, expressed
LOC_Os10g26590.1	AP2-EREBP	NA	NA	NA	AP2 domain containing protein, expressed
LOC_Os10g27360.1	NAC	1.98165	-0.369352	-1.06512	no apical meristem protein, putative, expressed
LOC_Os10g27390.1	NAC	NA	NA	NA	no apical meristem protein, putative, expressed
LOC_Os10g28330.1	C2H2	0.094124	-0.0552429	-0.480155	ZOS10-04 - C2H2 zinc finger protein, expressed
LOC_Os10g30840.1	AP2-EREBP	-0.0183507	NA	NA	AP2 domain containing protein, expressed
LOC_Os10g33760.1	NAC	-0.438254	0.478645	0.894241	No apical meristem protein, putative, expressed
LOC_Os10g33810.1	MYB	-0.214271	-0.157432	0.234082	myb-related protein Myb4, putative, expressed
LOC_Os10g33960.1	HB	0.222035	0.10575	0.592113	START domain containing protein, expressed
LOC_Os10g33960.2	HB	0.118441	0.0405722	0.529782	START domain containing protein, expressed
LOC_Os10g35660.1	MYB	NA	0.630648	0.934883	MYB family transcription factor, putative, expressed
LOC_Os10g38000.1	AP2-EREBP	NA	NA	-0.765557	dehydration-responsive element-binding protein, putative, expressed
LOC_Os10g38820.1	bZIP	NA	0.215611	0.96883	bZIP family transcription factor, putative, expressed
LOC_Os10g38834.1	NAC	NA	NA	-0.0651171	no apical meristem protein, putative, expressed
LOC_Os10g39030.1	HB	0.504494	0.590655	0.0911994	homeobox domain containing protein, expressed
LOC_Os10g39720.1	HB	-0.173073	0.630648	-0.0651171	homeobox domain containing protein, expressed
LOC_Os10g39750.1	bHLH	NA	0.215611	0.256811	inducer of CBF expression 2, putative, expressed
LOC_Os10g40660.1	C2H2	NA	-0.784389	NA	ZOS10-07 - C2H2 zinc finger protein, expressed
LOC_Os10g40740.1	bHLH	-0.0725715	0.241749	-0.240659	helix-loop-helix DNA-binding domain containing protein, expressed
LOC_Os10g41130.1	AP2-EREBP	-1.01835	1.21561	-0.306125	AP2 domain containing protein, expressed
LOC_Os10g41200.1	MYB-related	-0.27209	-0.00236211	0.332458	MYB family transcription factor, putative, expressed
LOC_Os10g41200.2	MYB-related	-0.446941	0.00944137	0.186508	MYB family transcription factor, putative, expressed
LOC_Os10g41230.1	HB	0.569718	0.124869	0.0770248	homeobox associated leucine zipper, putative, expressed
LOC_Os10g41260.1	MYB-related	0.413795	0.15493	-0.0625446	MYB family transcription factor, putative, expressed
LOC_Os10g41260.1	MYB-related	NA	NA	NA
LOC_Os10g41330.1	AP2-EREBP	2.04774	3.38554	0.449456	AP2 domain containing protein, expressed
LOC_Os10g42130.1	NAC	0.321279	0.753268	0.252073	no apical meristem protein, putative, expressed
LOC_Os10g42430.1	bHLH	-0.135312	0.495088	0.426702	transcription factor MYC7E, putative, expressed
LOC_Os10g42490.1	HB	0.170094	0.174388	1.51985	homeobox and START domains containing protein, putative, expressed
LOC_Os10g42490.2	HB	-0.503778	0.173176	0.313395	homeobox and START domains containing protein, putative, expressed
LOC_Os10g42850.1	WRKY	-0.72462	-0.0728202	0.127528	WRKY2, expressed
LOC_Os11g01130.1	HB	NA	NA	NA	homeobox domain containing protein, expressed
LOC_Os11g01550.1	AS2	0.425256	-0.511574	-0.423571	DUF260 domain containing protein, putative, expressed
LOC_Os11g02470.1	WRKY	-0.0648356	2.95637	-0.13383	WRKY52, expressed
LOC_Os11g02480.1	WRKY	-0.0152314	0.222724	0.76857	WRKY46, expressed
LOC_Os11g02520.1	WRKY	-0.283493	2.46838	-0.221961	WRKY104, expressed
LOC_Os11g02530.1	WRKY	0.264049	0.809972	0.297453	WRKY40, expressed
LOC_Os11g02540.1	WRKY	0.575371	1.15823	-3.70071	WRKY50, expressed
LOC_Os11g03300.1	NAC	0.789004	-1.21129	1.32221	NAC domain transcription factor, putative, expressed
LOC_Os11g03310.1	NAC	-1.68132	-0.146959	-0.743189	no apical meristem protein, putative, expressed
LOC_Os11g03370.1	NAC	0.234415	0.114581	1.02765	no apical meristem protein, putative, expressed
LOC_Os11g03440.1	MYB	NA	NA	1.67185	myb-like DNA-binding domain containing protein, putative, expressed
LOC_Os11g03540.1	AP2-EREBP	-0.0614195	1.15148	-0.849388	AP2 domain containing protein, expressed
LOC_Os11g04960.1	NAC	-0.591388	0.171708	0.0967126	no apical meristem protein, putative, expressed
LOC_Os11g05480.1	bZIP	-0.0778518	0.00273564	-0.00210726	transcription factor, putative, expressed
LOC_Os11g05614.1	NAC	-0.882999	0.293614	1.18281	no apical meristem protein, putative, expressed
LOC_Os11g05640.1	bZIP	-1.0905	-1.00678	0.0581543	bZIP transcription factor domain containing protein, expressed
LOC_Os11g06020.1	HB	-0.585695	0.359024	0.0555674	homeobox domain containing protein, expressed
LOC_Os11g06170.1	bZIP	-0.437871	0.0516899	0.0729935	bZIP transcriptional activator RSG, putative, expressed
LOC_Os11g06770.1	AP2-EREBP	1.42222	-1.28689	-1.97939	ethylene-responsive transcription factor ERF110, putative, expressed
LOC_Os11g06840.1	C2H2	NA	NA	NA	ZOS11-01 - C2H2 zinc finger protein, expressed
LOC_Os11g07460.1	TCP	1.54725	0.553481	0.989331	TCP family transcription factor, putative, expressed
LOC_Os11g07700.1	NAC	1.98165	-1.19943	-0.0651171	NAM, putative, expressed
LOC_Os11g08080.1	MYB-related	0.157769	0.0691968	0.148248	SWIRM domain containing protein, expressed
LOC_Os11g08080.2	MYB-related	0.363116	0.0386183	0.154787	SWIRM domain containing protein, expressed
LOC_Os11g08210.1	NAC	0.601347	-0.293347	0.0902797	no apical meristem protein, putative, expressed
LOC_Os11g10130.1	MYB	2.68209	-2.24382	0.578739	MYB family transcription factor, putative, expressed
LOC_Os11g11100.1	bZIP	0.265637	0.183072	0.177284	bZIP transcription factor domain containing protein, expressed
LOC_Os11g13840.1	AP2-EREBP	NA	2.60793	1.11931	AP2 domain containing protein, expressed
LOC_Os11g15210.1	bHLH	NA	NA	NA	anthocyanin regulatory Lc protein, putative, expressed
LOC_Os11g19060.1	AP2-EREBP	NA	NA	NA	BABY BOOM 1, putative, expressed
LOC_Os11g25560.1	bHLH	0.360842	-0.400696	-1.40349	BHLH transcription factor, putative, expressed
LOC_Os11g25610.1	C2H2	NA	NA	NA	ZOS11-02 - C2H2 zinc finger protein, expressed
LOC_Os11g29870.1	WRKY	0.740641	0.479187	0.543148	WRKY72, expressed
LOC_Os11g30484.1	C2H2	-0.0377361	0.267184	0.273646	ZOS11-03 - C2H2 zinc finger protein, expressed
LOC_Os11g31330.1	NAC	NA	NA	NA	no apical meristem protein, putative, expressed
LOC_Os11g31340.1	NAC	NA	NA	NA	no apical meristem protein, putative, expressed
LOC_Os11g31360.1	NAC	NA	NA	NA	no apical meristem protein, putative, expressed
LOC_Os11g31380.1	NAC	NA	NA	NA	no apical meristem protein, putative, expressed
LOC_Os11g32100.1	bHLH	2.56661	0.422062	0.827968	inducer of CBF expression 1, putative, expressed
LOC_Os11g35390.1	MYB	-0.925241	0.42791	-0.820331	MYB family transcription factor, putative, expressed
LOC_Os11g38870.1	bHLH	-0.05737	0.0476969	-0.0553855	helix-loop-helix DNA-binding domain containing protein, expressed
LOC_Os11g39000.1	bHLH	NA	NA	1.87348	helix-loop-helix DNA-binding domain containing protein, expressed
LOC_Os11g41640.1	bHLH	NA	NA	NA	helix-loop-helix DNA-binding domain containing protein, expressed
LOC_Os11g45740.1	MYB	0.377375	0.759347	-0.272972	MYB family transcription factor, putative, expressed
LOC_Os11g45850.1	WRKY	-0.0731808	0.194852	-0.358409	WRKY61, expressed
LOC_Os11g45950.1	NAC	NA	NA	NA	NAC domain-containing protein 90, putative, expressed
LOC_Os11g47460.1	MYB	-1.67043	0.896151	1.03798	MYB family transcription factor, putative, expressed
LOC_Os11g47460.2	MYB-related	0.204042	0.597482	0.872147	MYB family transcription factor, putative, expressed
LOC_Os11g47460.3	MYB-related	-0.710228	0.576201	1.1818	MYB family transcription factor, putative, expressed
LOC_Os11g47460.4	MYB-related	0.981649	0.619508	1.33037	MYB family transcription factor, putative, expressed
LOC_Os11g47620.1	C2H2	NA	NA	-1.38705	ZOS11-09 - C2H2 zinc finger protein, expressed
LOC_Os11g47630.1	C2H2	0.644614	1.21561	0.934883	ZOS11-10 - C2H2 zinc finger protein, expressed
LOC_Os11g48000.1	C2H2	1.16607	0.576358	-1.01449	ZOS11-11 - C2H2 zinc finger protein, expressed
LOC_Os12g01120.1	HB	NA	NA	NA	homeobox domain containing protein, expressed
LOC_Os12g01180.1	WRKY	-0.168739	0.484581	0.280554	WRKY57, expressed
LOC_Os12g01550.1	AS2	0.360161	-0.489942	-0.402698	DUF260 domain containing protein, putative, expressed
LOC_Os12g02090.1	TCP	NA	NA	NA	TCP family transcription factor, putative, expressed
LOC_Os12g02400.1	WRKY	-0.209524	2.20422	0.163507	WRKY114, expressed
LOC_Os12g02420.1	WRKY	-0.152652	0.118649	0.228362	WRKY97, expressed
LOC_Os12g02420.2	WRKY	-0.14991	0.258274	0.283951	WRKY97, expressed
LOC_Os12g02440.1	WRKY	-0.776263	0.855236	0.248208	WRKY95, expressed
LOC_Os12g02440.2	WRKY	-0.821134	0.655764	0.350301	WRKY95, expressed
LOC_Os12g02450.1	WRKY	-0.532924	0.428156	0.465398	WRKY64, expressed
LOC_Os12g03040.1	NAC	0.332724	0.230975	0.945319	no apical meristem protein, putative, expressed
LOC_Os12g03050.1	NAC	0.737311	-0.303559	0.0494241	no apical meristem protein, putative, expressed
LOC_Os12g03150.1	MYB	-0.0183507	0.800573	0.519845	myb-like DNA-binding domain containing protein, putative, expressed
LOC_Os12g03290.1	AP2-EREBP	3.56661	1.438	0.304117	AP2 domain containing protein, expressed
LOC_Os12g04230.1	NAC	-1.24074	0.215611	-2.76556	expressed protein
LOC_Os12g05680.1	bZIP	0.335878	0.129502	0.139116	transcription factor, putative, expressed
LOC_Os12g05990.1	NAC	1.98165	0.215611	NA	No apical meristem protein, putative, expressed
LOC_Os12g06520.1	bZIP	-0.165571	-0.0193662	0.231444	bZIP transcription factor domain containing protein, expressed
LOC_Os12g07280.1	C2H2	0.760541	0.394042	0.0955556	ZOS12-02 - C2H2 zinc finger protein, expressed
LOC_Os12g07480.1	TCP	-0.307082	0.559153	0.204344	TCP family transcription factor, putative, expressed
LOC_Os12g07610.1	MYB	NA	NA	-1.65008	MYB family transcription factor, putative, expressed
LOC_Os12g07640.1	MYB	0.759257	0.910756	-0.180594	MYB family transcription factor, putative, expressed
LOC_Os12g07730.1	MYB-related	0.178537	0.099315	0.272961	SWIRM domain containing protein, expressed
LOC_Os12g07790.1	NAC	0.981649	NA	NA	no apical meristem protein, putative, expressed
LOC_Os12g13170.1	bZIP	-0.259218	0.196802	0.108901	transcription factor, putative, expressed
LOC_Os12g13570.1	MYB	0.0854851	0.205522	0.411048	MYB family transcription factor, putative, expressed
LOC_Os12g22630.1	NAC	NA	NA	NA	retrotransposon protein, putative, unclassified, expressed
LOC_Os12g22940.1	NAC	NA	NA	NA	no apical meristem protein, putative, expressed
LOC_Os12g23090.1	NAC	NA	NA	NA	no apical meristem protein, putative, expressed
LOC_Os12g29330.1	NAC	0.516687	-0.0643555	-0.0253813	no apical meristem protein, putative, expressed
LOC_Os12g31430.1	bHLH	NA	NA	NA	helix-loop-helix DNA-binding domain containing protein, expressed
LOC_Os12g31840.1	C2H2	-0.438652	0.0424781	0.377102	ZOS12-05 - C2H2 zinc finger protein, expressed
LOC_Os12g32250.1	WRKY	0.223615	0.421571	0.507006	WRKY96, expressed
LOC_Os12g32400.1	bHLH	NA	NA	NA	helix-loop-helix DNA-binding domain containing protein, expressed
LOC_Os12g33070.1	MYB	NA	NA	NA	myb-like DNA-binding domain containing protein, putative, expressed
LOC_Os12g33950.1	MYB-related	NA	NA	NA	MYB family transcription factor, putative, expressed
LOC_Os12g37410.1	bZIP	0.525936	0.56753	0.207048	CPuORF5 - conserved peptide uORF-containing transcript, expressed
LOC_Os12g37690.1	MYB	0.899906	-0.634699	0.675363	MYB family transcription factor, putative, expressed
LOC_Os12g37970.1	MYB	0.0483203	0.7023	-0.62681	MYB family transcription factor, putative, expressed
LOC_Os12g37970.2	MYB-related	0.143537	0.810105	-0.284302	MYB family transcription factor, putative, expressed
LOC_Os12g37970.3	MYB-related	0.263281	0.856172	-0.526038	MYB family transcription factor, putative, expressed
LOC_Os12g38380.1	MYB	0.0497664	-0.0505098	0.197491	tetratricopeptide repeat containing protein, putative, expressed
LOC_Os12g38400.2	MYB	-0.0183507	-1.59174	1.48742	MYB family transcription factor, putative, expressed
LOC_Os12g38940.1	C2H2	-0.603313	-0.632386	0.299039	ZOS12-06 - C2H2 zinc finger protein, expressed
LOC_Os12g38950.1	C2H2	1.0728	-0.476267	0.0367626	zinc finger, C2H2 type family protein, expressed
LOC_Os12g38960.1	C2H2	-0.0963533	-0.41242	1.27437	ZOS12-07 - C2H2 zinc finger protein, expressed
LOC_Os12g39330.1	AP2-EREBP	NA	-2.59174	NA	AP2 domain containing protein, expressed
LOC_Os12g39400.1	C2H2	-0.100813	-1.82331	1.43297	ZOS12-09 - C2H2 zinc finger protein, expressed
LOC_Os12g39850.1	bHLH	-3.47778	-0.784389	-1.76556	helix-loop-helix DNA-binding domain containing protein, expressed
LOC_Os12g40570.1	WRKY	0.339572	0.547232	0.388805	WRKY94, expressed
LOC_Os12g40570.2	WRKY	0.174993	0.381464	0.37214	WRKY94, expressed
LOC_Os12g40590.1	bHLH	-0.77508	-0.484829	1.28852	helix-loop-helix DNA-binding domain containing protein, expressed
LOC_Os12g40630.1	bHLH	NA	NA	NA	helix-loop-helix DNA-binding domain containing protein, expressed
LOC_Os12g40710.1	bHLH	NA	NA	NA	helix-loop-helix DNA-binding domain containing protein, expressed
LOC_Os12g40730.1	bHLH	NA	NA	NA	helix-loop-helix DNA-binding domain containing protein, expressed
LOC_Os12g40920.1	bZIP	-0.018952	0.0932088	-0.50569	bZIP transcription factor domain containing protein, expressed
LOC_Os12g40920.1	bZIP	NA	NA	NA
LOC_Os12g40960.1	AP2-EREBP	NA	NA	NA	expressed protein
LOC_Os12g41030.1	AP2-EREBP	NA	NA	NA	AP2 domain containing protein, expressed
LOC_Os12g41060.1	AP2-EREBP	-0.607639	0.166423	0.74695	AP2 domain containing protein, expressed
LOC_Os12g41640.1	bHLH	NA	NA	1.51985	expressed protein
LOC_Os12g41650.2	bHLH	1.42953	0.520743	0.928757	helix-loop-helix DNA-binding domain containing protein, expressed
LOC_Os12g41650.3	bHLH	1.4681	0.350757	0.778816	helix-loop-helix DNA-binding domain containing protein, expressed
LOC_Os12g41680.1	NAC	0.684263	1.22438	1.21477	No apical meristem protein, putative, expressed
LOC_Os12g41860.1	HB	0.464129	0.151724	-0.547856	START domain containing protein, expressed
LOC_Os12g41920.1	MYB-related	0.0592215	0.0472952	0.284304	single myb histone, putative, expressed
LOC_Os12g41920.2	MYB-related	0.492353	0.0380137	0.138261	single myb histone, putative, expressed
LOC_Os12g41920.3	MYB-related	0.319473	-0.0147805	0.223314	single myb histone, putative, expressed
LOC_Os12g43530.1	NAC	-0.0183507	NA	NA	no apical meristem protein, putative, expressed
LOC_Os12g43620.1	bHLH	NA	0.215611	NA	helix-loop-helix DNA-binding domain containing protein, expressed
LOC_Os12g43790.1	bZIP	2.23799	-0.369352	-1.00372	bZIP transcription factor domain containing protein, expressed
LOC_Os12g43950.1	HB	0.308413	0.127323	0.185519	homeobox domain containing protein, expressed
