# Supplementary material for: Time-Course RNA-Seq Analysis Reveals Transcriptional Changes in Rice Plants Triggered by Rice stripe virus Infection
Source: PLoS One. 2015 Aug 25;10(8):e0136736. doi: 10.1371/journal.pone.0136736 (PMC4549299; doi:10.1371/journal.pone.0136736)
Supplement: S8 Table — (XLSX) [file pone.0136736.s015.xlsx]

## Sheet: Sheet2
S8 Table. The expression ratios of rice LRR-receptor like kinases.
Gene	Family	3 dpi	7 dpi	15 dpi
LOC_Os01g01410.1	C-LEC	0.884177	0.132608	0.287185
LOC_Os11g44240.1	CR4L	-1.01835	-0.591744	-1.80208
LOC_Os05g32170.1	CR4L	-0.382888	0.544973	0.670331
LOC_Os11g44250.1	CR4L	-0.281385	0.367614	-0.427687
LOC_Os08g28710.1	CR4L	-0.268361	0.668648	-0.599994
LOC_Os11g44560.1	CR4L	-0.130061	1.51343	0.205844
LOC_Os06g05830.1	CR4L	0.28543	0.215611	-0.631464
LOC_Os03g43670.1	CR4L	0.303577	-1.11396	0.166425
LOC_Os11g44430.1	CR4L	0.41977	1.67658	0.712491
LOC_Os01g16230.1	CR4L	0.467076	1.21561	NA
LOC_Os05g03620.1	CR4L	0.576393	-0.271576	-0.0542697
LOC_Os11g11490.1	CR4L	0.6117	-0.612798	0.0627005
LOC_Os08g01830.1	CR4L	0.688868	-0.114094	0.409792
LOC_Os11g44500.1	CR4L	0.981649	2.53754	-1.06512
LOC_Os04g35890.1	CR4L	1.13365	0.508393	1.12392
LOC_Os11g44260.1	CR4L	NA	NA	NA
LOC_Os11g44550.1	CR4L	NA	NA	NA
LOC_Os12g31560.1	CR4L	NA	NA	NA
LOC_Os05g25370.1	CrRLK1L-1	-0.897422	-0.521705	-0.278775
LOC_Os05g20150.1	CrRLK1L-1	-0.825706	-0.502618	-0.65008
LOC_Os07g05370.1	CrRLK1L-1	-0.510949	-0.522772	0.187779
LOC_Os03g17300.1	CrRLK1L-1	-0.124703	0.163062	0.208396
LOC_Os01g56330.1	CrRLK1L-1	-0.0251042	-0.192116	0.771441
LOC_Os05g25350.1	CrRLK1L-1	0.0141859	-0.0623536	0.0862835
LOC_Os03g03280.1	CrRLK1L-1	0.0923255	-0.261595	-0.113413
LOC_Os01g06280.1	CrRLK1L-1	0.181331	0.180467	0.00556583
LOC_Os10g39010.1	CrRLK1L-1	0.280659	0.840026	0.260553
LOC_Os05g25450.1	CrRLK1L-1	0.298128	0.128912	0.206654
LOC_Os05g06990.1	CrRLK1L-1	0.348143	-0.0106649	0.136204
LOC_Os04g52860.1	CrRLK1L-1	0.400449	0.0404533	0.622333
LOC_Os06g22810.1	CrRLK1L-1	0.442054	-0.305926	0.399606
LOC_Os03g21540.1	CrRLK1L-1	0.52756	-0.0788006	0.579833
LOC_Os03g55210.1	CrRLK1L-1	0.566612	-0.199427	0.441068
LOC_Os01g14926.1	CrRLK1L-1	NA	0.0900801	0.841774
LOC_Os06g03610.1	CrRLK1L-1	NA	NA	NA
LOC_Os10g34220.1	DUF26	-1.18828	0.318704	0.700418
LOC_Os07g35770.1	DUF26	-1.01835	NA	-1.06512
LOC_Os07g35340.1	DUF26	-0.671706	1.76597	1.02495
LOC_Os09g24340.1	DUF26	-0.552749	0.0419941	0.504826
LOC_Os07g43560.1	DUF26	-0.331656	0.0943384	-0.760827
LOC_Os04g12080.1	DUF26	-0.317113	-0.200553	-0.406154
LOC_Os07g35290.1	DUF26	-0.215448	0.300858	1.4733
LOC_Os07g43570.1	DUF26	-0.212348	0.333469	-0.591756
LOC_Os05g41370.1	DUF26	-0.208749	1.56434	1.36784
LOC_Os10g17960.1	DUF26	-0.170354	0.373873	1.25681
LOC_Os07g35280.1	DUF26	-0.146789	0.757361	0.445498
LOC_Os07g35680.1	DUF26	-0.111317	-0.10479	-0.761379
LOC_Os07g35300.1	DUF26	-0.0463651	0.510058	0.700418
LOC_Os11g28104.1	DUF26	-0.0432254	-0.234045	-1.48015
LOC_Os04g56360.1	DUF26	0.0747587	0.385536	-0.534602
LOC_Os07g35410.1	DUF26	0.133652	1.07811	1.66424
LOC_Os07g35260.1	DUF26	0.142847	0.333662	0.0429579
LOC_Os07g35730.1	DUF26	0.146709	0.119396	-0.0651171
LOC_Os07g35690.1	DUF26	0.171191	0.063302	0.0201767
LOC_Os07g35540.1	DUF26	0.249249	0.807361	0.924451
LOC_Os07g35700.1	DUF26	0.340526	0.139767	0.148127
LOC_Os11g34610.1	DUF26	0.593084	0.907489	NA
LOC_Os01g36790.1	DUF26	0.676795	-0.0873898	-0.126608
LOC_Os07g35330.1	DUF26	0.689198	0.635719	0.943246
LOC_Os07g35580.1	DUF26	0.798089	0.416464	0.624351
LOC_Os05g03920.1	DUF26	0.942454	0.342068	0.438248
LOC_Os07g35380.1	DUF26	0.969576	1.26397	1.71411
LOC_Os10g18260.1	DUF26	1.11915	-1.78439	NA
LOC_Os07g35810.1	DUF26	1.16024	0.76773	0.675428
LOC_Os07g35390.1	DUF26	1.26353	1.26063	1.84784
LOC_Os07g35370.1	DUF26	1.29115	1.33466	1.49497
LOC_Os07g35740.1	DUF26	1.39669	NA	NA
LOC_Os07g35310.1	DUF26	1.44925	0.981146	0.913188
LOC_Os07g35790.1	DUF26	1.58033	0.801583	0.702812
LOC_Os07g35750.1	DUF26	1.79358	1.64188	1.07239
LOC_Os07g35660.1	DUF26	1.98165	-0.125426	-1.18059
LOC_Os11g34624.1	DUF26	2.30358	3.53754	NA
LOC_Os04g12180.1	DUF26	NA	NA	NA
LOC_Os07g35650.1	DUF26	NA	1.80057	-0.0651171
LOC_Os07g36980.1	DUF26	NA	NA	NA
LOC_Os10g17950.1	DUF26	NA	NA	NA
LOC_Os01g51290.1	Extensin	-0.124803	0.101299	0.523336
LOC_Os01g09860.1	Extensin	0.00182714	0.0223506	0.149235
LOC_Os04g43020.1	Extensin	0.0164147	0.177643	0.268126
LOC_Os01g14932.1	Extensin	0.525851	-0.109886	0.379029
LOC_Os02g57080.1	Extensin	0.654218	-0.0223461	0.207097
LOC_Os05g11750.1	Extensin	0.981649	NA	0.934883
LOC_Os05g33080.1	Extensin	2.65972	0.215611	-0.699833
LOC_Os10g03990.1	L-LEC	-3.01835	0.215611	-0.698989
LOC_Os07g03930.1	L-LEC	-2.44156	-0.581402	-1.20951
LOC_Os09g07730.1	L-LEC	-2.43339	0.152875	0.758005
LOC_Os08g03100.1	L-LEC	-2.01835	NA	NA
LOC_Os04g49460.1	L-LEC	-1.71879	-0.954314	1.59785
LOC_Os06g17490.1	L-LEC	-1.60331	0.800573	NA
LOC_Os07g03900.1	L-LEC	-1.34028	NA	NA
LOC_Os07g04040.1	L-LEC	-1.211	-0.430752	0.686495
LOC_Os09g14660.1	L-LEC	-1.06185	0.215611	0.138897
LOC_Os09g16950.1	L-LEC	-0.878127	0.191839	0.437383
LOC_Os10g30530.1	L-LEC	-0.795958	-0.0359278	0.705401
LOC_Os02g19530.1	L-LEC	-0.692581	0.185283	-0.0351223
LOC_Os02g06160.1	L-LEC	-0.603313	1.10314	-1.42769
LOC_Os04g03579.1	L-LEC	-0.603313	0.630648	1.61295
LOC_Os07g03860.1	L-LEC	-0.601028	0.793687	0.197917
LOC_Os07g03890.1	L-LEC	-0.586109	0.306051	-0.976661
LOC_Os02g26160.1	L-LEC	-0.568548	-0.229465	0.390253
LOC_Os08g03240.1	L-LEC	-0.503778	0.630648	-0.0651171
LOC_Os07g03970.1	L-LEC	-0.472917	2.02297	-0.480155
LOC_Os09g09510.1	L-LEC	-0.453737	-0.403299	NA
LOC_Os07g15930.1	L-LEC	-0.433388	-0.784389	NA
LOC_Os06g14260.1	L-LEC	-0.405374	-0.253874	0.449456
LOC_Os10g30540.1	L-LEC	-0.340279	0.116075	0.719154
LOC_Os09g16540.1	L-LEC	-0.26989	0.164985	-0.125999
LOC_Os03g15250.1	L-LEC	-0.232219	0.221149	-0.205047
LOC_Os02g19550.1	L-LEC	-0.181304	-0.0315039	0.47464
LOC_Os07g18230.1	L-LEC	-0.116272	0.0437245	-0.708973
LOC_Os07g03870.1	L-LEC	-0.0647436	0.575363	0.0469414
LOC_Os07g38250.1	L-LEC	-0.0183507	-0.369352	NA
LOC_Os12g26940.1	L-LEC	-0.0183507	-1.14696	-0.0728735
LOC_Os07g03880.1	L-LEC	0.018661	-0.0774075	-1.32573
LOC_Os07g03850.1	L-LEC	0.0669566	-0.130449	-0.125448
LOC_Os03g56160.1	L-LEC	0.0886015	0.758438	0.292069
LOC_Os07g03950.1	L-LEC	0.0990062	0.486913	-0.60249
LOC_Os07g03840.1	L-LEC	0.116579	1.14065	-0.157235
LOC_Os07g03830.1	L-LEC	0.141005	1.09174	-0.0651171
LOC_Os07g18240.1	L-LEC	0.176731	-0.016882	-1.53367
LOC_Os05g13770.1	L-LEC	0.207026	0.166882	-0.125007
LOC_Os08g03170.1	L-LEC	0.244684	NA	NA
LOC_Os03g56180.1	L-LEC	0.36352	0.74168	1.51985
LOC_Os02g19630.1	L-LEC	0.370692	0.149613	0.364391
LOC_Os12g41490.1	L-LEC	0.539645	0.346223	0.155571
LOC_Os04g01874.1	L-LEC	0.555385	-0.252168	0.671849
LOC_Os07g04130.1	L-LEC	0.566612	2.38554	NA
LOC_Os02g48210.1	L-LEC	0.641201	-0.297239	1.14875
LOC_Os07g38800.1	L-LEC	0.713953	-0.0906355	0.411786
LOC_Os04g22120.1	L-LEC	0.718615	NA	NA
LOC_Os01g57100.1	L-LEC	0.757609	0.42047	0.137072
LOC_Os03g60810.1	L-LEC	0.783393	0.106264	-0.0525609
LOC_Os07g38810.1	L-LEC	0.852293	0.450076	0.62188
LOC_Os02g42780.1	L-LEC	0.981649	0.0229659	1.93488
LOC_Os08g03070.1	L-LEC	0.981649	NA	NA
LOC_Os10g10540.1	L-LEC	0.981649	0.630648	-0.0651171
LOC_Os12g41270.1	L-LEC	0.981649	1.53754	3.10481
LOC_Os04g44910.1	L-LEC	0.983166	0.654107	0.226422
LOC_Os04g44900.1	L-LEC	0.994344	0.470509	0.136425
LOC_Os07g03810.1	L-LEC	1.05058	1.14579	1.21232
LOC_Os07g03820.1	L-LEC	1.09316	1.0292	1.42965
LOC_Os11g25860.1	L-LEC	1.1287	0.701698	0.587444
LOC_Os08g40270.1	L-LEC	1.17429	-0.784389	1.86979
LOC_Os12g38610.1	L-LEC	1.20906	0.322526	0.929684
LOC_Os05g03450.1	L-LEC	1.26176	0.027984	0.411321
LOC_Os08g02996.1	L-LEC	1.30358	0.878576	2.10481
LOC_Os08g03020.1	L-LEC	1.62376	1.41724	-0.313045
LOC_Os04g05560.1	L-LEC	1.789	2.80057	-2.06512
LOC_Os04g01890.1	L-LEC	3.37397	3.67504	-0.0651171
LOC_Os08g03150.1	L-LEC	3.789	NA	NA
LOC_Os02g48200.1	L-LEC	NA	1.80057	NA
LOC_Os04g03370.1	L-LEC	NA	-1.10632	NA
LOC_Os04g03530.1	L-LEC	NA	NA	-0.0651171
LOC_Os04g04670.1	L-LEC	NA	NA	NA
LOC_Os04g04800.1	L-LEC	NA	-1.59174	NA
LOC_Os04g04914.1	L-LEC	NA	NA	NA
LOC_Os04g05330.1	L-LEC	NA	0.215611	NA
LOC_Os04g05470.1	L-LEC	NA	NA	NA
LOC_Os04g05580.1	L-LEC	NA	NA	NA
LOC_Os04g06210.1	L-LEC	NA	NA	NA
LOC_Os04g06244.1	L-LEC	NA	NA	NA
LOC_Os05g14220.1	L-LEC	NA	NA	NA
LOC_Os06g10790.1	L-LEC	NA	NA	NA
LOC_Os06g22290.1	L-LEC	NA	0.215611	NA
LOC_Os07g03780.1	L-LEC	NA	NA	NA
LOC_Os07g03790.1	L-LEC	NA	NA	NA
LOC_Os07g03920.1	L-LEC	NA	NA	NA
LOC_Os07g04000.1	L-LEC	NA	NA	NA
LOC_Os07g04010.1	L-LEC	NA	NA	NA
LOC_Os07g38820.1	L-LEC	NA	NA	NA
LOC_Os08g03040.1	L-LEC	NA	NA	NA
LOC_Os08g03090.1	L-LEC	NA	NA	NA
LOC_Os08g03160.1	L-LEC	NA	NA	NA
LOC_Os08g40280.1	L-LEC	NA	NA	NA
LOC_Os09g09500.1	L-LEC	NA	NA	NA
LOC_Os09g16590.1	L-LEC	NA	NA	NA
LOC_Os09g17110.1	L-LEC	NA	NA	NA
LOC_Os10g38960.1	L-LEC	NA	NA	NA
LOC_Os12g31610.1	L-LEC	NA	NA	NA
LOC_Os12g41510.1	L-LEC	NA	NA	NA
LOC_Os12g41530.1	L-LEC	NA	NA	NA
LOC_Os12g41540.1	L-LEC	NA	1.21561	-1.65008
LOC_Os01g02610.1	LRK10L-2	-1.82571	-0.0474234	-1.06512
LOC_Os01g02300.1	LRK10L-2	-1.24678	0.787692	1.84447
LOC_Os01g02290.1	LRK10L-2	-1.14522	0.939977	1.10596
LOC_Os01g02560.1	LRK10L-2	-0.947847	0.38771	-0.335765
LOC_Os01g02440.1	LRK10L-2	-0.866348	0.630648	-0.0651171
LOC_Os01g49614.1	LRK10L-2	-0.738243	0.331454	-0.363879
LOC_Os01g04460.1	LRK10L-2	-0.701933	0.749724	0.532784
LOC_Os01g04570.1	LRK10L-2	-0.682748	-0.729941	-0.56959
LOC_Os01g02790.1	LRK10L-2	-0.659897	-0.158785	-1.87247
LOC_Os01g04480.1	LRK10L-2	-0.598784	-0.643672	0.406504
LOC_Os01g02680.1	LRK10L-2	-0.433388	0.478645	NA
LOC_Os01g04550.1	LRK10L-2	-0.370237	0.54093	-0.57969
LOC_Os01g04490.1	LRK10L-2	-0.356795	-0.0266262	0.120749
LOC_Os01g02690.1	LRK10L-2	-0.355386	0.0387332	-0.336419
LOC_Os01g02750.1	LRK10L-2	-0.324407	-0.163718	0.349398
LOC_Os01g02810.1	LRK10L-2	-0.286284	-0.232663	-0.096144
LOC_Os01g02770.1	LRK10L-2	-0.213742	-0.200591	-0.0684997
LOC_Os01g02780.1	LRK10L-2	-0.206042	-0.599306	-0.802083
LOC_Os01g02400.1	LRK10L-2	-0.161532	0.255054	0.0598205
LOC_Os01g02390.1	LRK10L-2	-0.142375	0.325866	1.11056
LOC_Os01g02360.1	LRK10L-2	-0.12088	-0.25484	0.39613
LOC_Os01g02580.1	LRK10L-2	-0.0506915	0.0663071	-0.387045
LOC_Os01g02840.1	LRK10L-2	0.028955	-0.183426	0.0846301
LOC_Os01g02420.1	LRK10L-2	0.129748	0.11356	-0.270586
LOC_Os01g02730.1	LRK10L-2	0.132657	0.274206	0.376255
LOC_Os08g24780.1	LRK10L-2	0.149705	-0.0419965	0.781502
LOC_Os01g02430.1	LRK10L-2	0.189091	0.696738	-1.20262
LOC_Os01g49590.1	LRK10L-2	0.226068	0.313308	0.370982
LOC_Os01g02570.1	LRK10L-2	0.240971	0.179899	-0.685086
LOC_Os01g02320.1	LRK10L-2	0.247461	-0.101305	0.196669
LOC_Os01g02550.1	LRK10L-2	0.310272	0.703549	0.157275
LOC_Os01g02350.1	LRK10L-2	0.315073	0.194605	0.212237
LOC_Os01g02460.1	LRK10L-2	0.329573	0.137608	0.34992
LOC_Os01g02700.1	LRK10L-2	0.372823	0.704463	-0.554958
LOC_Os01g02760.1	LRK10L-2	0.448402	0.199901	-0.368509
LOC_Os01g02600.1	LRK10L-2	0.719421	0.363129	0.213332
LOC_Os01g02800.1	LRK10L-2	0.723713	0.201256	-0.463281
LOC_Os01g02830.1	LRK10L-2	1.07452	0.352162	-0.229306
LOC_Os01g04580.1	LRK10L-2	1.1881	-1.24382	0.873788
LOC_Os01g04520.1	LRK10L-2	1.98165	0.215611	3.25681
LOC_Os08g24630.1	LRK10L-2	2.22958	-0.106317	NA
LOC_Os01g02410.1	LRK10L-2	NA	-1.36935	NA
LOC_Os04g09770.1	LRK10L-2	NA	NA	NA
LOC_Os01g70260.1	LRR_XVI	-0.115449	0.460943	-0.217969
LOC_Os06g18000.1	LRR_XVI	0.0605023	0.758274	-0.372995
LOC_Os03g14710.1	LRR_XVI	0.304708	0.556316	0.481099
LOC_Os09g19350.1	LRR-I	-1.18828	NA	NA
LOC_Os09g09220.1	LRR-I	-1.01835	0.215611	NA
LOC_Os09g19140.1	LRR-I	-0.79094	-2.10632	NA
LOC_Os01g59550.1	LRR-I	-0.424477	0.14271	0.0937724
LOC_Os08g04420.1	LRR-I	-0.331509	0.520466	-0.0482432
LOC_Os05g44960.1	LRR-I	-0.210996	0.853041	-0.939586
LOC_Os01g59560.1	LRR-I	-0.159213	0.386798	0.204401
LOC_Os09g19160.1	LRR-I	-0.134913	-0.0751254	-0.856131
LOC_Os05g15720.1	LRR-I	-0.0982041	-0.0449802	0.372388
LOC_Os02g05730.1	LRR-I	-0.0848024	-0.136064	0.371947
LOC_Os05g44930.1	LRR-I	-0.0183507	-5.17671	1.25681
LOC_Os12g01200.1	LRR-I	-0.00941762	-0.0420226	0.236438
LOC_Os07g38070.1	LRR-I	-0.00178855	0.106786	0.150999
LOC_Os11g01200.1	LRR-I	0.0166129	0.0397134	0.248733
LOC_Os01g59570.1	LRR-I	0.128491	-0.106317	0.543692
LOC_Os09g19229.1	LRR-I	0.276393	-1.55194	-0.387045
LOC_Os09g18020.1	LRR-I	0.496222	-0.0474234	NA
LOC_Os09g19380.1	LRR-I	0.545035	-0.0915705	NA
LOC_Os09g18594.1	LRR-I	0.618588	0.00256612	-0.23819
LOC_Os09g18159.1	LRR-I	0.752167	-1.45424	-0.0651171
LOC_Os09g18360.1	LRR-I	0.793577	-0.296103	-1.25776
LOC_Os12g37980.1	LRR-I	0.981649	-0.199427	0.0604138
LOC_Os01g59580.1	LRR-I	0.981649	-0.369352	NA
LOC_Os01g74550.1	LRR-I	1.36867	0.559565	-0.399536
LOC_Os09g18230.1	LRR-I	2.68209	-0.146959	0.769824
LOC_Os01g03370.1	LRR-I	NA	NA	NA
LOC_Os05g44940.1	LRR-I	NA	NA	NA
LOC_Os05g44970.1	LRR-I	NA	NA	NA
LOC_Os05g44990.1	LRR-I	NA	NA	NA
LOC_Os08g40650.1	LRR-I	NA	NA	NA
LOC_Os09g17910.1	LRR-I	NA	NA	NA
LOC_Os09g17970.1	LRR-I	NA	NA	NA
LOC_Os09g18010.1	LRR-I	NA	NA	NA
LOC_Os09g18030.1	LRR-I	NA	NA	NA
LOC_Os09g18260.1	LRR-I	NA	-1.78439	NA
LOC_Os09g18530.1	LRR-I	NA	NA	NA
LOC_Os09g19510.1	LRR-I	NA	NA	NA
LOC_Os06g12120.1	LRR-II	-0.544414	0.201318	0.127329
LOC_Os02g14120.1	LRR-II	-0.0123395	0.122855	0.0901516
LOC_Os02g18320.1	LRR-II	0.17907	-0.0478129	0.448371
LOC_Os08g07760.1	LRR-II	0.203989	0.0857402	-0.230229
LOC_Os04g38480.1	LRR-II	0.205875	0.551055	0.270571
LOC_Os11g39370.1	LRR-II	0.282035	0.504679	-0.0716912
LOC_Os01g07630.1	LRR-II	0.373228	-0.242907	0.140202
LOC_Os08g34380.1	LRR-II	0.417748	1.08234	-0.316656
LOC_Os06g16330.1	LRR-II	0.467264	0.0125285	-0.248228
LOC_Os08g07890.1	LRR-II	0.733509	0.70575	-0.663019
LOC_Os03g49620.1	LRR-II	0.793789	0.605023	0.179687
LOC_Os05g07850.1	LRR-II	NA	NA	NA
LOC_Os07g38640.1	LRR-III	-3.01835	NA	-0.717194
LOC_Os11g40550.1	LRR-III	-3.01835	-3.10632	NA
LOC_Os01g42294.1	LRR-III	-2.01835	0.377882	1.68007
LOC_Os02g58390.1	LRR-III	-1.60331	-0.69128	-1.30216
LOC_Os01g51400.1	LRR-III	-1.24074	-0.0504639	0.607078
LOC_Os11g19490.1	LRR-III	-0.755316	-0.784389	0.934883
LOC_Os02g07810.1	LRR-III	-0.603313	1.21561	NA
LOC_Os09g02250.1	LRR-III	-0.603313	-0.784389	1.02235
LOC_Os05g40200.1	LRR-III	-0.477782	-0.0222018	1.06052
LOC_Os12g13310.1	LRR-III	-0.26989	0.0551463	0.370982
LOC_Os03g18630.1	LRR-III	-0.240743	-1.10632	NA
LOC_Os04g46320.1	LRR-III	-0.193185	-0.265015	0.532784
LOC_Os08g40990.1	LRR-III	-0.173629	-0.377214	-0.751008
LOC_Os03g50450.1	LRR-III	-0.0183507	-0.368824	-0.191242
LOC_Os06g09860.1	LRR-III	0.0382328	1.00411	0.34992
LOC_Os09g23570.1	LRR-III	0.101943	-0.158269	0.612955
LOC_Os05g51070.1	LRR-III	0.311406	0.146089	0.00261124
LOC_Os07g48310.1	LRR-III	0.354809	-0.0712702	0.18529
LOC_Os02g43870.1	LRR-III	0.403476	0.225526	0.172133
LOC_Os03g12250.1	LRR-III	0.422222	0.274107	0.166613
LOC_Os01g12390.1	LRR-III	0.499855	-0.0554653	-0.0229916
LOC_Os08g39590.1	LRR-III	0.6117	-0.337361	-1.00192
LOC_Os07g43350.1	LRR-III	0.711508	0.0406853	0.34621
LOC_Os08g45060.1	LRR-III	0.790465	0.357083	0.149983
LOC_Os01g33090.1	LRR-III	0.880366	0.18355	0.106154
LOC_Os01g60330.1	LRR-III	0.884352	-0.668912	-0.443629
LOC_Os08g33090.1	LRR-III	0.981649	-1.21735	-0.0651171
LOC_Os11g01620.1	LRR-III	0.981649	-0.369352	-1.06512
LOC_Os06g43170.1	LRR-III	1.26853	0.491245	0.452101
LOC_Os03g21510.1	LRR-III	1.47808	0.309938	0.599366
LOC_Os10g35040.1	LRR-III	2.30358	1.64445	0.73135
LOC_Os12g01700.1	LRR-III	2.30358	0.478645	0.519845
LOC_Os01g04230.1	LRR-III	NA	-1.10632	1.10481
LOC_Os03g20450.1	LRR-III	NA	-1.78439	2.74224
LOC_Os04g38910.1	LRR-III	NA	-0.986023	1.51985
LOC_Os04g48760.1	LRR-III	NA	NA	NA
LOC_Os04g55620.1	LRR-III	NA	0.478645	0.503167
LOC_Os06g45240.1	LRR-III	NA	-0.199427	-1.80208
LOC_Os07g05190.1	LRR-III	NA	NA	NA
LOC_Os09g20970.1	LRR-III	NA	NA	NA
LOC_Os01g39600.1	LRR-IV	3.06911	0.427115	0.58696
LOC_Os06g04370.1	LRR-IV	NA	0.905271	-0.562617
LOC_Os08g02440.1	LRR-IV	NA	NA	0.934883
LOC_Os03g50810.1	LRR-IX	0.143408	-0.36034	0.273725
LOC_Os11g26130.1	LRR-IX	0.199524	0.222576	0.0980326
LOC_Os04g58910.1	LRR-IX	0.755014	-0.0102892	0.446351
LOC_Os09g38700.1	LRR-V	-1.78389	1.53754	0.934883
LOC_Os02g10110.1	LRR-V	-0.999242	0.515171	1.24421
LOC_Os02g04430.1	LRR-V	-0.923886	0.630648	0.414051
LOC_Os06g45020.1	LRR-V	-0.685323	-0.264254	0.455273
LOC_Os02g09740.1	LRR-V	-0.527364	0.189616	0.979277
LOC_Os06g42800.1	LRR-V	-0.113699	-0.324957	0.0432865
LOC_Os07g37810.1	LRR-V	0.0350885	0.159921	0.856074
LOC_Os07g42626.1	LRR-V	0.122512	-0.439254	-0.228616
LOC_Os03g08550.1	LRR-V	0.439517	0.320595	0.164919
LOC_Os03g27990.1	LRR-V	0.567655	-0.324845	0.43118
LOC_Os10g25090.1	LRR-V	0.714602	0.618676	-0.181321
LOC_Os02g07960.1	LRR-V	NA	NA	NA
LOC_Os07g07230.1	LRR-VI-1	-0.040377	-0.0283146	-0.182919
LOC_Os06g38970.1	LRR-VI-1	0.467174	0.659674	-0.149847
LOC_Os03g57780.1	LRR-VI-1	0.489984	0.100785	0.121563
LOC_Os05g39410.1	LRR-VI-2	-0.994599	-0.22478	0.545861
LOC_Os01g10900.1	LRR-VI-2	-0.646382	0.66307	0.141334
LOC_Os07g49240.1	LRR-VI-2	-0.141765	-0.0349221	0.388148
LOC_Os03g18370.1	LRR-VI-2	-0.132474	-0.146426	0.315155
LOC_Os04g58700.1	LRR-VI-2	-0.0093056	0.781684	0.603844
LOC_Os01g48390.1	LRR-VI-2	0.0205682	0.117431	-0.331846
LOC_Os05g28520.1	LRR-VI-2	0.14293	-0.242594	0.237446
LOC_Os05g48660.1	LRR-VI-2	0.318554	-0.0486016	0.279054
LOC_Os07g06570.1	LRR-VI-2	NA	0.630648	-0.0651171
LOC_Os10g21090.1	LRR-VI-2	NA	NA	NA
LOC_Os10g38800.1	LRR-VII	-3.18828	NA	0.519845
LOC_Os03g03570.1	LRR-VII	-0.6883	0.0955736	0.298609
LOC_Os01g60670.1	LRR-VII	-0.281385	-0.199427	-0.139118
LOC_Os06g35200.1	LRR-VII	0.0811849	-0.486589	-0.686059
LOC_Os02g14480.1	LRR-VII	0.495871	0.132417	0.416871
LOC_Os01g72700.1	LRR-VII	0.981649	0.701038	1.51985
LOC_Os08g17410.1	LRR-VII	1.05204	-0.410931	0.118747
LOC_Os03g21730.1	LRR-VII	NA	-1.36935	1.74224
LOC_Os05g40050.1	LRR-VII	NA	0.122502	-0.529064
LOC_Os11g14050.1	LRR-VIII-1	-0.980549	-0.18432	0.14347
LOC_Os01g60280.1	LRR-VIII-1	-0.296552	-0.336868	-0.360754
LOC_Os01g60060.1	LRR-VIII-1	-0.25155	-0.654829	0.294779
LOC_Os05g24010.1	LRR-VIII-1	-0.11695	0.124749	0.229743
LOC_Os01g72990.1	LRR-VIII-1	-0.0319941	-0.178305	0.389517
LOC_Os05g40270.1	LRR-VIII-1	-0.0100124	0.255052	-0.122514
LOC_Os03g21230.1	LRR-VIII-1	0.356275	-0.0491499	0.43841
LOC_Os05g40770.1	LRR-VIII-1	0.371939	0.32262	0.762702
LOC_Os12g10740.1	LRR-VIII-1	0.922199	0.190074	0.716683
LOC_Os02g06930.1	LRR-VIII-2	-0.789137	-0.299621	0.517271
LOC_Os05g16430.1	LRR-VIII-2	-0.490655	0.00276235	0.507462
LOC_Os04g52840.1	LRR-VIII-2	-0.411753	-0.0707988	1.06604
LOC_Os03g15770.1	LRR-VIII-2	-0.401679	-0.105194	0.444917
LOC_Os04g52630.1	LRR-VIII-2	-0.150141	0.0483411	-0.415359
LOC_Os08g10150.1	LRR-VIII-2	-0.128404	0.215611	0.104808
LOC_Os06g46330.1	LRR-VIII-2	-0.115009	0.122502	0.465398
LOC_Os02g42620.1	LRR-VIII-2	-0.0558711	0.3486	-0.0253322
LOC_Os04g52640.1	LRR-VIII-2	0.0661513	0.305896	-0.193547
LOC_Os09g17630.1	LRR-VIII-2	0.066772	0.324853	-0.384981
LOC_Os08g10320.1	LRR-VIII-2	0.107384	0.181869	-0.211538
LOC_Os05g16740.1	LRR-VIII-2	0.149921	0.122798	-0.25392
LOC_Os04g52614.1	LRR-VIII-2	0.150023	0.266395	0.647725
LOC_Os08g10070.1	LRR-VIII-2	0.169936	0.655102	0.0143174
LOC_Os04g52590.1	LRR-VIII-2	0.211131	-0.0208292	0.96591
LOC_Os05g16930.1	LRR-VIII-2	0.229947	1.09617	2.30834
LOC_Os05g17604.1	LRR-VIII-2	0.293593	-0.110617	-0.743189
LOC_Os04g52600.1	LRR-VIII-2	0.353393	0.40134	0.8842
LOC_Os04g58250.1	LRR-VIII-2	0.368263	0.16341	0.138446
LOC_Os05g16670.1	LRR-VIII-2	0.376181	0.0583302	-0.0796166
LOC_Os08g10330.1	LRR-VIII-2	0.461642	-0.997694	-1.0826
LOC_Os12g41710.1	LRR-VIII-2	0.530293	0.613818	2.02354
LOC_Os08g10300.1	LRR-VIII-2	0.586283	0.0285254	-0.0738607
LOC_Os05g16824.1	LRR-VIII-2	0.591046	0.170714	0.575297
LOC_Os08g10310.1	LRR-VIII-2	0.789004	-1.95431	-0.387045
LOC_Os04g22470.1	LRR-VIII-2	1.789	NA	NA
LOC_Os08g10290.1	LRR-VIII-2	2.14121	0.0494538	0.398539
LOC_Os05g17810.1	LRR-VIII-2	NA	NA	NA
LOC_Os05g34270.1	LRR-Xa	-0.212279	0.133467	0.387457
LOC_Os04g41030.1	LRR-Xa	0.321181	0.47659	0.274998
LOC_Os11g14420.1	LRR-Xa	0.395441	0.281241	0.260704
LOC_Os06g47740.1	LRR-Xb	-1.28139	0.630648	0.256811
LOC_Os02g05970.1	LRR-Xb	-0.895203	0.00220736	1.8043
LOC_Os07g40630.1	LRR-Xb	-0.63379	-0.0942443	-0.000659208
LOC_Os10g02500.1	LRR-Xb	-0.603313	-0.199427	1.25681
LOC_Os02g05950.1	LRR-Xb	-0.587819	0.760496	0.000972132
LOC_Os02g10100.1	LRR-Xb	-0.562671	-0.0877811	1.55937
LOC_Os02g05960.1	LRR-Xb	-0.442448	0.375517	0.320494
LOC_Os02g05980.1	LRR-Xb	-0.355017	0.451448	1.33548
LOC_Os11g06780.1	LRR-Xb	-0.060323	0.645492	-0.335765
LOC_Os04g39180.1	LRR-Xb	-0.0183507	0.0636079	1.25681
LOC_Os02g05930.1	LRR-Xb	0.0245351	0.0204293	0.270799
LOC_Os02g05920.1	LRR-Xb	0.0572232	0.119795	-0.170516
LOC_Os04g57630.1	LRR-Xb	0.295241	0.122124	-0.0376055
LOC_Os02g05910.1	LRR-Xb	0.435367	0.326642	0.903174
LOC_Os06g47650.1	LRR-Xb	0.44319	0.0762834	0.0198561
LOC_Os02g05940.1	LRR-Xb	0.449428	-0.0220806	0.28538
LOC_Os02g41890.1	LRR-Xb	0.492421	0.171533	-0.0379809
LOC_Os08g25380.1	LRR-Xb	0.541077	0.196926	0.508286
LOC_Os01g68870.1	LRR-Xb	0.735009	0.169137	0.221504
LOC_Os01g52050.1	LRR-Xb	0.850334	-0.232428	0.225444
LOC_Os06g47700.1	LRR-Xb	0.856118	0.93731	0.282806
LOC_Os07g01710.1	LRR-Xb	1.04419	0.176841	0.416809
LOC_Os06g47720.1	LRR-Xb	1.10718	0.689542	-0.461046
LOC_Os09g12240.1	LRR-Xb	1.68619	-0.0830473	0.779232
LOC_Os02g02490.1	LRR-Xb	NA	0.215611	-0.41304
LOC_Os06g47750.1	LRR-Xb	NA	NA	NA
LOC_Os07g12480.1	LRR-Xb	NA	-0.199427	NA
LOC_Os11g26140.1	LRR-Xb	NA	NA	-0.287509
LOC_Os05g51740.1	LRR-XI	-1.43339	-0.0839493	-1.65008
LOC_Os01g07560.1	LRR-XI	-1.01835	-0.436466	-2.06512
LOC_Os06g36320.1	LRR-XI	-0.506289	-0.574256	0.291314
LOC_Os08g34650.1	LRR-XI	-0.503778	0.100134	-0.0651171
LOC_Os01g53920.1	LRR-XI	-0.328035	0.233597	-0.164653
LOC_Os02g13430.1	LRR-XI	-0.0994025	0.231821	-1.31304
LOC_Os12g43660.1	LRR-XI	-0.0945863	-0.0145745	-0.706857
LOC_Os05g07740.1	LRR-XI	-0.0839391	0.0294209	-0.244286
LOC_Os06g36270.1	LRR-XI	-0.0741566	0.173392	0.621608
LOC_Os02g12940.1	LRR-XI	-0.0294913	-0.17028	0.232237
LOC_Os09g30190.1	LRR-XI	-0.0183507	NA	NA
LOC_Os12g08180.1	LRR-XI	0.00576782	0.33307	0.212554
LOC_Os02g13510.1	LRR-XI	0.0249188	0.90761	-0.384098
LOC_Os03g56270.1	LRR-XI	0.0272118	-0.204352	0.127877
LOC_Os04g42700.1	LRR-XI	0.0374712	0.0685426	0.408667
LOC_Os02g12910.1	LRR-XI	0.0649048	-0.307255	-0.111146
LOC_Os11g12620.1	LRR-XI	0.151574	0.959271	0.519845
LOC_Os01g65650.1	LRR-XI	0.18079	-0.339832	-0.81763
LOC_Os07g10630.1	LRR-XI	0.23149	-0.157847	-0.536568
LOC_Os05g44770.1	LRR-XI	0.327677	0.132959	0.365848
LOC_Os08g28870.1	LRR-XI	0.356646	0.830693	-0.507635
LOC_Os11g12530.1	LRR-XI	0.390677	-0.306894	-0.495394
LOC_Os10g06760.1	LRR-XI	0.440604	-0.0478694	0.0617241
LOC_Os10g06740.1	LRR-XI	0.53419	-0.199427	2.45844
LOC_Os06g50340.1	LRR-XI	0.559443	-0.232818	-0.60232
LOC_Os04g39650.1	LRR-XI	0.60968	-0.0421868	-0.235042
LOC_Os08g34640.1	LRR-XI	0.653729	-0.0593961	0.44375
LOC_Os04g04330.1	LRR-XI	0.718615	3.38554	-0.0651171
LOC_Os12g43640.1	LRR-XI	0.742501	0.72809	0.0573505
LOC_Os03g12730.1	LRR-XI	0.825998	0.100841	0.568344
LOC_Os07g31500.1	LRR-XI	0.959889	-0.236901	-0.115743
LOC_Os01g13800.1	LRR-XI	0.980758	0.527576	0.34992
LOC_Os07g04190.1	LRR-XI	1.14562	-0.521355	-0.23324
LOC_Os07g05740.1	LRR-XI	1.89919	0.0505518	0.829913
LOC_Os02g02140.1	LRR-XI	NA	NA	NA
LOC_Os03g05140.1	LRR-XI	NA	NA	NA
LOC_Os06g38990.1	LRR-XI	NA	NA	NA
LOC_Os08g05290.1	LRR-XI	NA	NA	NA
LOC_Os08g38560.1	LRR-XI	NA	NA	NA
LOC_Os09g15700.1	LRR-XI	NA	NA	NA
LOC_Os10g19160.1	LRR-XII	-2.18828	-1.64237	0.934883
LOC_Os08g14990.1	LRR-XII	-1.75403	-0.183533	-0.548634
LOC_Os02g40180.1	LRR-XII	-1.08126	-0.412708	-0.166997
LOC_Os01g33950.1	LRR-XII	-1.01835	-1.59174	0.934883
LOC_Os07g03990.1	LRR-XII	-1.01835	-0.423507	1.02389
LOC_Os11g07160.1	LRR-XII	-1.01835	-1.59174	NA
LOC_Os11g07260.1	LRR-XII	-0.911436	-0.491097	0.0185409
LOC_Os10g22890.1	LRR-XII	-0.889068	0.458468	0.246827
LOC_Os01g33110.1	LRR-XII	-0.875686	-0.402386	0.488275
LOC_Os11g40970.1	LRR-XII	-0.809618	0.259486	1.04451
LOC_Os02g13460.1	LRR-XII	-0.804226	0.984285	1.25681
LOC_Os11g40890.1	LRR-XII	-0.735951	-1.95431	NA
LOC_Os10g02970.1	LRR-XII	-0.696423	0.045686	-0.0651171
LOC_Os02g11980.1	LRR-XII	-0.641281	-0.291791	0.86237
LOC_Os02g40200.1	LRR-XII	-0.616333	-0.263357	-1.16439
LOC_Os02g40240.1	LRR-XII	-0.601543	0.131808	-0.0935326
LOC_Os04g15650.1	LRR-XII	-0.569944	0.931438	-0.913114
LOC_Os02g13780.1	LRR-XII	-0.554404	-0.701927	0.519845
LOC_Os11g47240.1	LRR-XII	-0.550912	0.170434	-1.34293
LOC_Os01g05960.1	LRR-XII	-0.540649	-0.466479	0.0987077
LOC_Os08g14940.1	LRR-XII	-0.523709	-1.12685	-2.08161
LOC_Os02g12030.1	LRR-XII	-0.51734	-0.677474	-0.197312
LOC_Os01g12790.1	LRR-XII	-0.503778	-0.492208	1.12753
LOC_Os02g11930.1	LRR-XII	-0.469457	-0.440125	0.299371
LOC_Os06g38760.1	LRR-XII	-0.453852	-0.768736	0.18281
LOC_Os04g15660.1	LRR-XII	-0.427061	-0.218092	0.315957
LOC_Os02g12400.1	LRR-XII	-0.423404	-0.294898	0.254899
LOC_Os11g47030.1	LRR-XII	-0.383861	0.189026	-1.10912
LOC_Os06g38340.1	LRR-XII	-0.381035	0.0385426	0.487424
LOC_Os02g34750.1	LRR-XII	-0.373634	-0.0610878	-0.270436
LOC_Os11g47310.1	LRR-XII	-0.333083	0.178617	1.16827
LOC_Os01g05940.1	LRR-XII	-0.311643	-0.0163802	0.123917
LOC_Os11g07270.1	LRR-XII	-0.310729	0.251482	0.33032
LOC_Os11g07110.1	LRR-XII	-0.307857	-0.310071	0.710566
LOC_Os11g07120.1	LRR-XII	-0.300122	-0.212251	0.39611
LOC_Os06g38780.1	LRR-XII	-0.27469	-0.245054	0.428215
LOC_Os06g23190.1	LRR-XII	-0.241087	-0.365679	-0.225472
LOC_Os11g29790.1	LRR-XII	-0.206907	-0.333539	0.230518
LOC_Os11g07250.1	LRR-XII	-0.196138	-0.355412	0.37058
LOC_Os10g22860.1	LRR-XII	-0.191802	0.203572	-0.338842
LOC_Os09g25540.1	LRR-XII	-0.180825	-0.090816	0.497674
LOC_Os12g42520.1	LRR-XII	-0.151072	-0.119134	0.0491238
LOC_Os11g07210.1	LRR-XII	-0.132683	0.0184191	0.307692
LOC_Os06g16070.1	LRR-XII	-0.122901	-0.34407	0.18101
LOC_Os06g38650.1	LRR-XII	-0.0955186	0.394719	0.654775
LOC_Os06g38490.1	LRR-XII	-0.0824811	0.322526	0.404368
LOC_Os11g10310.1	LRR-XII	-0.0638668	-0.529823	-0.828462
LOC_Os11g36190.1	LRR-XII	-0.0629409	0.486173	0.0693489
LOC_Os11g41100.1	LRR-XII	-0.0356287	-0.330252	-0.0170228
LOC_Os06g38730.1	LRR-XII	-0.0268959	-0.231158	0.368953
LOC_Os11g47290.1	LRR-XII	-0.0183507	NA	NA
LOC_Os02g34790.1	LRR-XII	-0.0183507	NA	NA
LOC_Os02g42370.1	LRR-XII	0.0206305	-0.126696	0.0404058
LOC_Os11g46980.1	LRR-XII	0.0244175	-0.0286044	0.454773
LOC_Os02g12420.1	LRR-XII	0.0640288	0.781656	0.89869
LOC_Os02g12450.1	LRR-XII	0.0885645	-0.000117694	-0.0651171
LOC_Os11g47300.1	LRR-XII	0.119153	-0.968814	1.51985
LOC_Os01g05870.1	LRR-XII	0.125422	0.0843665	0.282806
LOC_Os01g05640.1	LRR-XII	0.177314	-0.377046	-0.141642
LOC_Os11g47000.1	LRR-XII	0.183283	-0.369352	0.256811
LOC_Os06g38930.1	LRR-XII	0.191103	0.0206792	0.151152
LOC_Os02g12010.1	LRR-XII	0.210783	0.525155	0.747256
LOC_Os11g36160.1	LRR-XII	0.23268	0.456619	1.90655
LOC_Os01g19160.1	LRR-XII	0.248164	0.135884	-0.043422
LOC_Os11g47210.1	LRR-XII	0.260803	-0.899866	0.934883
LOC_Os02g13410.1	LRR-XII	0.303577	NA	0.0829816
LOC_Os11g40810.1	LRR-XII	0.362956	0.21986	-1.23232
LOC_Os02g01800.1	LRR-XII	0.367303	-0.67516	0.867769
LOC_Os11g07230.1	LRR-XII	0.394682	-0.407423	0.0451017
LOC_Os08g14950.1	LRR-XII	0.396687	-1.71039	-3.13223
LOC_Os06g45630.1	LRR-XII	0.40907	0.850847	0.972358
LOC_Os11g07060.1	LRR-XII	0.467076	-0.0623737	-0.174742
LOC_Os11g35500.1	LRR-XII	0.496222	0.385536	-0.369972
LOC_Os11g36150.1	LRR-XII	0.53651	0.04343	0.324295
LOC_Os11g36090.1	LRR-XII	0.539226	-0.297459	-0.10634
LOC_Os11g07240.1	LRR-XII	0.566612	0.537539	NA
LOC_Os06g08710.1	LRR-XII	0.607674	0.61649	-0.0266429
LOC_Os11g46970.1	LRR-XII	0.63106	-0.412101	0.525972
LOC_Os02g30540.1	LRR-XII	0.659721	0.682737	0.127528
LOC_Os02g12440.1	LRR-XII	0.665504	1.02889	0.749668
LOC_Os01g49920.1	LRR-XII	0.709344	-0.18831	0.307514
LOC_Os11g47180.1	LRR-XII	0.764419	-0.519656	-0.130073
LOC_Os11g36140.1	LRR-XII	0.829646	1.438	1.84177
LOC_Os10g33040.1	LRR-XII	0.835298	-0.00947654	0.160487
LOC_Os11g46960.1	LRR-XII	0.845766	-0.539655	-0.0810586
LOC_Os06g38670.1	LRR-XII	0.876039	0.0677123	1.00627
LOC_Os04g52780.1	LRR-XII	0.971258	2.37855	3.79286
LOC_Os04g15630.1	LRR-XII	0.981649	-0.00678142	-0.354624
LOC_Os01g49910.1	LRR-XII	1.0536	0.379587	0.225011
LOC_Os08g24310.1	LRR-XII	1.05775	-0.466313	0.979789
LOC_Os01g05980.1	LRR-XII	1.27711	-2.42825	0.934883
LOC_Os07g03000.1	LRR-XII	1.88211	0.663626	0.973018
LOC_Os04g03210.1	LRR-XII	NA	NA	NA
LOC_Os04g13640.1	LRR-XII	NA	NA	NA
LOC_Os06g08690.1	LRR-XII	NA	NA	-0.0651171
LOC_Os06g38590.1	LRR-XII	NA	1.21561	-1.38705
LOC_Os07g14820.1	LRR-XII	NA	NA	NA
LOC_Os10g02990.1	LRR-XII	NA	NA	NA
LOC_Os10g13970.1	LRR-XII	NA	NA	NA
LOC_Os10g18990.1	LRR-XII	NA	NA	NA
LOC_Os10g32990.1	LRR-XII	NA	-0.199427	0.671849
LOC_Os11g07130.1	LRR-XII	NA	NA	NA
LOC_Os11g07140.1	LRR-XII	NA	NA	NA
LOC_Os11g07170.1	LRR-XII	NA	NA	NA
LOC_Os11g07180.1	LRR-XII	NA	1.53754	-0.0651171
LOC_Os11g36180.1	LRR-XII	NA	NA	NA
LOC_Os01g14510.1	LRR-XIIIa	0.194261	-0.155227	-1.30563
LOC_Os03g16010.1	LRR-XIIIa	0.271565	0.0905559	0.176397
LOC_Os12g44090.1	LRR-XIIIa	1.48415	0.0263406	0.144336
LOC_Os06g03970.1	LRR-XIIIb	-0.685775	-0.0761551	-0.357725
LOC_Os06g10230.1	LRR-XIIIb	0.981649	-1.10632	0.51265
LOC_Os02g53720.1	LRR-XIIIb	1.02118	0.1024	0.369286
LOC_Os03g56250.1	LRR-XIV	0.0471771	0.573282	0.387692
LOC_Os07g04220.1	LRR-XIV	0.371832	0.413461	1.23528
LOC_Os03g51440.1	LRR-XIV	0.796434	-0.0567066	0.104975
LOC_Os03g54900.1	LRR-XV	-0.0544322	0.0846751	0.193072
LOC_Os07g41140.1	LRR-XV	0.315427	-0.0550112	0.52736
LOC_Os01g36550.1	LysM-I	-1.01835	0.800573	-0.0651171
LOC_Os01g53840.1	LysM-I	-0.841473	0.58758	0.0669865
LOC_Os09g33630.1	LysM-I	-0.234079	0.13558	0.289978
LOC_Os08g42580.1	LysM-I	-0.208031	0.256584	0.439251
LOC_Os02g45750.1	LysM-II	0.25166	0.0180738	0.357656
LOC_Os06g41980.1	LysM-II	0.321136	0.303074	0.104808
LOC_Os02g09960.1	LysM-II	0.451687	0.242895	0.346514
LOC_Os11g35330.1	LysM-II	0.589643	0.527555	-0.443629
LOC_Os02g57440.1	LysM-II	0.881231	0.151481	-0.293741
LOC_Os03g13080.1	LysM-II	NA	NA	NA
LOC_Os06g41960.1	LysM-II	NA	0.215611	NA
LOC_Os03g16260.1	PERK	-2.01835	1.80057	-2.06512
LOC_Os05g44030.1	PERK	-0.755316	-1.47953	0.889079
LOC_Os01g54700.1	PERK	-0.40048	0.452777	1.07554
LOC_Os10g01560.1	PERK	-0.348499	0.487983	0.454257
LOC_Os03g12570.1	PERK	-0.208454	0.00568793	-0.339292
LOC_Os01g02040.1	PERK	-0.0125334	0.00426607	0.217332
LOC_Os01g12720.1	PERK	0.0483754	-0.0502598	0.456784
LOC_Os01g65940.1	PERK	0.142503	-0.103177	0.29695
LOC_Os01g41870.1	PERK	0.172999	-0.172213	-0.360787
LOC_Os05g01040.1	PERK	0.186923	0.0783153	0.0789449
LOC_Os05g12680.1	PERK	0.217851	-0.261074	0.593142
LOC_Os03g56470.1	PERK	0.270982	0.378921	0.413084
LOC_Os09g14580.1	PERK	0.303577	NA	NA
LOC_Os05g51190.1	PERK	0.445604	0.178968	0.31435
LOC_Os01g53640.1	PERK	0.644614	-0.058564	0.364871
LOC_Os03g38710.1	PERK	3.56661	2.02297	0.934883
LOC_Os03g37120.1	PERK	NA	NA	NA
LOC_Os06g29080.1	PERK	NA	NA	NA
LOC_Os06g29340.1	PERK	NA	0.701038	NA
LOC_Os07g04520.1	PERK	NA	-1.36935	NA
LOC_Os01g28730.1	RKF3	-0.00836666	-0.0976349	0.335311
LOC_Os05g34950.1	RKF3	0.41567	0.412375	0.611787
LOC_Os01g66020.1	RKF3	0.695086	0.56907	0.777977
LOC_Os11g39420.1	RLCK_XIX	-3.18828	-0.00678142	0.297453
LOC_Os12g30180.1	RLCK_XIX	-2.01835	0.215611	NA
LOC_Os11g10690.1	RLCK_XIX	-1.60331	0.701038	-0.0651171
LOC_Os12g14610.1	RLCK_XIX	-1.43339	-1.1629	0.602308
LOC_Os11g17440.1	RLCK_XIX	-1.211	-0.521355	1.00888
LOC_Os11g17380.1	RLCK_XIX	-0.793284	-0.383565	-0.0651171
LOC_Os11g10640.1	RLCK_XIX	-0.543892	0.169201	0.199453
LOC_Os10g12620.1	RLCK_XIX	-0.470863	-0.149844	-0.30093
LOC_Os11g39450.1	RLCK_XIX	-0.340279	-1.10632	NA
LOC_Os11g11890.1	RLCK_XIX	0.0458536	0.0428297	0.148578
LOC_Os04g30030.1	RLCK_XIX	0.176246	1.10144	1.84177
LOC_Os11g10710.1	RLCK_XIX	0.690186	0.963031	1.37823
LOC_Os07g36760.1	RLCK_XIX	0.899187	-1.3451	-0.21712
LOC_Os12g14699.1	RLCK_XIX	1.17959	2.1225	-0.480155
LOC_Os12g14480.1	RLCK_XIX	2.66615	2.6851	NA
LOC_Os04g30040.1	RLCK_XIX	NA	NA	NA
LOC_Os11g39490.1	RLCK_XIX	NA	NA	NA
LOC_Os11g39530.1	RLCK_XIX	NA	NA	NA
LOC_Os01g60700.1	RLCK-II	-0.149845	-0.229534	0.150339
LOC_Os03g05470.1	RLCK-IV	-0.512883	0.578532	0.213829
LOC_Os02g57560.1	RLCK-IV	-0.456108	0.00837838	0.0459143
LOC_Os01g63280.1	RLCK-IV	-0.143609	-0.012658	0.0649435
LOC_Os09g03620.1	RLCK-IV	0.137531	0.178133	0.280238
LOC_Os03g61060.1	RLCK-IV	0.140946	0.576369	0.167611
LOC_Os01g70970.1	RLCK-IXa	-1.01835	-0.784389	NA
LOC_Os05g30820.1	RLCK-IXa	-0.0183507	-0.521355	-0.65008
LOC_Os01g70410.1	RLCK-IXa	0.376973	0.218141	-0.449346
LOC_Os11g40380.1	RLCK-IXb	-1.19669	0.215611	-0.550544
LOC_Os02g54590.1	RLCK-IXb	-0.603313	0.0843665	0.171922
LOC_Os03g31070.1	RLCK-IXb	-0.553537	-0.107589	-0.0104324
LOC_Os09g39620.1	RLCK-IXb	-0.48712	1.01223	0.764958
LOC_Os09g39650.1	RLCK-IXb	-0.379232	0.432103	0.622939
LOC_Os11g40370.1	RLCK-IXb	-0.359388	0.128148	0.645376
LOC_Os02g12660.1	RLCK-IXb	-0.272313	-0.231958	0.0277
LOC_Os06g04880.1	RLCK-IXb	-0.246713	0.320717	-0.0314201
LOC_Os02g05820.1	RLCK-IXb	-0.127285	-1.07984	-0.630714
LOC_Os06g37620.1	RLCK-IXb	-0.0916469	0.253405	1.17535
LOC_Os09g39640.1	RLCK-IXb	-0.0898045	0.470813	0.256589
LOC_Os11g40430.1	RLCK-IXb	-0.0627449	-0.0824704	0.0300402
LOC_Os10g40060.1	RLCK-IXb	-0.0183507	-0.0830796	0.209058
LOC_Os06g06760.1	RLCK-IXb	2.77857e-05	0.336572	-0.241274
LOC_Os10g40100.1	RLCK-IXb	0.109556	-0.00921449	0.0408164
LOC_Os03g01160.1	RLCK-IXb	0.128308	0.437516	0.235456
LOC_Os10g41220.1	RLCK-IXb	0.146709	0.177137	0.408399
LOC_Os02g12670.1	RLCK-IXb	0.207925	-0.172459	0.473303
LOC_Os01g39970.1	RLCK-IXb	0.433638	-0.136691	-1.02664
LOC_Os10g01060.1	RLCK-IXb	0.512862	0.625995	0.12194
LOC_Os02g44610.1	RLCK-IXb	0.580095	-0.413917	-0.245026
LOC_Os02g44600.1	RLCK-IXb	0.606994	0.353875	0.409075
LOC_Os11g40240.1	RLCK-IXb	0.981649	0.800573	-0.65008
LOC_Os02g57700.1	RLCK-IXb	2.38537	5.02297	-1.06512
LOC_Os03g31000.1	RLCK-IXb	NA	NA	NA
LOC_Os06g09230.1	RLCK-IXb	NA	NA	NA
LOC_Os10g38920.1	RLCK-V	-1.24074	-1.36935	0.297453
LOC_Os02g34430.1	RLCK-V	-1.23065	0.550595	-0.059068
LOC_Os03g03410.1	RLCK-V	-0.0391121	0.409419	0.100608
LOC_Os01g44110.1	RLCK-V	-0.0342923	0.256728	0.617069
LOC_Os05g36050.1	RLCK-V	-0.0183507	2.21561	2.10481
LOC_Os04g35080.1	RLCK-V	0.109973	-0.0306874	0.181666
LOC_Os01g41730.1	RLCK-V	0.119153	-0.369352	2.10481
LOC_Os03g12680.1	RLCK-V	0.37284	1.0019	-0.042397
LOC_Os10g35450.1	RLCK-V	0.537067	0.0681058	0.0413534
LOC_Os11g01740.1	RLCK-V	0.644614	0.643514	0.513376
LOC_Os01g47470.1	RLCK-V	1.02895	0.15421	0.184152
LOC_Os12g01740.1	RLCK-V	1.10165	0.274877	0.149147
LOC_Os08g17320.1	RLCK-V	1.15371	1.15507	0.22439
LOC_Os01g21960.1	RLCK-V	1.18676	0.122962	0.439642
LOC_Os12g07990.1	RLCK-VI	-1.50378	-1.00678	0.671849
LOC_Os03g13820.1	RLCK-VI	-0.255241	-0.117873	0.0216928
LOC_Os11g08950.1	RLCK-VI	0.313988	0.27863	-0.236825
LOC_Os08g15060.1	RLCK-VI	0.36352	-0.266452	-1.16027
LOC_Os12g08050.1	RLCK-VI	0.467076	-1.04742	0.256811
LOC_Os06g47820.1	RLCK-VI	0.619079	-0.426837	-0.122833
LOC_Os06g45350.1	RLCK-VI	0.665413	0.0443013	0.218309
LOC_Os03g62340.1	RLCK-VI	0.765675	0.106132	-0.0752961
LOC_Os03g62314.1	RLCK-VI	0.981649	1.06361	0.0604138
LOC_Os04g56060.1	RLCK-VI	0.981649	NA	NA
LOC_Os02g02040.1	RLCK-VI	1.42222	-1.48483	-0.597131
LOC_Os11g42440.1	RLCK-VI	NA	NA	NA
LOC_Os08g35600.1	RLCK-VIIa	-0.72187	0.328311	-0.190648
LOC_Os09g36320.1	RLCK-VIIa	-0.664146	0.0183178	0.473583
LOC_Os04g47620.1	RLCK-VIIa	-0.520851	1.80057	0.934883
LOC_Os04g45920.1	RLCK-VIIa	-0.507418	0.351896	-0.000411369
LOC_Os06g45280.1	RLCK-VIIa	-0.482469	0.00455208	0.0658458
LOC_Os06g10160.1	RLCK-VIIa	-0.442932	0.417493	0.189021
LOC_Os09g27010.1	RLCK-VIIa	-0.322219	0.103165	0.41293
LOC_Os02g30900.1	RLCK-VIIa	-0.12194	0.16916	0.495771
LOC_Os01g40590.1	RLCK-VIIa	-0.0679658	-0.0673842	0.539193
LOC_Os02g57420.1	RLCK-VIIa	-0.0608172	0.505912	0.318977
LOC_Os01g74200.1	RLCK-VIIa	-0.0183507	0.0305791	-0.0970011
LOC_Os03g06330.1	RLCK-VIIa	-0.00786218	0.414821	-0.250494
LOC_Os07g42200.1	RLCK-VIIa	0.0245578	0.508999	-0.0283806
LOC_Os07g47270.1	RLCK-VIIa	0.0287263	-0.0401533	0.141913
LOC_Os03g24930.1	RLCK-VIIa	0.0747587	0.645052	0.91932
LOC_Os05g41950.1	RLCK-VIIa	0.0916221	-0.0749791	-0.120084
LOC_Os03g03880.1	RLCK-VIIa	0.105653	0.113649	0.175369
LOC_Os09g39930.1	RLCK-VIIa	0.204042	0.341142	-0.398243
LOC_Os01g15470.1	RLCK-VIIa	0.209358	0.332442	0.368769
LOC_Os06g50100.1	RLCK-VIIa	0.233496	0.186796	-0.0391698
LOC_Os06g51170.1	RLCK-VIIa	0.265374	0.311548	-0.365212
LOC_Os03g60710.1	RLCK-VIIa	0.28818	0.202798	0.220139
LOC_Os05g03460.1	RLCK-VIIa	0.303577	0.766626	1.30744
LOC_Os02g02600.1	RLCK-VIIa	0.307555	0.0597709	0.495099
LOC_Os05g30870.1	RLCK-VIIa	0.318228	0.178963	0.281333
LOC_Os03g07430.1	RLCK-VIIa	0.358895	0.308994	0.551466
LOC_Os01g71000.1	RLCK-VIIa	0.402368	-0.127026	0.0313041
LOC_Os03g29410.1	RLCK-VIIa	0.414721	0.37258	1.15415
LOC_Os07g49470.1	RLCK-VIIa	0.459697	-0.170342	-0.142819
LOC_Os10g26520.1	RLCK-VIIa	0.468406	0.65283	0.599629
LOC_Os12g02810.1	RLCK-VIIa	0.475028	-0.188752	-0.0354638
LOC_Os10g29620.1	RLCK-VIIa	0.484973	0.44063	0.408416
LOC_Os09g19700.1	RLCK-VIIa	0.49481	0.302145	0.528389
LOC_Os04g32310.1	RLCK-VIIa	0.536238	0.222916	-0.0352156
LOC_Os02g43430.1	RLCK-VIIa	0.547868	0.281515	0.412617
LOC_Os07g31290.1	RLCK-VIIa	0.566612	-0.784389	NA
LOC_Os11g02830.1	RLCK-VIIa	0.566612	-0.371841	0.203818
LOC_Os03g03890.1	RLCK-VIIa	0.60614	-0.0214282	1.28755
LOC_Os03g16740.1	RLCK-VIIa	0.620768	0.186705	0.432288
LOC_Os06g07230.1	RLCK-VIIa	0.759905	0.504354	0.269283
LOC_Os02g53750.1	RLCK-VIIa	0.78457	-0.458543	0.333263
LOC_Os03g17550.1	RLCK-VIIa	0.835798	0.215611	0.184861
LOC_Os10g25550.1	RLCK-VIIa	0.85098	1.57161	1.02603
LOC_Os07g48730.1	RLCK-VIIa	0.981649	0.672469	2.16518
LOC_Os10g30600.1	RLCK-VIIa	1.05451	0.453391	-0.267477
LOC_Os05g02020.1	RLCK-VIIa	1.1782	0.354857	-0.0454054
LOC_Os03g08170.1	RLCK-VIIa	1.17869	-0.176706	0.528563
LOC_Os01g57940.1	RLCK-VIIa	NA	NA	NA
LOC_Os02g44920.1	RLCK-VIIa	NA	-1.85478	-1.06512
LOC_Os02g58610.1	RLCK-VIIa	NA	-2.52135	-1.32175
LOC_Os05g38770.1	RLCK-VIIa	NA	NA	-0.65008
LOC_Os05g51400.1	RLCK-VIIa	NA	NA	NA
LOC_Os06g48980.1	RLCK-VIIa	NA	NA	NA
LOC_Os09g20880.1	RLCK-VIIb	0.981649	-1.24382	-0.431899
LOC_Os01g21970.1	RLCK-VIII	-1.01835	-0.146959	-0.299582
LOC_Os03g12520.1	RLCK-VIII	-0.635022	0.438003	-1.36997
LOC_Os04g41310.1	RLCK-VIII	-0.13255	-0.318229	0.328939
LOC_Os01g67340.1	RLCK-VIII	-0.119863	0.0284165	0.582648
LOC_Os02g35760.1	RLCK-VIII	-0.0463651	0.195982	-0.387045
LOC_Os09g33860.1	RLCK-VIII	0.0362642	-0.0824463	0.394005
LOC_Os05g04520.1	RLCK-VIII	0.109947	0.0590963	0.177073
LOC_Os03g62700.1	RLCK-VIII	0.164178	0.438329	0.398745
LOC_Os01g20900.1	RLCK-VIII	0.19471	-0.174509	0.491276
LOC_Os03g51040.1	RLCK-VIII	NA	NA	NA
LOC_Os05g25540.1	RLCK-X	-0.340279	-0.69128	-1.38705
LOC_Os08g18920.1	RLCK-X	-0.0683914	-0.088927	0.750275
LOC_Os02g08530.1	RLCK-X	0.473038	-0.329823	0.677085
LOC_Os03g61010.1	RLCK-XII	-0.800759	0.215611	-0.377707
LOC_Os10g39670.1	RLCK-XII	-0.412087	0.149272	0.619971
LOC_Os03g04050.1	RLCK-XII	-0.319951	0.407338	0.603992
LOC_Os10g42110.1	RLCK-XII	0.743958	0.0435503	-0.178699
LOC_Os04g45730.1	RLCK-XIII	-0.0183507	-0.169511	1.01928
LOC_Os10g37190.1	RLCK-XIII	0.0836702	0.286828	0.178377
LOC_Os02g01730.1	RLCK-XIII	1.1911	-0.243821	0.00952174
LOC_Os02g43290.1	RLCK-XIII	1.20404	-0.369352	-0.0651171
LOC_Os03g02190.1	RLCK-XIII	NA	NA	-0.0651171
LOC_Os09g36180.1	RLCK-XV	-0.357153	-0.102597	0.198535
LOC_Os02g09359.1	RLCK-XV	0.130014	0.502492	-0.253658
LOC_Os06g07070.1	RLCK-XV	0.279924	-0.0039965	0.189662
LOC_Os06g44430.1	RLCK-XV	NA	0.215611	NA
LOC_Os09g37840.1	SD1	-3.41067	-0.462461	-0.65008
LOC_Os04g54010.1	SD1	-1.5662	0.150257	0.228446
LOC_Os06g34960.1	SD1	-1.53405	0.952577	NA
LOC_Os02g12130.1	SD1	-1.08444	0.100791	-0.793312
LOC_Os07g30510.1	SD1	-0.908473	1.21561	NA
LOC_Os08g08140.1	SD1	-0.868723	-0.213352	-0.27776
LOC_Os07g30410.1	SD1	-0.794455	NA	NA
LOC_Os04g54080.1	SD1	-0.750655	0.283588	0.0323994
LOC_Os07g47230.1	SD1	-0.57294	0.30872	-0.132231
LOC_Os04g54002.1	SD1	-0.520203	0.256834	-0.215897
LOC_Os01g57490.1	SD1	-0.415533	-0.124131	-0.15704
LOC_Os07g34970.1	SD1	-0.406621	-0.326977	0.464984
LOC_Os11g44860.1	SD1	-0.396862	-0.500596	1.06041
LOC_Os01g36500.1	SD1	-0.340279	-0.784389	-0.427687
LOC_Os10g04720.1	SD1	-0.319094	-0.0262944	-0.615314
LOC_Os04g54110.1	SD1	-0.29279	-0.15812	-0.591186
LOC_Os04g53998.1	SD1	-0.276806	0.0981382	-0.276481
LOC_Os01g57480.1	SD1	-0.248113	-0.316723	0.0309914
LOC_Os10g04730.1	SD1	-0.239544	-0.392898	-0.641997
LOC_Os11g45540.1	SD1	-0.236849	0.520466	0.245223
LOC_Os02g27310.1	SD1	-0.126299	0.263705	0.212664
LOC_Os11g44660.1	SD1	-0.104765	-0.134331	-0.0793309
LOC_Os04g53994.1	SD1	-0.0688586	-0.0748904	0.116932
LOC_Os07g34980.1	SD1	-0.0346756	0.625699	0.822408
LOC_Os09g37880.1	SD1	-0.0183507	NA	NA
LOC_Os01g57560.1	SD1	0.0151319	-0.136604	-0.612677
LOC_Os04g54190.1	SD1	0.0441585	0.420082	0.365933
LOC_Os08g25430.1	SD1	0.151149	0.234227	-0.10235
LOC_Os04g54180.1	SD1	0.267051	-1.19943	-1.65008
LOC_Os01g26390.1	SD1	0.286504	0.115007	-0.0276424
LOC_Os06g47790.1	SD1	0.308384	0.672081	0.447089
LOC_Os07g36590.1	SD1	0.324339	0.346074	-0.146975
LOC_Os06g30130.1	SD1	0.377578	0.401167	0.219451
LOC_Os07g36570.1	SD1	0.410665	0.534433	-1.33163
LOC_Os06g47530.1	SD1	0.46146	0.424425	0.686003
LOC_Os07g35004.1	SD1	0.467076	0.763299	0.735574
LOC_Os07g35140.1	SD1	0.471146	0.502368	0.742238
LOC_Os11g44690.1	SD1	0.566612	1.53754	-2.14041
LOC_Os04g54120.1	SD1	0.644614	0.215611	-1.65008
LOC_Os04g54070.1	SD1	0.670609	0.229755	-0.788277
LOC_Os04g15580.1	SD1	0.721571	0.43766	-0.0587475
LOC_Os06g47470.1	SD1	0.769811	0.101954	0.73135
LOC_Os04g54020.1	SD1	0.809883	0.195893	-1.21606
LOC_Os02g48080.1	SD1	0.901181	0.927524	0.194566
LOC_Os09g37780.1	SD1	0.938581	1.51517	-1.65008
LOC_Os05g42210.1	SD1	0.952605	0.694956	0.788738
LOC_Os09g37890.1	SD1	0.981649	-1.78439	0.934883
LOC_Os03g35600.1	SD1	1.06214	0.537539	1.4654
LOC_Os07g36544.1	SD1	1.1373	-2.4121	0.372835
LOC_Os11g38850.1	SD1	1.48415	-0.521355	-0.524549
LOC_Os01g38840.1	SD1	NA	NA	NA
LOC_Os01g38900.1	SD1	NA	NA	NA
LOC_Os01g57510.1	SD1	NA	1.53754	NA
LOC_Os04g54130.1	SD1	NA	NA	NA
LOC_Os04g54140.1	SD1	NA	NA	NA
LOC_Os07g12850.1	SD1	NA	-0.784389	-1.06512
LOC_Os07g20610.1	SD1	NA	NA	NA
LOC_Os09g37800.1	SD1	NA	NA	NA
LOC_Os02g52850.1	SD-2b	-3.01835	0.0900801	0.104808
LOC_Os07g04820.1	SD-2b	-2.82571	-0.513087	0.301011
LOC_Os11g03840.1	SD-2b	-2.17112	0.331651	-0.126518
LOC_Os04g07200.1	SD-2b	-2.01835	-2.10632	NA
LOC_Os05g07470.1	SD-2b	-1.60331	0.215611	NA
LOC_Os12g03650.1	SD-2b	-1.45958	0.328452	2.40249
LOC_Os01g66630.1	SD-2b	-1.1508	-0.515572	0.153063
LOC_Os04g23600.1	SD-2b	-1.13553	1.04343	-0.769661
LOC_Os06g13320.1	SD-2b	-1.01835	-0.324957	-0.322549
LOC_Os04g12580.1	SD-2b	-1.01835	0.630648	2.25681
LOC_Os06g41500.1	SD-2b	-1.01835	0.215611	0.934883
LOC_Os06g37690.1	SD-2b	-0.970584	-0.41242	0.633227
LOC_Os11g10260.1	SD-2b	-0.887564	0.305809	0.934883
LOC_Os01g66640.1	SD-2b	-0.866348	0.981146	0.157275
LOC_Os04g34410.1	SD-2b	-0.841473	1.21561	-0.765557
LOC_Os01g02310.1	SD-2b	-0.80613	-0.0633991	0.378949
LOC_Os04g23760.1	SD-2b	-0.790545	0.232099	-0.71148
LOC_Os06g06930.1	SD-2b	-0.783885	-0.253524	0.132564
LOC_Os04g39930.1	SD-2b	-0.774114	-0.0735449	-1.1071
LOC_Os01g02340.1	SD-2b	-0.749164	0.335905	0.475451
LOC_Os04g34360.1	SD-2b	-0.723002	-0.322899	0.0666639
LOC_Os04g23720.1	SD-2b	-0.714094	0.503856	-0.480155
LOC_Os06g06960.1	SD-2b	-0.687252	-0.379511	-0.404967
LOC_Os04g12600.1	SD-2b	-0.654387	0.090838	-0.343418
LOC_Os06g40030.1	SD-2b	-0.646896	0.653357	0.459224
LOC_Os04g12540.1	SD-2b	-0.646382	-0.236247	-0.323142
LOC_Os04g34290.1	SD-2b	-0.609992	-0.067323	-2.10246
LOC_Os05g07450.1	SD-2b	-0.603313	NA	2.10481
LOC_Os12g07800.1	SD-2b	-0.584698	-0.106317	1.02369
LOC_Os03g30890.1	SD-2b	-0.525647	-0.0560623	0.371747
LOC_Os11g10280.1	SD-2b	-0.516309	0.116075	2.74224
LOC_Os06g06940.1	SD-2b	-0.45962	-0.728065	0.766201
LOC_Os11g25510.1	SD-2b	-0.433388	1.80057	1.67185
LOC_Os10g20160.1	SD-2b	-0.419134	0.280829	0.426271
LOC_Os08g13870.1	SD-2b	-0.407762	0.622236	0.0604138
LOC_Os04g34320.1	SD-2b	-0.395791	0.0691249	-2.16082
LOC_Os04g34250.1	SD-2b	-0.372764	-0.242091	-0.7734
LOC_Os06g06920.1	SD-2b	-0.363179	0.154786	-0.997213
LOC_Os05g07300.1	SD-2b	-0.324135	-0.27959	-0.415205
LOC_Os01g45520.1	SD-2b	-0.323205	1.64445	0.0723865
LOC_Os07g36780.1	SD-2b	-0.321093	-0.160429	-0.119565
LOC_Os12g03640.1	SD-2b	-0.307857	-0.494882	5.7508
LOC_Os06g37670.1	SD-2b	-0.298459	-0.0497336	0.199616
LOC_Os01g48020.1	SD-2b	-0.229118	0.25338	0.911799
LOC_Os05g07080.1	SD-2b	-0.212729	-1.71441	-0.0721035
LOC_Os01g47810.1	SD-2b	-0.210112	0.0283129	0.230979
LOC_Os04g01320.1	SD-2b	-0.20708	0.156813	1.24724
LOC_Os01g48000.1	SD-2b	-0.204043	0.0636079	-0.172831
LOC_Os01g48040.1	SD-2b	-0.155854	1.21561	-2.48015
LOC_Os01g47840.1	SD-2b	-0.118132	0.033834	0.0480936
LOC_Os04g12560.1	SD-2b	-0.0347638	-0.412908	0.213309
LOC_Os01g06240.1	SD-2b	-0.0183507	-1.28689	-0.307974
LOC_Os04g34390.1	SD-2b	-0.0183507	1.21561	0.519845
LOC_Os12g44320.1	SD-2b	-0.0183507	-1.4033	0.809352
LOC_Os03g61310.1	SD-2b	-0.0156865	-0.193867	-0.208135
LOC_Os06g35850.1	SD-2b	0.0124553	0.977451	1.27368
LOC_Os01g66680.1	SD-2b	0.0277457	0.0114465	0.377142
LOC_Os04g39910.1	SD-2b	0.0534399	-0.892681	-0.00106369
LOC_Os01g65010.1	SD-2b	0.0586903	-0.222225	-0.682501
LOC_Os04g14840.1	SD-2b	0.119153	-0.369352	2.51985
LOC_Os01g40499.1	SD-2b	0.120812	-0.305221	-0.865808
LOC_Os04g23620.1	SD-2b	0.151574	-0.229174	-0.306125
LOC_Os04g01310.1	SD-2b	0.187143	0.310377	0.681872
LOC_Os04g34370.1	SD-2b	0.190515	0.577931	0.027677
LOC_Os03g62180.1	SD-2b	0.222385	0.300443	0.0873733
LOC_Os04g23640.1	SD-2b	0.251738	-0.316884	-0.864818
LOC_Os01g12290.1	SD-2b	0.252951	-0.276987	-0.375457
LOC_Os04g34420.1	SD-2b	0.252951	0.0100269	-0.264426
LOC_Os04g34270.1	SD-2b	0.262648	-0.26671	0.610114
LOC_Os10g01100.1	SD-2b	0.272302	0.406106	0.511215
LOC_Os03g12150.1	SD-2b	0.301267	0.248778	0.045165
LOC_Os04g34330.1	SD-2b	0.316833	-0.0992623	0.227148
LOC_Os01g65060.1	SD-2b	0.377578	0.30872	-0.480155
LOC_Os01g66250.1	SD-2b	0.396687	-0.0323165	-1.87247
LOC_Os11g03820.1	SD-2b	0.396687	-0.376731	3.17535
LOC_Os01g12430.1	SD-2b	0.470003	-0.596509	0.507259
LOC_Os12g34320.1	SD-2b	0.538043	-0.280815	-0.407223
LOC_Os04g23700.1	SD-2b	0.543528	-0.0835337	-0.00203838
LOC_Os06g29810.1	SD-2b	0.65518	-0.0163647	0.898007
LOC_Os01g12420.1	SD-2b	0.71471	1.21561	0.263354
LOC_Os04g56110.1	SD-2b	0.737285	0.516859	1.21805
LOC_Os01g47820.1	SD-2b	0.796434	0.69052	-0.445389
LOC_Os09g28180.1	SD-2b	0.812522	0.54456	0.193143
LOC_Os01g47900.1	SD-2b	0.913147	0.0674456	0.716703
LOC_Os06g05070.1	SD-2b	0.941007	0.715182	0.867769
LOC_Os01g66610.1	SD-2b	0.978074	-0.33265	0.081968
LOC_Os04g56080.1	SD-2b	0.981649	NA	NA
LOC_Os05g07420.1	SD-2b	1.37732	0.0795494	1.64538
LOC_Os04g28780.1	SD-2b	1.59046	0.920155	NA
LOC_Os01g12410.1	SD-2b	1.73908	-0.546229	0.860882
LOC_Os01g46030.1	SD-2b	1.789	1.21561	NA
LOC_Os12g03680.1	SD-2b	2.30358	0.215611	NA
LOC_Os08g13420.1	SD-2b	2.98165	0.215611	0.30464
LOC_Os01g10700.1	SD-2b	NA	NA	NA
LOC_Os01g10710.1	SD-2b	NA	NA	NA
LOC_Os01g12300.1	SD-2b	NA	NA	NA
LOC_Os01g12400.1	SD-2b	NA	NA	NA
LOC_Os04g42740.1	SD-2b	NA	NA	NA
LOC_Os04g56090.1	SD-2b	NA	NA	NA
LOC_Os04g56120.1	SD-2b	NA	-2.10632	0.934883
LOC_Os04g56130.1	SD-2b	NA	NA	NA
LOC_Os05g34390.1	SD-2b	NA	NA	NA
LOC_Os06g37750.1	SD-2b	NA	NA	NA
LOC_Os06g38100.1	SD-2b	NA	NA	NA
LOC_Os06g41510.1	SD-2b	NA	NA	NA
LOC_Os06g41560.1	SD-2b	NA	NA	NA
LOC_Os07g04810.1	SD-2b	NA	NA	NA
LOC_Os07g08860.1	SD-2b	NA	NA	NA
LOC_Os10g20120.1	SD-2b	NA	NA	NA
LOC_Os11g03880.1	SD-2b	NA	NA	NA
LOC_Os12g03670.1	SD-2b	NA	NA	NA
LOC_Os12g03690.1	SD-2b	NA	NA	1.51985
LOC_Os04g59320.1	URK-1	0.781977	0.942326	0.680164
LOC_Os04g35114.1	URK-1	2.98165	-0.0925113	0.537547
LOC_Os03g44140.1	WAK	-2.34028	-1.15785	-0.492538
LOC_Os10g10030.1	WAK	-2.34028	NA	NA
LOC_Os10g02284.1	WAK	-2.24074	NA	NA
LOC_Os04g29680.1	WAK	-1.80685	-0.106317	NA
LOC_Os04g55760.1	WAK	-1.71879	-1.00678	0.934883
LOC_Os04g30260.1	WAK	-1.60331	NA	NA
LOC_Os08g39170.1	WAK	-1.21629	0.616149	2.51985
LOC_Os12g42050.1	WAK	-1.08625	-0.135611	-0.168211
LOC_Os02g42190.1	WAK	-1.02983	0.21015	-0.0651171
LOC_Os10g09700.1	WAK	-1.01835	0.800573	NA
LOC_Os09g30454.1	WAK	-1.00986	0.617142	0.789327
LOC_Os09g29560.1	WAK	-0.979877	0.249558	2.10481
LOC_Os02g02120.1	WAK	-0.945979	0.193975	-0.559226
LOC_Os09g29584.1	WAK	-0.935889	-1.4033	2.55379
LOC_Os04g51010.1	WAK	-0.906324	-0.372194	0.450804
LOC_Os04g30010.1	WAK	-0.879374	0.310248	0.234443
LOC_Os09g29540.1	WAK	-0.854114	0.142379	0.104808
LOC_Os10g06140.1	WAK	-0.825706	0.215611	NA
LOC_Os04g29960.1	WAK	-0.755316	1.36447	0.218676
LOC_Os10g10130.1	WAK	-0.74427	1.16337	2.6448
LOC_Os02g42160.1	WAK	-0.742497	-0.339681	0.274958
LOC_Os09g29520.1	WAK	-0.70573	0.417245	-0.482785
LOC_Os04g24510.1	WAK	-0.608057	1.39559	-0.697974
LOC_Os07g31190.1	WAK	-0.487836	0.317973	0.519845
LOC_Os08g39210.1	WAK	-0.409542	0.0589384	0.147428
LOC_Os08g29040.1	WAK	-0.383635	-1.10632	NA
LOC_Os04g29930.1	WAK	-0.380921	0.108696	0.138897
LOC_Os02g56330.1	WAK	-0.327367	0.207866	0.226363
LOC_Os03g62430.1	WAK	-0.277681	-0.337113	0.360122
LOC_Os11g35220.1	WAK	-0.238477	-0.117488	-0.10045
LOC_Os02g56380.1	WAK	-0.234079	1.32253	-0.737542
LOC_Os04g30160.1	WAK	-0.198219	0.543042	0.776185
LOC_Os10g02360.1	WAK	-0.193194	0.137531	0.459033
LOC_Os09g38910.1	WAK	-0.183096	-0.306128	0.574352
LOC_Os01g26210.1	WAK	-0.182845	-0.675942	0.742238
LOC_Os04g51050.1	WAK	-0.151278	0.140749	0.257672
LOC_Os04g51040.1	WAK	-0.130428	-0.0358509	-0.096144
LOC_Os04g03830.1	WAK	-0.104081	-0.0697912	-0.65008
LOC_Os04g24300.1	WAK	-0.10033	0.167278	-0.527192
LOC_Os07g31130.1	WAK	-0.0826598	-0.150846	0.110563
LOC_Os01g20880.1	WAK	-0.0801269	-0.358477	0.0453954
LOC_Os07g31250.1	WAK	-0.0621828	0.0221033	-0.299582
LOC_Os11g35240.1	WAK	-0.0568249	0.185237	0.137975
LOC_Os04g24290.1	WAK	-0.0273959	0.1903	-0.293386
LOC_Os04g30330.1	WAK	-0.0183507	-0.993842	NA
LOC_Os10g05250.1	WAK	0.0279408	0.609838	-0.761972
LOC_Os11g35860.1	WAK	0.0308928	0.0641404	0.288991
LOC_Os04g51030.1	WAK	0.0572003	0.692224	0.519845
LOC_Os10g02250.1	WAK	0.0788711	0.853041	0.34992
LOC_Os02g56370.1	WAK	0.109254	1.47488	1.12251
LOC_Os06g05050.1	WAK	0.118093	0.248576	-0.0259718
LOC_Os04g30060.1	WAK	0.180958	-1.36935	0.612955
LOC_Os01g26280.1	WAK	0.207804	-0.24711	-1.61971
LOC_Os02g42150.1	WAK	0.220282	0.931818	-0.538718
LOC_Os12g16520.1	WAK	0.276214	0.44881	-1.57326
LOC_Os01g26300.1	WAK	0.303577	-0.521355	1.51985
LOC_Os09g29510.1	WAK	0.303577	-0.369352	0.934883
LOC_Os02g41500.1	WAK	0.438507	0.271585	0.0155708
LOC_Os04g20680.1	WAK	0.476414	-3.24382	0.34992
LOC_Os12g42070.1	WAK	0.500617	0.064536	0.294509
LOC_Os04g24220.1	WAK	0.582138	0.0675815	0.0136601
LOC_Os04g30240.1	WAK	0.640785	-0.50866	-1.46951
LOC_Os11g46810.1	WAK	0.659721	1.21561	NA
LOC_Os08g27780.1	WAK	0.856118	-0.549924	-0.895192
LOC_Os09g38850.1	WAK	0.899187	0.215611	0.146387
LOC_Os04g21820.1	WAK	0.947749	0.325486	-0.445706
LOC_Os04g21790.1	WAK	0.981649	0.215611	-1.57413
LOC_Os04g29770.1	WAK	1.29951	0.392109	-0.480155
LOC_Os11g46950.1	WAK	1.35176	1.07265	2.14434
LOC_Os12g42040.1	WAK	1.46497	-0.199427	0.379668
LOC_Os09g38840.1	WAK	1.50521	-0.784389	NA
LOC_Os11g46870.1	WAK	1.56661	1.2909	-2.06512
LOC_Os11g46900.1	WAK	2.23463	0.74437	-2.9231
LOC_Os01g26780.1	WAK	NA	NA	NA
LOC_Os01g26788.1	WAK	NA	NA	NA
LOC_Os02g41480.1	WAK	NA	NA	NA
LOC_Os02g42110.1	WAK	NA	NA	NA
LOC_Os02g56400.1	WAK	NA	NA	NA
LOC_Os02g56630.1	WAK	NA	0.215611	-0.0651171
LOC_Os03g44050.1	WAK	NA	NA	NA
LOC_Os04g29740.1	WAK	NA	NA	NA
LOC_Os04g29990.1	WAK	NA	NA	NA
LOC_Os04g30270.1	WAK	NA	NA	NA
LOC_Os04g30370.1	WAK	NA	0.215611	NA
LOC_Os04g43730.1	WAK	NA	NA	NA
LOC_Os05g04460.1	WAK	NA	NA	NA
LOC_Os06g07330.1	WAK	NA	NA	NA
LOC_Os06g49170.1	WAK	NA	NA	NA
LOC_Os06g49260.1	WAK	NA	NA	NA
LOC_Os07g07390.1	WAK	NA	NA	NA
LOC_Os07g14490.1	WAK	NA	NA	NA
LOC_Os07g31210.1	WAK	NA	NA	NA
LOC_Os08g39220.1	WAK	NA	NA	NA
LOC_Os08g39240.1	WAK	NA	NA	NA
LOC_Os09g20740.1	WAK	NA	NA	NA
LOC_Os09g38800.1	WAK	NA	0.215611	NA
LOC_Os09g38830.1	WAK	NA	NA	NA
LOC_Os10g01390.1	WAK	NA	NA	NA
LOC_Os10g02720.1	WAK	NA	-0.0738956	1.31339
LOC_Os10g05160.1	WAK	NA	NA	NA
LOC_Os10g05400.1	WAK	NA	NA	NA
LOC_Os10g06030.1	WAK	NA	NA	NA
LOC_Os10g06090.1	WAK	NA	NA	NA
LOC_Os10g09550.1	WAK	NA	NA	NA
LOC_Os10g09620.1	WAK	NA	NA	NA
LOC_Os10g17910.1	WAK	NA	NA	NA
LOC_Os11g35120.1	WAK	NA	NA	NA
LOC_Os11g35260.1	WAK	NA	NA	-0.0651171
LOC_Os11g35274.1	WAK	NA	NA	NA
LOC_Os11g35290.1	WAK	NA	NA	NA
LOC_Os11g46860.1	WAK	NA	NA	NA
LOC_Os11g46880.1	WAK	NA	NA	NA
LOC_Os11g47110.1	WAK	NA	NA	NA
LOC_Os11g47140.1	WAK	NA	NA	NA
LOC_Os11g47150.1	WAK	NA	NA	NA
LOC_Os01g04450.1	WAK_LRK10L-1	-0.474271	0.279153	0.727838
LOC_Os01g04409.1	WAK_LRK10L-1	-0.383033	0.0247476	0.151425
LOC_Os01g49529.1	WAK_LRK10L-1	0.129224	0.211653	0.168702
LOC_Os12g40419.1	WAK_LRK10L-1	0.139191	-0.240767	0.977952
LOC_Os03g12470.1	WAK_LRK10L-1	0.168333	0.751344	0.844551
LOC_Os03g58750.1	WAK_LRK10L-1	0.77402	1.91739	0.68031
LOC_Os05g47770.1	WAK_LRK10L-1	0.78371	-0.174336	0.361148
LOC_Os05g25390.1	WAK_LRK10L-1	0.944655	0.150023	1.03292
