# Supplementary material for: Time-Course RNA-Seq Analysis Reveals Transcriptional Changes in Rice Plants Triggered by Rice stripe virus Infection
Source: PLoS One. 2015 Aug 25;10(8):e0136736. doi: 10.1371/journal.pone.0136736 (PMC4549299; doi:10.1371/journal.pone.0136736)
Supplement: S10 Table — (XLSX) [file pone.0136736.s017.xlsx]

## Sheet: Sheet3
S10 Table. The expression ratios of genes associated with RNA interference.
Family	Name	Locus	3 dpi	7 dpi	15 dpi
Dicer-like	OsDCL1a	LOC_Os03g02970.1	0.0685355	-0.39622	-0.0290577
	OsDCL2a	LOC_Os03g38740.1	0.159529	0.10532	0.338456
	OsDCL2b	LOC_Os09g14610.1	0.118603	0.318937	0.413512
	OsDCL2b	LOC_Os09g14610.3	0.0649368	0.284186	0.440228
	OsDCL2b	LOC_Os09g14610.2	-0.0609334	0.169754	0.349469
	OsDCL3a	LOC_Os01g68120.1	-0.0510136	-0.077492	0.284284
	OsDCL3b	LOC_Os10g34430.1	-0.997711	-0.421626	0.537657
	SHO1	LOC_Os04g43050.1	-0.247175	-0.0297417	0.215863
	SHO1	LOC_Os04g43050.4	-0.483702	0.0744886	0.174701
	OsDCL1c	LOC_Os05g18850.1	-0.0813282	0.167888	0.131156
	OsDCL1b	LOC_Os06g25250.1	0.119153	0.33535	-0.190648
Argonautes	OsAGO1a	LOC_Os02g45070.1	0.340664	-0.193341	0.443231
	OsAGO1a	LOC_Os02g45070.2	0.392139	-0.118606	0.446893
	OsAGO1b	LOC_Os04g47870.2	0.677027	0.144941	0.562112
	OsAGO1b	LOC_Os04g47870.1	0.618826	0.0588486	0.665825
	OsAGO1c	LOC_Os02g58490.1	0.353536	0.051895	0.321165
	OsAGO1d	LOC_Os06g51310.1	0.337536	0.273142	0.119893
	OsAGO1d	LOC_Os06g51310.2	0.236713	0.29874	0.0407573
	OsAGO2	LOC_Os04g52540.1	0.385657	-0.279265	0.911352
	OsAGO3	LOC_Os04g52550.1	0.844146	-1.79153	0.937443
	OsAGO4a	LOC_Os01g16870.1	0.215552	-0.0209339	-0.18152
	OsAGO4a	LOC_Os01g16870.4	0.10498	-0.0272005	-0.23467
	OsAGO4a	LOC_Os01g16870.2	0.135383	-0.0727169	-0.0685541
	OsAGO4a	LOC_Os01g16870.3	0.100626	-0.06616	-0.121134
	OsAGO4b	LOC_Os04g06770.1	0.542339	0.100437	0.0455375
	OsAGO4b	LOC_Os04g06770.2	0.488019	0.0832532	-0.0446158
	OsAGO14	LOC_Os07g09020.1	NA	NA	NA
	OsMEL1	LOC_Os03g58600.1	0.821185	-0.457579	0.280658
	OsAGO13	LOC_Os03g57560.1	0.229174	-0.144597	-0.0928006
	OsAGO16	LOC_Os07g16224.1	-0.473572	0.0302082	0.177077
	SHL4	LOC_Os03g33650.1	NA	-0.00678142	-0.65008
	OsPNH1	LOC_Os06g39640.1	0.118318	0.0787269	-0.14322
	OsAGO17	LOC_Os02g07310.1	-0.201499	-0.321189	0.440972
	OsAGO12	LOC_Os03g47820.1	-3.66221	0.215611	NA
	OsAGO11	LOC_Os03g47830.1	NA	NA	-1.65008
	OsAGO18	LOC_Os07g28850.1	0.501959	1.48649	1.4477
	OsAGO15	LOC_Os01g16850.1	0.946884	-1.01885	-0.223379
RNA-dependent RNA Polymerases	SHL2	LOC_Os01g34350.1	0.173015	-0.170397	0.153335
	OsRDR2	LOC_Os04g39160.1	-0.0468867	0.184923	-0.0636978
	OsRDR4	LOC_Os01g10140.3	0.566612	0.25487	-0.231475
	OsRDR4	LOC_Os01g10140.2	0.208614	0.250944	-0.370925
	OsRDR1	LOC_Os02g50330.1	-0.352026	0.413804	0.0639777
	OsRDR3	LOC_Os01g10130.1	-0.306596	0.135687	0.249756
