# Supplementary material for: Time-Course RNA-Seq Analysis Reveals Transcriptional Changes in Rice Plants Triggered by Rice stripe virus Infection
Source: PLoS One. 2015 Aug 25;10(8):e0136736. doi: 10.1371/journal.pone.0136736 (PMC4549299; doi:10.1371/journal.pone.0136736)
Supplement: S11 Table — (XLSX) [file pone.0136736.s018.xlsx]

## Sheet: Suppl Table S11
S11 Table. The expression ratios of putative RSV resistance genes.
Resistance gene	Locus	3 dpi	7 dpi	15 dpi	Putative Function	Publication
qSTV11KAS	LOC_Os11g30910.1	0.139808	0.745042	0.629723	sulfotransferase domain containing protein	Zhang et al., 2011
qSTV11KAS	LOC_Os11g30920.1				transposon protein, Mariner sub-class	Zhang et al., 2011
qSTV11KAS	LOC_Os11g30930.1				expressed protein	Zhang et al., 2011
qSTV11KAS	LOC_Os11g30940.1				retrotransposon protein	Zhang et al., 2011
qSTV11KAS	LOC_Os11g30950.1		-2.10632		expressed protein	Zhang et al., 2011
qSTV11KAS	LOC_Os11g30960.1	-2.60331	-0.677474	0.58696	retrotransposon protein	Zhang et al., 2011
qSTV11-i	LOC_Os11g31280.1				expressed protein	Wang et al., 2011
qSTV11-i	LOC_Os11g31300.1				retrotransposon protein, Ty3-gypsy subclass	Wang et al., 2011
qSTV11-i	LOC_Os11g31310.1				retrotransposon protein, Ty3-gypsy subclass	Wang et al., 2011
qSTV11-i	LOC_Os11g31320.1	-0.898057	1.24027	-0.311278	retrotransposon protein	Wang et al., 2011
qSTV11-i	LOC_Os11g31330.1				no apical meristem protein	Wang et al., 2011
qSTV11-i	LOC_Os11g31340.1				no apical meristem protein	Wang et al., 2011
qSTV11-i	LOC_Os11g31360.1				no apical meristem protein	Wang et al., 2011
qSTV11-i	LOC_Os11g31370.1				hypothetical protein	Wang et al., 2011
qSTV11-i	LOC_Os11g31380.1				no apical meristem protein	Wang et al., 2011
qSTV11-i	LOC_Os11g31390.1				expressed protein	Wang et al., 2011
qSTV11SG	LOC_Os11g31410.1				retrotransposon protein, Ty1-copia subclass	Kwon et al., 2012
qSTV11SG	LOC_Os11g31420.1	-1.56648	-0.0947291	0.700418	expressed protein	Kwon et al., 2012
qSTV11SG	LOC_Os11g31430.1	-0.840723	-0.0779522	-0.707795	expressed protein	Kwon et al., 2012
qSTV11SG	LOC_Os11g31440.1				expressed protein	Kwon et al., 2012
qSTV11TQ, qSTV11SG	LOC_Os11g31450.1	-1.51888	-0.0670663	0.175891	expressed protein	Wu et al., 2011, Kwon et al., 2012
qSTV11TQ, qSTV11SG	LOC_Os11g31460.1				retrotransposon protein, Ty3-gypsy subclass	Wu et al., 2011, Kwon et al., 2012
qSTV11TQ, qSTV11SG	LOC_Os11g31470.1	-1.46113	-0.198531	-0.488925	expressed protein	Wu et al., 2011, Kwon et al., 2012
qSTV11TQ, qSTV11SG	LOC_Os11g31480.1	0.376787	-0.361446	0.0503602	ATP binding protein	Wu et al., 2011, Kwon et al., 2012
qSTV11TQ, qSTV11SG	LOC_Os11g31490.1		-0.784389		retrotransposon protein	Wu et al., 2011, Kwon et al., 2012
qSTV11TQ, qSTV11SG	LOC_Os11g31500.1	-1.01835	-2.36935		ATP binding protein	Wu et al., 2011, Kwon et al., 2012
qSTV11TQ, qSTV11SG	LOC_Os11g31510.1		0.215611		transposon protein, Pong sub-class	Wu et al., 2011, Kwon et al., 2012
qSTV11TQ, qSTV11SG	LOC_Os11g31520.1			-0.0651171	transposon protein, Pong sub-class	Wu et al., 2011, Kwon et al., 2012
qSTV11TQ, qSTV11SG	LOC_Os11g31530.1	-0.235338	-1.69128		Brassinosteroid insensitive 1-associated receptor kinase 1	Wu et al., 2011, Kwon et al., 2012
qSTV11SG	LOC_Os11g31540.1	0.764058	-0.947888	-2.68403	Brassinosteroid insensitive 1-associated receptor kinase 1	Kwon et al., 2012
qSTV11SG	LOC_Os11g31550.1				Brassinosteroid insensitive 1-associated receptor kinase 1	Kwon et al., 2012
qSTV11SG	LOC_Os11g31560.1				Brassinosteroid insensitive 1-associated receptor kinase 1	Kwon et al., 2012
qSTV11SG	LOC_Os11g31570.1				expressed protein	Kwon et al., 2012
qSTV11SG	LOC_Os11g31590.1	0.981649	-0.436466	1.84177	armadillo	Kwon et al., 2012
qSTV11SG	LOC_Os11g31600.1				hypothetical protein	Kwon et al., 2012
qSTV11SG	LOC_Os11g31610.1				expressed protein	Kwon et al., 2012
qSTV11SG	LOC_Os11g31620.1	0.00628791	0.316655	0.164265	OsFBL55 - F-box domain and LRR containing protein	Kwon et al., 2012
