# Supplementary material for: Time-Course RNA-Seq Analysis Reveals Transcriptional Changes in Rice Plants Triggered by Rice stripe virus Infection
Source: PLoS One. 2015 Aug 25;10(8):e0136736. doi: 10.1371/journal.pone.0136736 (PMC4549299; doi:10.1371/journal.pone.0136736)
Supplement: S12 Table — (XLSX) [file pone.0136736.s019.xlsx]

## Sheet: Suppl Table S11
S12 Table. The 46 rice genes commonly identified by three different transcriptome studies.
Locus	Putative Function
LOC_Os01g04040	BBTI11 - Bowman-Birk type bran trypsin inhibitor precursor, putative, expressed
LOC_Os01g04050	BBTI12 - Bowman-Birk type bran trypsin inhibitor precursor, expressed
LOC_Os01g04540	serine/threonine-protein kinase At1g18390 precursor, putative, expressed
LOC_Os01g19800	zinc finger, C3HC4 type, putative, expressed
LOC_Os01g24710	jacalin-like lectin domain containing protein, expressed
LOC_Os01g50910	late embryogenesis abundant protein, group 3, putative, expressed
LOC_Os01g58100	polyphenol oxidase, putative, expressed
LOC_Os02g50350	dihydroorotate dihydrogenase protein, putative, expressed
LOC_Os03g08624	dihydroflavonol-4-reductase, putative, expressed
LOC_Os03g12820	ATP8, putative, expressed
LOC_Os03g58320	indole-3-glycerol phosphate lyase, chloroplast precursor, putative, expressed
LOC_Os03g60580	actin-depolymerizing factor, putative, expressed
LOC_Os03g61150	expressed protein
LOC_Os03g61490	expressed protein
LOC_Os04g10350	1-aminocyclopropane-1-carboxylate oxidase homolog 2, putative, expressed
LOC_Os04g55710	transposon protein, putative, unclassified, expressed
LOC_Os05g02070	expressed protein
LOC_Os05g10370	acid phosphatase, putative, expressed
LOC_Os05g15770	glycosyl hydrolase, putative, expressed
LOC_Os05g31020	eukaryotic peptide chain release factor subunit 1-1, putative, expressed
LOC_Os05g42080	expressed protein
LOC_Os06g44190	expressed protein
LOC_Os06g48300	protein phosphatase 2C, putative, expressed
LOC_Os07g03368	SCP-like extracellular protein, expressed
LOC_Os07g05360	photosystem II 10 kDa polypeptide, chloroplast precursor, putative, expressed
LOC_Os07g23640	retrotransposon protein, putative, Ty3-gypsy subclass, expressed
LOC_Os07g23660	retrotransposon protein, putative, unclassified, expressed
LOC_Os07g33910	transporter family protein, putative, expressed
LOC_Os07g33954	transporter family protein, putative, expressed
LOC_Os07g34006	transporter family protein, putative, expressed
LOC_Os07g46930	sex determination protein tasselseed-2, putative, expressed
LOC_Os07g46950	ligA, putative, expressed
LOC_Os08g04630	external NADH-ubiquinone oxidoreductase 1, mitochondrial precursor, putative, expressed
LOC_Os08g07080	terpene synthase, putative, expressed
LOC_Os08g07100	terpene synthase, putative, expressed
LOC_Os09g36680	ribonuclease T2 family domain containing protein, expressed
LOC_Os10g31330	retrotransposon protein, putative, unclassified, expressed
LOC_Os11g03230	nucleoside-triphosphatase, putative, expressed
LOC_Os11g06980	BURP domain containing protein, expressed
LOC_Os11g37950	WIP3 - Wound-induced protein precursor, expressed
LOC_Os12g05260	phytosulfokines precursor, putative, expressed
LOC_Os12g14440	Jacalin-like lectin domain containing protein, putative, expressed
LOC_Os12g24020	rhodanese-like domain containing protein, putative, expressed
LOC_Os12g27254	transferase family protein, putative, expressed
LOC_Os12g37260	lipoxygenase 2.1, chloroplast precursor, putative, expressed
LOC_Os12g37350	lipozygenase protein, putative, expressed
